# Supplementary material for: Low Doses of Gamma-Irradiation Induce an Early Bystander Effect in Zebrafish Cells Which Is Sufficient to Radioprotect Cells
Source: PLoS One. 2014 Mar 25;9(3):e92974. doi: 10.1371/journal.pone.0092974 (PMC3965492; doi:10.1371/journal.pone.0092974)
Supplement: Table S1 — List of redundant peptides obtained from the twelve replicates of control and irradiated samples. (XLSX) [file pone.0092974.s002.xlsx]

## Sheet: Feuil1
Sample	.DAT file	MS/MS query	m/z observed	z	Mr (experimental)	Mr (calculated)	Error (ppm)	Peptide score	start	stop	-1	Peptide sequence	+1	Modifications	Miss-cleavages	R.T.	Query title	Protein GI	NCBI Protein reference	Protein functional annotation	Organism
R2-1	F067343	1004	567.811	2	1133.61	1133.61	-0.516051	37.87	216	227	K	VAVVAGYGDVGK	G		0	1457.94	R2.2927.2927.2.dta	40363541	NP_954688.1	adenosylhomocysteinase	Danio rerio
R2-1	F067343	1005	567.812	2	1133.61	1133.61	1.00123	43.6	216	227	K	VAVVAGYGDVGK	G		0	1458.83	R2.2929.2929.2.dta	40363541	NP_954688.1	adenosylhomocysteinase	Danio rerio
R2-1	F067343	1013	570.274	2	1138.53	1138.53	1.36228	33.38	397	405	R	EYQDLMNVK	L		0	1664.43	R2.3470.3470.2.dta	41056085	NP_956374.1	keratin, type II cytoskeletal 8	Danio rerio
R2-1	F067343	1020	381.576	3	1141.71	1141.71	-0.148024	45.62	548	557	K	KQTALVELLK	H		1	1789.2	R2.3792.3792.3.dta	30794280	NP_851335.1	serum albumin precursor	Bos taurus
R2-1	F067343	1021	381.576	3	1141.71	1141.71	-0.0691946	39.28	548	557	K	KQTALVELLK	H		1	1788.32	R2.3790.3790.3.dta	30794280	NP_851335.1	serum albumin precursor	Bos taurus
R2-1	F067343	1022	571.861	2	1141.71	1141.71	0.0849605	45.51	548	557	K	KQTALVELLK	H		1	1791.24	R2.3798.3798.2.dta	30794280	NP_851335.1	serum albumin precursor	Bos taurus
R2-1	F067343	1023	571.861	2	1141.71	1141.71	1.04843	48.19	548	557	K	KQTALVELLK	H		1	1789.8	R2.3794.3794.2.dta	30794280	NP_851335.1	serum albumin precursor	Bos taurus
R2-1	F067343	1035	572.317	2	1142.62	1142.62	1.05197	29.98	235	245	K	SLVEIADTAPK	Y		0	1780.5	R2.3769.3769.2.dta	224496028	NP_001139076.1	importin-5	Danio rerio
R2-1	F067343	1036	572.321	2	1142.63	1142.63	0.436713	51.25	253	262	K	LAVNMVPFPR	L		0	2528.86	R2.5628.5628.2.dta	239582731	NP_942104.2	tubulin, beta 2c	Danio rerio
R2-1	F067343	1037	572.321	2	1142.63	1142.63	0.559238	46.81	253	262	K	LAVNMVPFPR	L		0	2527.62	R2.5625.5625.2.dta	239582731	NP_942104.2	tubulin, beta 2c	Danio rerio
R2-1	F067343	1050	575.384	2	1148.75	1148.75	0.211534	28.71	711	721	K	LSLGIPLPVLK	N		0	3369.3	R2.7494.7494.2.dta	57770415	NP_001009884.1	CAD protein	Danio rerio
R2-1	F067343	1051	575.384	2	1148.75	1148.75	0.542327	20.93	711	721	K	LSLGIPLPVLK	N		0	3370.91	R2.7498.7498.2.dta	57770415	NP_001009884.1	CAD protein	Danio rerio
R2-1	F067343	1052	575.809	2	1149.6	1149.6	-0.176583	21.83	405	414	K	YIQESQALAK	R		0	1020.93	R2.1824.1824.2.dta	77735479	NP_001029434.1	alpha-fetoprotein precursor	Bos taurus
R2-1	F067343	1058	576.283	2	1150.55	1150.55	0.0391117	34.49	275	283	K	YIDQEELNK	T		0	1057.18	R2.1912.1912.2.dta	226823315	NP_571385.2	heat shock protein HSP 90-beta	Danio rerio
R2-1	F067343	1062	576.841	2	1151.67	1151.67	1.04457	43.21	438	448	R	AVAQALEVVPR	T		0	1852.75	R2.3956.3956.2.dta	27545249	NP_775357.1	T-complex protein 1 subunit gamma	Danio rerio
R2-1	F067343	1063	576.842	2	1151.67	1151.67	2.43386	27.86	438	448	R	AVAQALEVVPR	T		0	1846.62	R2.3940.3940.2.dta	27545249	NP_775357.1	T-complex protein 1 subunit gamma	Danio rerio
R2-1	F067343	1082	577.82	2	1153.63	1153.62	0.696067	19.48	1881	1891	R	NGHVGISFVPK	E		0	1395.8	R2.2770.2770.2.dta	189535920	XP_001922206.1	PREDICTED: filamin-A	Danio rerio
R2-1	F067343	1084	385.559	3	1153.66	1153.66	-0.759325	24.15	382	392	K	SRLPGIVAEGR	S		1	1199.91	R2.2272.2272.3.dta	77736341	NP_001029870.1	antithrombin-III precursor	Bos taurus
R2-1	F067343	1087	386.224	3	1155.65	1155.65	-0.68879	21.36	1035	1045	K	LKGDVDVSVPK	V		1	1102.48	R2.2023.2023.3.dta	189527793	XP_687696.3	PREDICTED: neuroblast differentiation-associated protein AHNAK	Danio rerio
R2-1	F067343	1088	386.224	3	1155.65	1155.65	-0.533033	39.18	1035	1045	K	LKGDVDVSVPK	V		1	1104.11	R2.2027.2027.3.dta	189527793	XP_687696.3	PREDICTED: neuroblast differentiation-associated protein AHNAK	Danio rerio
R2-1	F067343	1089	578.832	2	1155.65	1155.65	0.155757	35.74	1035	1045	K	LKGDVDVSVPK	V		1	1105.7	R2.2031.2031.2.dta	189527793	XP_687696.3	PREDICTED: neuroblast differentiation-associated protein AHNAK	Danio rerio
R2-1	F067343	1095	579.338	2	1156.66	1156.66	1.32883	28.57	385	395	K	SILFVPASAPR	G		0	2254.51	R2.4965.4965.2.dta	38016165	NP_937853.1	endoplasmin precursor	Danio rerio
R2-1	F067343	1098	386.576	3	1156.71	1156.71	-0.984692	22.3	159	168	R	KEVTVLEVIK	A		1	1741.73	R2.3670.3670.3.dta	41151982	NP_958482.1	major vault protein	Danio rerio
R2-1	F067343	1106	387.191	3	1158.55	1158.55	-0.439341	24.24	157	166	R	MAHAMDEVKK	F		1	419.079	R2.607.607.3.dta	46195759	NP_571000.1	KH domain containing, RNA binding, signal transduction associated 1a	Danio rerio
R2-1	F067343	1112	580.837	2	1159.66	1159.66	0.131935	24.09	32	41	R	VEIGPLTYIR	Q		0	2571.04	R2.5730.5730.2.dta	41151982	NP_958482.1	major vault protein	Danio rerio
R2-1	F067343	1113	580.837	2	1159.66	1159.66	0.235414	35.6	32	41	R	VEIGPLTYIR	Q		0	2566.68	R2.5719.5719.2.dta	41151982	NP_958482.1	major vault protein	Danio rerio
R2-1	F067343	1119	581.81	2	1161.61	1161.6	2.41993	30.88	275	285	K	SVGVQADYVPK	R		0	2048.66	R2.4454.4454.2.dta	326671779	XP_692234.5	PREDICTED: hypothetical protein LOC563780, partial	Danio rerio
R2-1	F067343	1120	581.811	2	1161.61	1161.6	3.67682	26.76	275	285	K	SVGVQADYVPK	R		0	2053.07	R2.4465.4465.2.dta	326671779	XP_692234.5	PREDICTED: hypothetical protein LOC563780, partial	Danio rerio
R2-1	F067343	1124	582.319	2	1162.62	1162.62	-0.188367	25.39	66	75	K	LVNELTEFAK	T		0	2209	R2.4853.4853.2.dta	30794280	NP_851335.1	serum albumin precursor	Bos taurus
R2-1	F067343	1126	582.319	2	1162.62	1162.62	0.860984	49.11	66	75	K	LVNELTEFAK	T		0	2145.39	R2.4696.4696.2.dta	30794280	NP_851335.1	serum albumin precursor	Bos taurus
R2-1	F067343	1127	582.319	2	1162.62	1162.62	0.860984	50.95	66	75	K	LVNELTEFAK	T		0	2143.82	R2.4692.4692.2.dta	30794280	NP_851335.1	serum albumin precursor	Bos taurus
R2-1	F067343	1128	582.319	2	1162.62	1162.62	0.860984	23.9	2273	2282	R	ENGLYLIDVK	F		0	2409.35	R2.5336.5336.2.dta	189535920	XP_001922206.1	PREDICTED: filamin-A	Danio rerio
R2-1	F067343	1130	582.32	2	1162.63	1162.62	2.52962	22.43	2273	2282	R	ENGLYLIDVK	F		0	2407.73	R2.5332.5332.2.dta	189535920	XP_001922206.1	PREDICTED: filamin-A	Danio rerio
R2-1	F067343	1134	582.321	2	1162.63	1162.63	1.00462	20.94	58	67	R	SVDTLKEMIK	S		1	1604.42	R2.3314.3314.2.dta	40786398	NP_955365.1	pyruvate kinase isozymes M1/M2	Danio rerio
R2-1	F067343	1138	582.828	2	1163.64	1163.64	-0.00859372	31.33	881	890	R	HQQTITIPAR	S		0	998.055	R2.1768.1768.2.dta	99028969	NP_001035559.2	complement C3 preproprotein	Bos taurus
R2-1	F067343	1139	582.829	2	1163.64	1163.64	1.34921	26.53	881	890	R	HQQTITIPAR	S		0	996.754	R2.1765.1765.2.dta	99028969	NP_001035559.2	complement C3 preproprotein	Bos taurus
R2-1	F067343	1140	388.92	3	1163.74	1163.74	-0.516439	15.06	327	336	K	IKIIAPPERK	Y		2	879.489	R2.1465.1465.3.dta	18858335	NP_571106.1	actin, cytoplasmic 1	Danio rerio
R2-1	F067343	1141	388.92	3	1163.74	1163.74	0.282709	13.19	327	336	K	IKIIAPPERK	Y		2	875.255	R2.1454.1454.3.dta	18858335	NP_571106.1	actin, cytoplasmic 1	Danio rerio
R2-1	F067343	1144	583.321	2	1164.63	1164.63	-1.39272	23.07	638	647	R	AQFDLAFVVR	Y		0	2865.78	R2.6413.6413.2.dta	225690536	NP_001071210.2	procollagen-lysine,2-oxoglutarate 5-dioxygenase 1 precursor	Danio rerio
R2-1	F067343	1147	584.808	2	1167.6	1167.6	0.0796504	57.4	313	322	K	LSISETYDLK	S		0	1955.59	R2.4216.4216.2.dta	27806941	NP_776307.1	alpha-1-antiproteinase precursor	Bos taurus
R2-1	F067343	1148	584.809	2	1167.6	1167.6	0.182425	64.2	313	322	K	LSISETYDLK	S		0	1956.77	R2.4219.4219.2.dta	27806941	NP_776307.1	alpha-1-antiproteinase precursor	Bos taurus
R2-1	F067343	1156	586.314	2	1170.61	1170.61	0.56637	20.77	296	306	R	GDLGIEIPTEK	V		0	2106.64	R2.4598.4598.2.dta	40786398	NP_955365.1	pyruvate kinase isozymes M1/M2	Danio rerio
R2-1	F067343	1157	586.314	2	1170.61	1170.61	0.56637	26.4	296	306	R	GDLGIEIPTEK	V		0	2109.59	R2.4606.4606.2.dta	40786398	NP_955365.1	pyruvate kinase isozymes M1/M2	Danio rerio
R2-1	F067343	1158	586.837	2	1171.66	1171.66	-0.189475	24.62	240	251	R	GILLYGPPGTGK	T		0	2072.94	R2.4514.4514.2.dta	41393119	NP_958889.1	transitional endoplasmic reticulum ATPase	Danio rerio
R2-1	F067343	1159	586.837	2	1171.66	1171.66	0.2202	36.88	240	251	R	GILLYGPPGTGK	T		0	2070.99	R2.4509.4509.2.dta	41393119	NP_958889.1	transitional endoplasmic reticulum ATPase	Danio rerio
R2-1	F067343	1164	587.324	2	1172.63	1172.63	2.84403	42.12	305	315	R	ALQASALSAWR	G		0	2099.29	R2.4580.4580.2.dta	35902900	NP_919365.1	fructose-bisphosphate aldolase C-B	Danio rerio
R2-1	F067343	1165	587.353	2	1172.69	1172.69	-0.0844212	19.99	625	634	R	LYLINSPVVR	A		0	2308.6	R2.5097.5097.2.dta	41054027	NP_956190.1	isoleucyl-tRNA synthetase, cytoplasmic	Danio rerio
R2-1	F067343	1166	587.354	2	1172.69	1172.69	0.853592	31.59	625	634	R	LYLINSPVVR	A		0	2310.26	R2.5101.5101.2.dta	41054027	NP_956190.1	isoleucyl-tRNA synthetase, cytoplasmic	Danio rerio
R2-1	F067343	1167	587.806	2	1173.6	1173.6	1.10515	40.47	158	166	K	EGLLLWCQR	K	Carbamidomethyl (C) [7]	0	2603.62	R2.5808.5808.2.dta	269973891	NP_001161758.1	alpha-actinin-1	Danio rerio
R2-1	F067343	1168	587.807	2	1173.6	1173.6	1.73569	35.49	158	166	K	EGLLLWCQR	K	Carbamidomethyl (C) [7]	0	2602.38	R2.5805.5805.2.dta	269973891	NP_001161758.1	alpha-actinin-1	Danio rerio
R2-1	F067343	1176	589.284	2	1176.55	1176.55	2.36539	25.68	510	520	R	VVSESSEVVQD	-		0	1159.31	R2.2168.2168.2.dta	41056085	NP_956374.1	keratin, type II cytoskeletal 8	Danio rerio
R2-1	F067343	1177	589.311	2	1176.61	1176.61	0.463197	26.83	316	326	K	EITSLAPSTMK	I		0	1561.53	R2.3197.3197.2.dta	18858335	NP_571106.1	actin, cytoplasmic 1	Danio rerio
R2-1	F067343	1178	589.311	2	1176.61	1176.61	0.463197	26.94	316	326	K	EITSLAPSTMK	I		0	1559.88	R2.3192.3192.2.dta	18858335	NP_571106.1	actin, cytoplasmic 1	Danio rerio
R2-1	F067343	1179	589.819	2	1177.62	1177.62	0.174929	53.12	148	157	K	LVDTFLEDVK	N		0	2474.22	R2.5492.5492.2.dta	27806941	NP_776307.1	alpha-1-antiproteinase precursor	Bos taurus
R2-1	F067343	1180	589.82	2	1177.62	1177.62	1.21091	59.22	148	157	K	LVDTFLEDVK	N		0	2475.99	R2.5497.5497.2.dta	27806941	NP_776307.1	alpha-1-antiproteinase precursor	Bos taurus
R2-1	F067343	1181	590.286	2	1178.56	1178.56	0.535401	51.73	76	86	K	AAYEAELADAR	K		0	1383.32	R2.2738.2738.2.dta	23308641	NP_694503.1	prelamin-A/C	Danio rerio
R2-1	F067343	1182	590.286	2	1178.56	1178.56	0.840859	46.8	76	86	K	AAYEAELADAR	K		0	1386.48	R2.2746.2746.2.dta	23308641	NP_694503.1	prelamin-A/C	Danio rerio
R2-1	F067343	1189	590.806	2	1179.6	1179.6	1.87268	25.67	59	68	R	DIVCQIAYAK	I	Carbamidomethyl (C) [4]	0	1907.2	R2.4093.4093.2.dta	41054305	NP_956050.1	ribosomal protein L5	Danio rerio
R2-1	F067343	1191	590.815	2	1179.61	1179.61	0.799414	40.17	47	56	R	ISGLIYEETR	G		0	1743.33	R2.3674.3674.2.dta	68362808	XP_693032.1	PREDICTED: histone H4-like	Danio rerio
R2-1	F067343	1196	592.825	2	1183.64	1183.63	0.860907	19.26	241	251	K	HFVALSTNAPK	V		0	1082.28	R2.1974.1974.2.dta	21426835	NP_658909.1	glucose phosphate isomerase a	Danio rerio
R2-1	F067343	1208	593.843	2	1185.67	1185.67	0.0177115	35.19	51	60	K	IINTTENLIR	E		0	1678.57	R2.3506.3506.2.dta	41053792	NP_957189.1	phosphoserine aminotransferase isoform 2	Danio rerio
R2-1	F067343	1209	593.843	2	1185.67	1185.67	0.220128	25.11	51	60	K	IINTTENLIR	E		0	1679.81	R2.3509.3509.2.dta	41053792	NP_957189.1	phosphoserine aminotransferase isoform 2	Danio rerio
R2-1	F067343	1225	594.817	2	1187.62	1187.62	1.33545	24.54	119	128	R	QAEDIVSWLK	K		0	2702.6	R2.6044.6044.2.dta	193788703	NP_998529.3	protein disulfide-isomerase precursor	Danio rerio
R2-1	F067343	1226	595.312	2	1188.61	1188.61	-0.534238	43.7	159	170	R	VIGSGTNLDSAR	F		0	1037.81	R2.1866.1866.2.dta	18858959	NP_571321.1	L-lactate dehydrogenase A chain	Danio rerio
R2-1	F067343	1227	595.313	2	1188.61	1188.61	0.795046	52.37	159	170	R	VIGSGTNLDSAR	F		0	1040.39	R2.1872.1872.2.dta	18858959	NP_571321.1	L-lactate dehydrogenase A chain	Danio rerio
R2-1	F067343	1228	595.333	2	1188.65	1188.65	-2.63912	25.51	213	222	K	DSTLIMQLLR	D		0	3444.48	R2.7652.7652.2.dta	47085905	NP_998310.1	14-3-3 protein beta/alpha-B	Danio rerio
R2-1	F067343	1229	595.335	2	1188.66	1188.65	1.46636	42.58	213	222	K	DSTLIMQLLR	D		0	3445.79	R2.7655.7655.2.dta	47085905	NP_998310.1	14-3-3 protein beta/alpha-B	Danio rerio
R2-1	F067343	1238	596.33	2	1190.65	1190.64	0.786969	35.56	58	67	K	DRPFYPGLVK	Y		0	1700.29	R2.3563.3563.2.dta	18859107	NP_571001.1	nucleoside diphosphate kinase A	Danio rerio
R2-1	F067343	1240	596.331	2	1190.65	1190.64	1.39168	24.99	58	67	K	DRPFYPGLVK	Y		0	1698.8	R2.3559.3559.2.dta	18859107	NP_571001.1	nucleoside diphosphate kinase A	Danio rerio
R2-1	F067343	1245	597.308	2	1192.6	1192.6	0.508133	38.58	316	326	K	EITSLAPSTMK	I	Oxidation (M) [10]	0	1193.84	R2.2256.2256.2.dta	18858335	NP_571106.1	actin, cytoplasmic 1	Danio rerio
R2-1	F067343	1246	597.308	2	1192.6	1192.6	0.927385	38.24	316	326	K	EITSLAPSTMK	I	Oxidation (M) [10]	0	1194.75	R2.2258.2258.2.dta	18858335	NP_571106.1	actin, cytoplasmic 1	Danio rerio
R2-1	F067343	1256	598.836	2	1195.66	1195.66	0.636471	24.51	72	81	K	IDIIPNVQER	T		0	2110.79	R2.4609.4609.2.dta	226823315	NP_571385.2	heat shock protein HSP 90-beta	Danio rerio
R2-1	F067343	1257	598.836	2	1195.66	1195.66	0.837197	21.21	72	81	K	IDIIPNVQER	T		0	2109.3	R2.4605.4605.2.dta	226823315	NP_571385.2	heat shock protein HSP 90-beta	Danio rerio
R2-1	F067343	1260	598.866	2	1195.72	1195.72	0.118757	40.77	229	239	K	AVDSQLLPLIK	K		0	2639.85	R2.5894.5894.2.dta	51467911	NP_001003844.1	60S ribosomal protein L6	Danio rerio
R2-1	F067343	1261	598.867	2	1195.72	1195.72	0.737632	15.57	229	239	K	AVDSQLLPLIK	K		0	2638.58	R2.5891.5891.2.dta	51467911	NP_001003844.1	60S ribosomal protein L6	Danio rerio
R2-1	F067343	1272	599.857	2	1197.7	1197.7	0.601988	51.83	29	39	R	AVFPSIVGRPR	H		0	1699.69	R2.3561.3561.2.dta	18858335	NP_571106.1	actin, cytoplasmic 1	Danio rerio
R2-1	F067343	1273	599.857	2	1197.7	1197.7	1.42022	41.49	29	39	R	AVFPSIVGRPR	H		0	1701.2	R2.3565.3565.2.dta	18858335	NP_571106.1	actin, cytoplasmic 1	Danio rerio
R2-1	F067343	1284	600.823	2	1199.63	1199.63	0.626026	46.83	302	312	K	YASSANLHLPK	L		0	1187.74	R2.2240.2240.2.dta	27806941	NP_776307.1	alpha-1-antiproteinase precursor	Bos taurus
R2-1	F067343	1285	600.823	2	1199.63	1199.63	0.626026	40.08	302	312	K	YASSANLHLPK	L		0	1184.14	R2.2230.2230.2.dta	27806941	NP_776307.1	alpha-1-antiproteinase precursor	Bos taurus
R2-1	F067343	1286	600.832	2	1199.65	1199.65	-0.615179	24.53	199	209	R	LAVISEQGVER	Q		0	1493.06	R2.3019.3019.2.dta	18859271	NP_571227.1	proteasome subunit beta type-6	Danio rerio
R2-1	F067343	1287	400.891	3	1199.65	1199.65	-0.531821	32.11	377	386	R	IKDLEDALQR	A		1	1518.56	R2.3084.3084.3.dta	41056085	NP_956374.1	keratin, type II cytoskeletal 8	Danio rerio
R2-1	F067343	1288	400.891	3	1199.65	1199.65	-0.4568	26.35	377	386	R	IKDLEDALQR	A		1	1517.32	R2.3081.3081.3.dta	41056085	NP_956374.1	keratin, type II cytoskeletal 8	Danio rerio
R2-1	F067343	1289	600.833	2	1199.65	1199.65	0.0983619	26.84	377	386	R	IKDLEDALQR	A		1	1518.85	R2.3085.3085.2.dta	41056085	NP_956374.1	keratin, type II cytoskeletal 8	Danio rerio
R2-1	F067343	1295	602.31	2	1202.6	1202.6	1.47181	33.82	458	468	R	VTVDEVDLEGK	F		0	1655.76	R2.3448.3448.2.dta	23308641	NP_694503.1	prelamin-A/C	Danio rerio
R2-1	F067343	1296	602.322	2	1202.63	1202.63	-0.509716	35.75	749	758	R	ALELDPNLYR	I		0	2281.86	R2.5031.5031.2.dta	326665652	XP_001920098.3	PREDICTED: myosin-9, partial	Danio rerio
R2-1	F067343	1299	602.323	2	1202.63	1202.63	1.61895	39.37	749	758	R	ALELDPNLYR	I		0	2283.5	R2.5035.5035.2.dta	326665652	XP_001920098.3	PREDICTED: myosin-9, partial	Danio rerio
R2-1	F067343	1302	603.312	2	1204.61	1204.61	0.757922	27.8	395	404	R	EIFDQAVDIR	V		0	2185.7	R2.4795.4795.2.dta	225690511	NP_001070120.2	nucleolin	Danio rerio
R2-1	F067343	1303	603.312	2	1204.61	1204.61	1.07338	37.61	395	404	R	EIFDQAVDIR	V		0	2189.09	R2.4803.4803.2.dta	225690511	NP_001070120.2	nucleolin	Danio rerio
R2-1	F067343	1311	603.818	2	1205.62	1205.62	-0.0987043	32.99	315	324	R	LITLEEEMTK	Y		0	2047.19	R2.4450.4450.2.dta	193788703	NP_998529.3	protein disulfide-isomerase precursor	Danio rerio
R2-1	F067343	1312	603.818	2	1205.62	1205.62	0.299431	25.67	315	324	R	LITLEEEMTK	Y		0	2045.67	R2.4446.4446.2.dta	193788703	NP_998529.3	protein disulfide-isomerase precursor	Danio rerio
R2-1	F067343	1320	604.755	2	1207.5	1207.5	-0.758595	23.59	689	698	K	EGALCEENMR	A	Carbamidomethyl (C) [5]	0	998.394	R2.1769.1769.2.dta	41386743	NP_956752.2	eukaryotic translation elongation factor 2b	Danio rerio
R2-1	F067343	1333	606.781	2	1211.55	1211.55	-1.04164	28.02	295	304	R	SELCLEGYNK	Y	Carbamidomethyl (C) [4]	0	1524.94	R2.3101.3101.2.dta	326665652	XP_001920098.3	PREDICTED: myosin-9, partial	Danio rerio
R2-1	F067343	1334	606.783	2	1211.55	1211.55	2.07833	32.57	295	304	R	SELCLEGYNK	Y	Carbamidomethyl (C) [4]	0	1526.51	R2.3105.3105.2.dta	326665652	XP_001920098.3	PREDICTED: myosin-9, partial	Danio rerio
R2-1	F067343	1338	607.303	2	1212.59	1212.59	-1.01436	38.59	264	273	K	APDFVFYAQR	L		0	2297.28	R2.5069.5069.2.dta	51972166	NP_001004296.1	moesin	Danio rerio
R2-1	F067343	1339	607.304	2	1212.59	1212.59	0.602016	39.62	264	273	K	APDFVFYAQR	L		0	2298.17	R2.5071.5071.2.dta	51972166	NP_001004296.1	moesin	Danio rerio
R2-1	F067343	1340	607.307	2	1212.6	1212.6	1.29474	22.22	3716	3726	K	VEIEGPDIEGR	E		0	1632.63	R2.3388.3388.2.dta	189527793	XP_687696.3	PREDICTED: neuroblast differentiation-associated protein AHNAK	Danio rerio
R2-1	F067343	1341	607.806	2	1213.6	1213.6	0.41035	22.77	142	151	K	NLQYYDISAK	S		0	1706.52	R2.3579.3579.2.dta	18859307	NP_571384.1	GTP-binding nuclear protein Ran	Danio rerio
R2-1	F067343	1342	607.807	2	1213.6	1213.6	1.31675	25.02	142	151	K	NLQYYDISAK	S		0	1709.62	R2.3587.3587.2.dta	18859307	NP_571384.1	GTP-binding nuclear protein Ran	Danio rerio
R2-1	F067343	1347	608.314	2	1214.61	1214.61	1.01843	21.49	695	704	K	LLEACTFHKP	-	Carbamidomethyl (C) [5]	0	1301.64	R2.2532.2532.2.dta	114326282	NP_803450.2	serotransferrin precursor	Bos taurus
R2-1	F067343	1350	608.338	2	1214.66	1214.66	0.355655	71.61	160	171	K	DAGTISGLNVLR	I		0	2328.76	R2.5147.5147.2.dta	160333682	NP_001103873.1	heat shock cognate 71 kDa protein	Danio rerio
R2-1	F067343	1351	608.339	2	1214.66	1214.66	1.55764	54.78	160	171	K	DAGTISGLNVLR	I		0	2327.59	R2.5144.5144.2.dta	160333682	NP_001103873.1	heat shock cognate 71 kDa protein	Danio rerio
R2-1	F067343	1352	608.82	2	1215.63	1215.62	0.474653	41.32	9	19	K	VADISLAEWGR	K		0	2425.1	R2.5375.5375.2.dta	40363541	NP_954688.1	adenosylhomocysteinase	Danio rerio
R2-1	F067343	1353	608.82	2	1215.63	1215.62	1.26437	54.72	9	19	K	VADISLAEWGR	K		0	2422.78	R2.5369.5369.2.dta	40363541	NP_954688.1	adenosylhomocysteinase	Danio rerio
R2-1	F067343	1354	608.84	2	1215.66	1215.66	0.00658076	28.09	119	128	R	DLSLLQIQMR	D		0	2958.08	R2.6625.6625.2.dta	41055289	NP_956940.1	N-alpha-acetyltransferase 15, NatA auxiliary subunit	Danio rerio
R2-1	F067343	1359	609.319	2	1216.62	1216.62	-0.517827	43.6	184	195	K	DAGTIAGLNVMR	I		0	2242.49	R2.4936.4936.2.dta	47085775	NP_998223.1	78 kDa glucose-regulated protein precursor	Danio rerio
R2-1	F067343	1360	609.319	2	1216.62	1216.62	0.600021	28.26	184	195	K	DAGTIAGLNVMR	I		0	2243.78	R2.4939.4939.2.dta	47085775	NP_998223.1	78 kDa glucose-regulated protein precursor	Danio rerio
R2-1	F067343	1362	609.342	2	1216.67	1216.67	-0.255616	26.36	17	26	K	IIQLLDDYPK	C		0	2454.72	R2.5444.5444.2.dta	339639641	NP_571655.2	60S acidic ribosomal protein P0	Danio rerio
R2-1	F067343	1363	609.344	2	1216.67	1216.67	1.86493	24.85	17	26	K	IIQLLDDYPK	C		0	2452.18	R2.5438.5438.2.dta	339639641	NP_571655.2	60S acidic ribosomal protein P0	Danio rerio
R2-1	F067343	1373	610.83	2	1219.65	1219.64	0.632971	34.38	77	87	K	TTALEFSPLNK	V		0	2108.42	R2.4603.4603.2.dta	68448489	NP_001020341.1	eukaryotic translation initiation factor 2A	Danio rerio
R2-1	F067343	1374	610.83	2	1219.65	1219.64	0.73136	35.32	77	87	K	TTALEFSPLNK	V		0	2111.06	R2.4610.4610.2.dta	68448489	NP_001020341.1	eukaryotic translation initiation factor 2A	Danio rerio
R2-1	F067343	1386	613.289	2	1224.56	1224.56	0.271117	68.82	1184	1194	R	EATTDFTVDAR	A		0	1377.68	R2.2724.2724.2.dta	189535920	XP_001922206.1	PREDICTED: filamin-A	Danio rerio
R2-1	F067343	1387	613.289	2	1224.56	1224.56	1.26739	53.86	1184	1194	R	EATTDFTVDAR	A		0	1374.9	R2.2717.2717.2.dta	189535920	XP_001922206.1	PREDICTED: filamin-A	Danio rerio
R2-1	F067343	1389	613.35	2	1224.68	1224.68	1.76046	40.54	140	150	R	QITINDLPVGR	S		0	2174.06	R2.4767.4767.2.dta	50539996	NP_001002468.1	peroxiredoxin-2	Danio rerio
R2-1	F067343	1394	613.846	2	1225.68	1225.68	-0.231709	35.71	210	221	K	DAGQIAGLNVLR	V		0	2418.09	R2.5357.5357.2.dta	54262125	NP_958483.2	stress-70 protein, mitochondrial	Danio rerio
R2-1	F067343	1395	613.889	2	1225.76	1225.76	-0.337748	37.76	78	88	R	LIALLEVLSQK	K		0	3507.14	R2.7763.7763.2.dta	189535920	XP_001922206.1	PREDICTED: filamin-A	Danio rerio
R2-1	F067343	1396	613.89	2	1225.77	1225.76	1.16336	32.89	78	88	R	LIALLEVLSQK	K		0	3503.63	R2.7756.7756.2.dta	189535920	XP_001922206.1	PREDICTED: filamin-A	Danio rerio
R2-1	F067343	1398	614.3	2	1226.59	1226.59	0.132074	52.79	168	178	R	FMETATESLAK	Y		0	1567.37	R2.3213.3213.2.dta	77735387	NP_001029390.1	fetuin-B precursor	Bos taurus
R2-1	F067343	1399	614.3	2	1226.59	1226.59	0.816902	57.26	168	178	R	FMETATESLAK	Y		0	1569.17	R2.3218.3218.2.dta	77735387	NP_001029390.1	fetuin-B precursor	Bos taurus
R2-1	F067343	1406	614.867	2	1227.72	1227.72	0.324993	34.58	1234	1245	K	TLGVDLVALATR	V		0	3004.92	R2.6726.6726.2.dta	57770415	NP_001009884.1	CAD protein	Danio rerio
R2-1	F067343	1407	614.867	2	1227.72	1227.72	0.927737	51.24	1234	1245	K	TLGVDLVALATR	V		0	3003.04	R2.6722.6722.2.dta	57770415	NP_001009884.1	CAD protein	Danio rerio
R2-1	F067343	1408	614.87	2	1227.73	1227.73	-0.204443	37.46	741	750	K	LLEVIILQCK	G	Carbamidomethyl (C) [9]	0	2745.72	R2.6142.6142.2.dta	47087651	NP_957199.2	importin-7	Danio rerio
R2-1	F067343	141	403.25	2	804.485	804.486	-0.635188	21.67	148	154	R	GVTFLLR	L		0	2138.03	R2.4677.4677.2.dta	114053019	NP_001039708.1	alpha-1B-glycoprotein precursor	Bos taurus
R2-1	F067343	1411	615.302	2	1228.59	1228.59	-0.493248	55.71	381	390	R	ISEQFTAMFR	R		0	2485.75	R2.5521.5521.2.dta	239582731	NP_942104.2	tubulin, beta 2c	Danio rerio
R2-1	F067343	1412	615.303	2	1228.59	1228.59	0.206741	51.93	381	390	R	ISEQFTAMFR	R		0	2483.65	R2.5516.5516.2.dta	239582731	NP_942104.2	tubulin, beta 2c	Danio rerio
R2-1	F067343	142	403.25	2	804.486	804.486	0.0360479	27.05	148	154	R	GVTFLLR	L		0	2140.06	R2.4683.4683.2.dta	114053019	NP_001039708.1	alpha-1B-glycoprotein precursor	Bos taurus
R2-1	F067343	1425	617.351	2	1232.69	1232.69	-0.369112	32.97	249	259	R	LTRPASYANIK	E		0	960.058	R2.1671.1671.2.dta	47085833	NP_998259.1	glyceraldehyde 3-phosphate dehydrogenase 2	Danio rerio
R2-1	F067343	143	404.203	2	806.392	806.392	-0.310023	30.95	180	186	K	LAADDFR	L		0	1182.61	R2.2226.2226.2.dta	94536645	NP_001035449.1	uncharacterized protein LOC678611	Danio rerio
R2-1	F067343	1439	618.822	2	1235.63	1235.63	-0.48882	28.67	337	346	R	RAPFDLFENK	K		1	2155.38	R2.4722.4722.2.dta	226823315	NP_571385.2	heat shock protein HSP 90-beta	Danio rerio
R2-1	F067343	144	404.203	2	806.392	806.392	-0.0868064	25	180	186	K	LAADDFR	L		0	1181.37	R2.2223.2223.2.dta	94536645	NP_001035449.1	uncharacterized protein LOC678611	Danio rerio
R2-1	F067343	1440	618.822	2	1235.63	1235.63	-0.294587	20.08	337	346	R	RAPFDLFENK	K		1	2157.01	R2.4726.4726.2.dta	226823315	NP_571385.2	heat shock protein HSP 90-beta	Danio rerio
R2-1	F067343	1454	620.346	2	1238.68	1238.67	2.81107	31.82	43	54	K	VLANPGNTQVAR	V		0	946.486	R2.1635.1635.2.dta	302393607	NP_001032791.2	importin subunit beta-1	Danio rerio
R2-1	F067343	1473	621.857	2	1241.7	1241.7	0.729646	47.9	95	106	K	ADLINNLGTIAK	S		0	2304.68	R2.5087.5087.2.dta	226823315	NP_571385.2	heat shock protein HSP 90-beta	Danio rerio
R2-1	F067343	1474	621.857	2	1241.7	1241.7	1.61553	59.4	95	106	K	ADLINNLGTIAK	S		0	2303.05	R2.5083.5083.2.dta	226823315	NP_571385.2	heat shock protein HSP 90-beta	Danio rerio
R2-1	F067343	1479	622.894	2	1243.77	1243.78	-1.27676	42.95	339	350	R	SIATLAITTLLK	T		0	3542.62	R2.7834.7834.2.dta	18858453	NP_571069.1	coatomer subunit gamma-2	Danio rerio
R2-1	F067343	1480	622.895	2	1243.78	1243.78	0.202609	50.72	339	350	R	SIATLAITTLLK	T		0	3546.27	R2.7840.7840.2.dta	18858453	NP_571069.1	coatomer subunit gamma-2	Danio rerio
R2-1	F067343	1484	623.818	2	1245.62	1245.62	0.792376	38.06	193	203	R	LMMDPLSGLNR	G		0	2653.07	R2.5925.5925.2.dta	47550699	NP_999861.1	heterogeneous nuclear ribonucleoprotein Q	Danio rerio
R2-1	F067343	1485	623.818	2	1245.62	1245.62	1.08139	49.09	193	203	R	LMMDPLSGLNR	G		0	2654.32	R2.5928.5928.2.dta	47550699	NP_999861.1	heterogeneous nuclear ribonucleoprotein Q	Danio rerio
R2-1	F067343	1486	623.824	2	1245.63	1245.63	1.27726	53.98	194	205	K	TNVSEAVANSVR	I		0	1368.77	R2.2702.2702.2.dta	47271422	NP_705954.2	triosephosphate isomerase B	Danio rerio
R2-1	F067343	1491	624.344	2	1246.67	1246.67	2.34464	32.26	46	57	R	SPAFLGNFPLGK	V		0	2774.83	R2.6207.6207.2.dta	27545277	NP_775370.1	elongation factor 1-gamma	Danio rerio
R2-1	F067343	1492	625.28	2	1248.55	1248.55	0.828164	27.87	312	320	K	YMACCLLYR	G	Carbamidomethyl (C) [4], Carbamidomethyl (C) [5]	0	2051.12	R2.4460.4460.2.dta	125818111	XP_001334783.1	PREDICTED: tubulin alpha-1A chain isoform 1	Danio rerio
R2-1	F067343	1493	625.281	2	1248.55	1248.55	1.30872	27.77	312	320	K	YMACCLLYR	G	Carbamidomethyl (C) [4], Carbamidomethyl (C) [5]	0	2049.86	R2.4457.4457.2.dta	125818111	XP_001334783.1	PREDICTED: tubulin alpha-1A chain isoform 1	Danio rerio
R2-1	F067343	1499	417.212	3	1248.61	1248.61	-0.0512568	40.22	35	44	R	FKDLGEEHFK	G		1	1002.61	R2.1779.1779.3.dta	30794280	NP_851335.1	serum albumin precursor	Bos taurus
R2-1	F067343	1500	417.212	3	1248.61	1248.61	0.164983	42.27	35	44	R	FKDLGEEHFK	G		1	1062.96	R2.1926.1926.3.dta	30794280	NP_851335.1	serum albumin precursor	Bos taurus
R2-1	F067343	1501	417.212	3	1248.61	1248.61	0.237063	45.79	35	44	R	FKDLGEEHFK	G		1	1064.51	R2.1930.1930.3.dta	30794280	NP_851335.1	serum albumin precursor	Bos taurus
R2-1	F067343	1502	625.315	2	1248.61	1248.61	0.570232	29.74	35	44	R	FKDLGEEHFK	G		1	1027.93	R2.1841.1841.2.dta	30794280	NP_851335.1	serum albumin precursor	Bos taurus
R2-1	F067343	1503	625.315	2	1248.62	1248.61	1.45121	33.32	35	44	R	FKDLGEEHFK	G		1	1029.54	R2.1845.1845.2.dta	30794280	NP_851335.1	serum albumin precursor	Bos taurus
R2-1	F067343	1511	625.823	2	1249.63	1249.63	0.367309	30.46	122	131	K	DTDFKLNELR	G		1	1787.69	R2.3788.3788.2.dta	114326282	NP_803450.2	serotransferrin precursor	Bos taurus
R2-1	F067343	1512	626.314	2	1250.61	1250.61	0.581315	42.01	513	524	K	GVLFYGPPGCGK	T	Carbamidomethyl (C) [10]	0	1991.82	R2.4309.4309.2.dta	41393119	NP_958889.1	transitional endoplasmic reticulum ATPase	Danio rerio
R2-1	F067343	1513	626.314	2	1250.61	1250.61	1.15703	35.19	513	524	K	GVLFYGPPGCGK	T	Carbamidomethyl (C) [10]	0	1993.44	R2.4313.4313.2.dta	41393119	NP_958889.1	transitional endoplasmic reticulum ATPase	Danio rerio
R2-1	F067343	1518	418.225	3	1251.65	1251.65	-0.644747	33.5	127	137	K	MKEIAEAYLGK	T		1	1484.91	R2.2997.2997.3.dta	160333682	NP_001103873.1	heat shock cognate 71 kDa protein	Danio rerio
R2-1	F067343	1519	418.225	3	1251.65	1251.65	-0.572842	30.26	127	137	K	MKEIAEAYLGK	T		1	1486.4	R2.3001.3001.3.dta	160333682	NP_001103873.1	heat shock cognate 71 kDa protein	Danio rerio
R2-1	F067343	1520	626.835	2	1251.66	1251.65	2.18032	29.87	127	137	K	MKEIAEAYLGK	T		1	1488.48	R2.3007.3007.2.dta	160333682	NP_001103873.1	heat shock cognate 71 kDa protein	Danio rerio
R2-1	F067343	1521	626.835	2	1251.66	1251.65	2.18032	31.14	127	137	K	MKEIAEAYLGK	T		1	1490.88	R2.3013.3013.2.dta	160333682	NP_001103873.1	heat shock cognate 71 kDa protein	Danio rerio
R2-1	F067343	1522	627.312	2	1252.61	1252.61	0.948421	37.98	302	311	R	FEELNADLFR	G		0	2632.46	R2.5876.5876.2.dta	160333682	NP_001103873.1	heat shock cognate 71 kDa protein	Danio rerio
R2-1	F067343	1523	627.313	2	1252.61	1252.61	1.92239	36.44	302	311	R	FEELNADLFR	G		0	2625.94	R2.5862.5862.2.dta	160333682	NP_001103873.1	heat shock cognate 71 kDa protein	Danio rerio
R2-1	F067343	1533	628.836	2	1255.66	1255.66	0.295463	35.18	584	596	R	AWGPGLESGVVGK	S		0	1974.4	R2.4265.4265.2.dta	189535920	XP_001922206.1	PREDICTED: filamin-A	Danio rerio
R2-1	F067343	1534	628.836	2	1255.66	1255.66	1.36263	32	584	596	R	AWGPGLESGVVGK	S		0	1973.49	R2.4263.4263.2.dta	189535920	XP_001922206.1	PREDICTED: filamin-A	Danio rerio
R2-1	F067343	1542	630.354	2	1258.69	1258.69	0.587912	42.59	690	702	K	GVYALDAPLAAAK	A		0	2164.32	R2.4744.4744.2.dta	113195586	NP_001037775.1	alanyl-tRNA synthetase, cytoplasmic isoform 1	Danio rerio
R2-1	F067343	1543	630.354	2	1258.69	1258.69	0.873923	53.76	690	702	K	GVYALDAPLAAAK	A		0	2163.41	R2.4742.4742.2.dta	113195586	NP_001037775.1	alanyl-tRNA synthetase, cytoplasmic isoform 1	Danio rerio
R2-1	F067343	1549	631.317	2	1260.62	1260.62	-0.307785	64.2	41	52	R	ELVSNASDALDK	I		0	1416.43	R2.2822.2822.2.dta	226823315	NP_571385.2	heat shock protein HSP 90-beta	Danio rerio
R2-1	F067343	1550	631.318	2	1260.62	1260.62	0.961432	68.69	41	52	R	ELVSNASDALDK	I		0	1414.98	R2.2818.2818.2.dta	226823315	NP_571385.2	heat shock protein HSP 90-beta	Danio rerio
R2-1	F067343	1557	632.83	2	1263.65	1263.65	-0.0688484	47.43	89	99	R	LWDLTTGTTTR	R		0	2096.06	R2.4572.4572.2.dta	18859301	NP_571519.1	guanine nucleotide-binding protein subunit beta-2-like 1	Danio rerio
R2-1	F067343	1558	632.831	2	1263.65	1263.65	0.991575	22.55	89	99	R	LWDLTTGTTTR	R		0	2091.42	R2.4561.4561.2.dta	18859301	NP_571519.1	guanine nucleotide-binding protein subunit beta-2-like 1	Danio rerio
R2-1	F067343	1559	422.55	3	1264.63	1264.63	-0.596223	27.75	237	246	R	MVNHFITEFK	R		0	1805.87	R2.3836.3836.3.dta	160333682	NP_001103873.1	heat shock cognate 71 kDa protein	Danio rerio
R2-1	F067343	1561	422.55	3	1264.63	1264.63	-0.16922	21.29	237	246	R	MVNHFITEFK	R		0	1807.64	R2.3841.3841.3.dta	160333682	NP_001103873.1	heat shock cognate 71 kDa protein	Danio rerio
R2-1	F067343	1562	633.321	2	1264.63	1264.63	0.665809	22.51	237	246	R	MVNHFITEFK	R		0	1797.98	R2.3816.3816.2.dta	160333682	NP_001103873.1	heat shock cognate 71 kDa protein	Danio rerio
R2-1	F067343	1565	633.418	2	1264.82	1264.82	-0.570831	26.27	104	115	R	LLGNVLVVVLAR	R		0	3543.52	R2.7836.7836.2.dta	62460494	NP_001014902.1	hemoglobin fetal subunit beta	Bos taurus
R2-1	F067343	1566	633.419	2	1264.82	1264.82	0.868106	47.35	104	115	R	LLGNVLVVVLAR	R		0	3542.27	R2.7833.7833.2.dta	62460494	NP_001014902.1	hemoglobin fetal subunit beta	Bos taurus
R2-1	F067343	1569	633.812	2	1265.61	1265.61	0.925247	21.82	27	38	K	CFIVGADNVGSK	Q	Carbamidomethyl (C) [1]	0	1629.73	R2.3380.3380.2.dta	339639641	NP_571655.2	60S acidic ribosomal protein P0	Danio rerio
R2-1	F067343	1585	635.327	2	1268.64	1268.64	-0.294016	61.82	121	131	K	QDGQFSVLFTK	C		0	2403.3	R2.5321.5321.2.dta	27806751	NP_776409.1	alpha-2-HS-glycoprotein precursor	Bos taurus
R2-1	F067343	1586	635.327	2	1268.64	1268.64	0.0843423	43.97	121	131	K	QDGQFSVLFTK	C		0	2401.01	R2.5315.5315.2.dta	27806751	NP_776409.1	alpha-2-HS-glycoprotein precursor	Bos taurus
R2-1	F067343	1587	635.328	2	1268.64	1268.64	0.856823	20.39	121	131	K	QDGQFSVLFTK	C		0	2502.57	R2.5562.5562.2.dta	27806751	NP_776409.1	alpha-2-HS-glycoprotein precursor	Bos taurus
R2-1	F067343	1588	635.328	2	1268.64	1268.64	1.046	32.97	121	131	K	QDGQFSVLFTK	C		0	2504.08	R2.5566.5566.2.dta	27806751	NP_776409.1	alpha-2-HS-glycoprotein precursor	Bos taurus
R2-1	F067343	1591	636.333	2	1270.65	1270.65	0.464329	33.4	648	658	R	EQSVQEIPVSR	L		0	1217.1	R2.2316.2316.2.dta	27806815	NP_776376.1	plasminogen precursor	Bos taurus
R2-1	F067343	1592	636.334	2	1270.65	1270.65	0.952267	33.44	648	658	R	EQSVQEIPVSR	L		0	1219.88	R2.2323.2323.2.dta	27806815	NP_776376.1	plasminogen precursor	Bos taurus
R2-1	F067343	1593	424.563	3	1270.67	1270.67	-0.826338	20	1101	1111	R	FQLQVSDGLHK	T		0	1666.63	R2.3476.3476.3.dta	326680066	XP_001923457.2	PREDICTED: chondroitin sulfate proteoglycan 4	Danio rerio
R2-1	F067343	1595	636.368	2	1270.72	1270.72	-0.170769	51.56	252	262	R	KLAVNMVPFPR	L		1	2108.07	R2.4602.4602.2.dta	239582731	NP_942104.2	tubulin, beta 2c	Danio rerio
R2-1	F067343	1599	636.369	2	1270.72	1270.72	0.506012	38.71	252	262	R	KLAVNMVPFPR	L		1	2105.36	R2.4595.4595.2.dta	239582731	NP_942104.2	tubulin, beta 2c	Danio rerio
R2-1	F067343	1603	637.298	2	1272.58	1272.58	0.822738	48	540	550	K	NGLESYAFNMK	S		0	2189.78	R2.4805.4805.2.dta	160333682	NP_001103873.1	heat shock cognate 71 kDa protein	Danio rerio
R2-1	F067343	1605	637.312	2	1272.61	1272.61	0.447113	77.56	90	102	K	FASATGSTTFAGR	F		0	1246.6	R2.2391.2391.2.dta	41054972	NP_957346.1	40S ribosomal protein SA	Danio rerio
R2-1	F067343	1606	637.313	2	1272.61	1272.61	1.40577	65.64	90	102	K	FASATGSTTFAGR	F		0	1248.4	R2.2396.2396.2.dta	41054972	NP_957346.1	40S ribosomal protein SA	Danio rerio
R2-1	F067343	1611	637.824	2	1273.63	1273.63	0.32741	29.78	129	139	K	ILNAEEIEGMR	V		0	2061.4	R2.4485.4485.2.dta	68448491	NP_001020336.1	methionine aminopeptidase 1	Danio rerio
R2-1	F067343	1612	637.825	2	1273.63	1273.63	0.704284	30.38	129	139	K	ILNAEEIEGMR	V		0	2060.12	R2.4482.4482.2.dta	68448491	NP_001020336.1	methionine aminopeptidase 1	Danio rerio
R2-1	F067343	1615	637.866	2	1273.72	1273.72	-0.238671	30.49	30	39	R	LLVVYPWTQR	F		0	2766.63	R2.6189.6189.2.dta	62460494	NP_001014902.1	hemoglobin fetal subunit beta	Bos taurus
R2-1	F067343	1616	637.867	2	1273.72	1273.72	0.15388	20.98	30	39	R	LLVVYPWTQR	F		0	2763.64	R2.6182.6182.2.dta	62460494	NP_001014902.1	hemoglobin fetal subunit beta	Bos taurus
R2-1	F067343	1619	638.803	2	1275.59	1275.59	-0.0689876	27.16	558	567	R	YEIEHCLANK	V	Carbamidomethyl (C) [6]	0	1065.1	R2.1932.1932.2.dta	157954061	NP_001103265.1	alpha-2-macroglobulin precursor	Bos taurus
R2-1	F067343	1620	638.803	2	1275.59	1275.59	0.0250864	24.33	558	567	R	YEIEHCLANK	V	Carbamidomethyl (C) [6]	0	1062.19	R2.1924.1924.2.dta	157954061	NP_001103265.1	alpha-2-macroglobulin precursor	Bos taurus
R2-1	F067343	1623	426.574	3	1276.7	1276.7	-1.57828	32.49	406	416	K	LALDIEIATYR	K		0	2827.7	R2.6327.6327.3.dta	41056085	NP_956374.1	keratin, type II cytoskeletal 8	Danio rerio
R2-1	F067343	1624	639.358	2	1276.7	1276.7	-0.625831	42.57	406	416	K	LALDIEIATYR	K		0	2883.8	R2.6455.6455.2.dta	41056085	NP_956374.1	keratin, type II cytoskeletal 8	Danio rerio
R2-1	F067343	1625	426.575	3	1276.7	1276.7	-0.144905	27.58	406	416	K	LALDIEIATYR	K		0	2826.43	R2.6324.6324.3.dta	41056085	NP_956374.1	keratin, type II cytoskeletal 8	Danio rerio
R2-1	F067343	1626	639.359	2	1276.7	1276.7	0.439413	63.23	406	416	K	LALDIEIATYR	K		0	2817.51	R2.6303.6303.2.dta	41056085	NP_956374.1	keratin, type II cytoskeletal 8	Danio rerio
R2-1	F067343	1627	639.359	2	1276.7	1276.7	0.439413	47.78	406	416	K	LALDIEIATYR	K		0	2880.51	R2.6447.6447.2.dta	41056085	NP_956374.1	keratin, type II cytoskeletal 8	Danio rerio
R2-1	F067343	1628	639.359	2	1276.7	1276.7	0.815382	53.75	406	416	K	LALDIEIATYR	K		0	2816.27	R2.6300.6300.2.dta	41056085	NP_956374.1	keratin, type II cytoskeletal 8	Danio rerio
R2-1	F067343	1642	428.575	3	1282.7	1282.7	0.162158	25.67	361	371	R	HPEYAVSVLLR	L		0	2005.97	R2.4346.4346.3.dta	30794280	NP_851335.1	serum albumin precursor	Bos taurus
R2-1	F067343	1644	642.36	2	1282.7	1282.7	1.03999	21.97	361	371	R	HPEYAVSVLLR	L		0	2009.09	R2.4354.4354.2.dta	30794280	NP_851335.1	serum albumin precursor	Bos taurus
R2-1	F067343	1650	643.803	2	1285.59	1285.59	-0.371035	30.55	249	258	R	FCIWTEGAFR	K	Carbamidomethyl (C) [2]	0	2782.06	R2.6222.6222.2.dta	54261775	NP_998272.1	60S ribosomal protein L4	Danio rerio
R2-1	F067343	1665	644.349	2	1286.68	1286.68	0.139117	47.75	777	789	R	DTGLGLSPTASLR	V		0	2081.75	R2.4537.4537.2.dta	157954061	NP_001103265.1	alpha-2-macroglobulin precursor	Bos taurus
R2-1	F067343	1666	644.349	2	1286.68	1286.68	0.23238	40.81	777	789	R	DTGLGLSPTASLR	V		0	2080.21	R2.4533.4533.2.dta	157954061	NP_001103265.1	alpha-2-macroglobulin precursor	Bos taurus
R2-1	F067343	1680	645.844	2	1289.67	1289.67	0.563709	29.33	398	408	K	VQQTVQDLFGR	A		0	2066.53	R2.4498.4498.2.dta	54262125	NP_958483.2	stress-70 protein, mitochondrial	Danio rerio
R2-1	F067343	1684	647.325	2	1292.64	1292.64	-0.657571	45.82	107	118	K	DVLSVAFSADNR	Q		0	2505.59	R2.5570.5570.2.dta	18859301	NP_571519.1	guanine nucleotide-binding protein subunit beta-2-like 1	Danio rerio
R2-1	F067343	1685	647.325	2	1292.64	1292.64	0.193403	58.28	107	118	K	DVLSVAFSADNR	Q		0	2506.79	R2.5573.5573.2.dta	18859301	NP_571519.1	guanine nucleotide-binding protein subunit beta-2-like 1	Danio rerio
R2-1	F067343	1686	647.326	2	1292.64	1292.64	0.669175	52.37	955	965	R	VFSNEDLSLNR	L		0	1776.35	R2.3759.3759.2.dta	326680066	XP_001923457.2	PREDICTED: chondroitin sulfate proteoglycan 4	Danio rerio
R2-1	F067343	1687	647.326	2	1292.64	1292.64	0.762009	33.96	955	965	R	VFSNEDLSLNR	L		0	1779.2	R2.3766.3766.2.dta	326680066	XP_001923457.2	PREDICTED: chondroitin sulfate proteoglycan 4	Danio rerio
R2-1	F067343	1691	648.8	2	1295.59	1295.58	0.337299	30.58	379	389	R	LVTCSMDDTVR	Y	Carbamidomethyl (C) [4]	0	1277.97	R2.2472.2472.2.dta	41054770	NP_957333.1	WD repeat-containing protein 1	Danio rerio
R2-1	F067343	1692	648.839	2	1295.66	1295.66	1.49113	26.82	1216	1226	K	LLYNNVSNFGR	L		0	1986.38	R2.4295.4295.2.dta	226823301	NP_001005391.2	clathrin, heavy polypeptide a	Danio rerio
R2-1	F067343	1693	648.84	2	1295.66	1295.66	1.87703	33.02	1216	1226	K	LLYNNVSNFGR	L		0	1983.15	R2.4287.4287.2.dta	226823301	NP_001005391.2	clathrin, heavy polypeptide a	Danio rerio
R2-1	F067343	1694	648.886	2	1295.76	1295.76	0.46305	45.92	162	173	R	LAIIENANVLAR	Y		0	2370.06	R2.5243.5243.2.dta	41282154	NP_919358.2	fructose-bisphosphate aldolase A	Danio rerio
R2-1	F067343	1695	648.886	2	1295.76	1295.76	0.64827	52.93	162	173	R	LAIIENANVLAR	Y		0	2368.51	R2.5239.5239.2.dta	41282154	NP_919358.2	fructose-bisphosphate aldolase A	Danio rerio
R2-1	F067343	1702	433.587	3	1297.74	1297.74	-0.876909	29.28	135	146	R	EHALLAFTLGVK	Q		0	2512.95	R2.5589.5589.3.dta	18858587	NP_571338.1	elongation factor 1-alpha	Danio rerio
R2-1	F067343	1703	433.587	3	1297.74	1297.74	-0.183396	26.56	135	146	R	EHALLAFTLGVK	Q		0	2514.57	R2.5593.5593.3.dta	18858587	NP_571338.1	elongation factor 1-alpha	Danio rerio
R2-1	F067343	1704	649.877	2	1297.74	1297.74	0.137162	36.94	135	146	R	EHALLAFTLGVK	Q		0	2520.51	R2.5608.5608.2.dta	18858587	NP_571338.1	elongation factor 1-alpha	Danio rerio
R2-1	F067343	1705	649.878	2	1297.74	1297.74	1.64748	43.59	135	146	R	EHALLAFTLGVK	Q		0	2519.61	R2.5606.5606.2.dta	18858587	NP_571338.1	elongation factor 1-alpha	Danio rerio
R2-1	F067343	171	410.24	2	818.464	818.465	-0.725749	33.86	149	155	K	GDIFLVR	G		0	2000.91	R2.4333.4333.2.dta	41393119	NP_958889.1	transitional endoplasmic reticulum ATPase	Danio rerio
R2-1	F067343	1711	650.376	2	1298.74	1298.73	1.53072	57.36	358	369	K	VTVLFAGQHISK	S		0	1617.87	R2.3350.3350.2.dta	189535920	XP_001922206.1	PREDICTED: filamin-A	Danio rerio
R2-1	F067343	172	410.24	2	818.465	818.465	-0.505825	41.02	149	155	K	GDIFLVR	G		0	2000.01	R2.4331.4331.2.dta	41393119	NP_958889.1	transitional endoplasmic reticulum ATPase	Danio rerio
R2-1	F067343	1728	651.846	2	1301.68	1301.68	1.18693	33.07	587	598	R	VTASPQSLCALR	A	Carbamidomethyl (C) [9]	0	1653.63	R2.3442.3442.2.dta	157954061	NP_001103265.1	alpha-2-macroglobulin precursor	Bos taurus
R2-1	F067343	1729	651.846	2	1301.68	1301.68	1.27912	54.47	587	598	R	VTASPQSLCALR	A	Carbamidomethyl (C) [9]	0	1655.14	R2.3446.3446.2.dta	157954061	NP_001103265.1	alpha-2-macroglobulin precursor	Bos taurus
R2-1	F067343	1744	652.346	2	1302.68	1302.68	-3.75226	24.56	389	401	K	TDIIGGDPGFIAK	L		0	2212.87	R2.4863.4863.2.dta	326670114	XP_690946.4	PREDICTED: complement component C7	Danio rerio
R2-1	F067343	1745	652.35	2	1302.69	1302.68	2.91092	26.05	389	401	K	TDIIGGDPGFIAK	L		0	2215.78	R2.4870.4870.2.dta	326670114	XP_690946.4	PREDICTED: complement component C7	Danio rerio
R2-1	F067343	1749	652.839	2	1303.66	1303.66	0.560728	26.95	1209	1219	R	DRDLEVDTTLK	S		1	1349.68	R2.2653.2653.2.dta	56790315	NP_954684.1	collagen alpha-1(I) chain precursor	Danio rerio
R2-1	F067343	175	411.223	2	820.431	820.43	1.20303	29.78	450	456	R	TILMMGR	Y		0	1650.78	R2.3435.3435.2.dta	41386743	NP_956752.2	eukaryotic translation elongation factor 2b	Danio rerio
R2-1	F067343	1750	652.839	2	1303.66	1303.66	1.12836	31.76	1209	1219	R	DRDLEVDTTLK	S		1	1350.94	R2.2656.2656.2.dta	56790315	NP_954684.1	collagen alpha-1(I) chain precursor	Danio rerio
R2-1	F067343	1753	653.293	2	1304.57	1304.57	0.592532	35.32	420	429	K	EYFAWEGEFK	H		0	2686.86	R2.6007.6007.2.dta	27545277	NP_775370.1	elongation factor 1-gamma	Danio rerio
R2-1	F067343	1754	653.294	2	1304.57	1304.57	1.15977	25.25	420	429	K	EYFAWEGEFK	H		0	2684	R2.6000.6000.2.dta	27545277	NP_775370.1	elongation factor 1-gamma	Danio rerio
R2-1	F067343	1757	653.362	2	1304.71	1304.71	0.840034	38.84	402	412	K	HLVDEPQNLIK	Q		0	1568.88	R2.3217.3217.2.dta	30794280	NP_851335.1	serum albumin precursor	Bos taurus
R2-1	F067343	1759	653.363	2	1304.71	1304.71	1.31524	41.2	402	412	K	HLVDEPQNLIK	Q		0	1570.02	R2.3220.3220.2.dta	30794280	NP_851335.1	serum albumin precursor	Bos taurus
R2-1	F067343	1765	653.86	2	1305.7	1305.7	0.575934	22.21	405	415	K	YIQESQALAKR	S		1	845.022	R2.1376.1376.2.dta	77735479	NP_001029434.1	alpha-fetoprotein precursor	Bos taurus
R2-1	F067343	1767	436.254	3	1305.74	1305.74	-0.510055	21.73	576	587	R	QAILGIHNEIAK	I		0	1487.88	R2.3005.3005.3.dta	269973891	NP_001161758.1	alpha-actinin-1	Danio rerio
R2-1	F067343	177	411.23	2	820.445	820.444	0.588705	27.4	150	156	R	TFLVGER	I		0	1414.11	R2.2816.2816.2.dta	27545277	NP_775370.1	elongation factor 1-gamma	Danio rerio
R2-1	F067343	1774	436.564	3	1306.67	1306.67	2.9824	27.09	854	863	R	KLCMQNMVRK	Y	Carbamidomethyl (C) [3]	2	1636.57	R2.3398.3398.3.dta	326674254	XP_694821.5	PREDICTED: myosin-Ic	Danio rerio
R2-1	F067343	1784	656.33	2	1310.65	1310.65	-0.224317	29.8	156	166	K	ELPDPQESIQR	A		0	1486.7	R2.3002.3002.2.dta	114326282	NP_803450.2	serotransferrin precursor	Bos taurus
R2-1	F067343	1785	656.33	2	1310.65	1310.65	-0.258651	41.17	131	142	R	TGYTLDVTTGQR	K		0	1549.92	R2.3166.3166.2.dta	47550699	NP_999861.1	heterogeneous nuclear ribonucleoprotein Q	Danio rerio
R2-1	F067343	1786	656.331	2	1310.65	1310.65	0.305956	31.15	131	142	R	TGYTLDVTTGQR	K		0	1554.37	R2.3178.3178.2.dta	47550699	NP_999861.1	heterogeneous nuclear ribonucleoprotein Q	Danio rerio
R2-1	F067343	1787	656.331	2	1310.65	1310.65	0.904897	33.28	156	166	K	ELPDPQESIQR	A		0	1485.19	R2.2998.2998.2.dta	114326282	NP_803450.2	serotransferrin precursor	Bos taurus
R2-1	F067343	1791	656.346	2	1310.68	1310.68	0.819424	29.77	126	136	K	HVVTNEVVMQR	V		0	938.792	R2.1614.1614.2.dta	59858543	NP_001012312.1	gelsolin	Danio rerio
R2-1	F067343	1792	656.357	2	1310.7	1310.7	1.64111	34.09	1041	1051	K	AILYLNTGYQR	Q		0	2056.67	R2.4474.4474.2.dta	157954061	NP_001103265.1	alpha-2-macroglobulin precursor	Bos taurus
R2-1	F067343	1793	656.358	2	1310.7	1310.7	1.93103	39	1041	1051	K	AILYLNTGYQR	Q		0	2057.6	R2.4476.4476.2.dta	157954061	NP_001103265.1	alpha-2-macroglobulin precursor	Bos taurus
R2-1	F067343	18	339.202	2	676.39	676.391	-0.569198	19.81	293	297	K	LLFER	Y		0	1477.44	R2.2977.2977.2.dta	150378510		sine-protein phosphatase non-receptor type 22 [Danio rerio]	Danio rerio
R2-1	F067343	1800	657.359	2	1312.7	1312.7	0.0114268	23.22	135	146	K	TSFFQALGITTK	I		0	3085.99	R2.6906.6906.2.dta	339639641	NP_571655.2	60S acidic ribosomal protein P0	Danio rerio
R2-1	F067343	1801	657.359	2	1312.7	1312.7	0.483735	30.38	135	146	K	TSFFQALGITTK	I		0	3083.01	R2.6899.6899.2.dta	339639641	NP_571655.2	60S acidic ribosomal protein P0	Danio rerio
R2-1	F067343	1807	657.875	2	1313.74	1313.74	-1.62361	38.25	317	327	R	VLQDLVMDILR	V		0	3734.55	R2.8171.8171.2.dta	50300477	NP_001002013.1	coatomer subunit beta	Danio rerio
R2-1	F067343	1808	657.876	2	1313.74	1313.74	0.325027	36.55	317	327	R	VLQDLVMDILR	V		0	3729.3	R2.8161.8161.2.dta	50300477	NP_001002013.1	coatomer subunit beta	Danio rerio
R2-1	F067343	1813	658.839	2	1315.66	1315.66	1.23284	22.77	316	326	K	IIEDQQESINK	R		0	917.684	R2.1560.1560.2.dta	41054695	NP_955841.1	Sjogren syndrome antigen B (autoantigen La)	Danio rerio
R2-1	F067343	1814	658.839	2	1315.66	1315.66	1.50647	21.49	316	326	K	IIEDQQESINK	R		0	914.947	R2.1553.1553.2.dta	41054695	NP_955841.1	Sjogren syndrome antigen B (autoantigen La)	Danio rerio
R2-1	F067343	1817	659.349	2	1316.68	1316.68	0.275693	63.63	147	157	K	WSLLQNQTATR	S		0	1952.47	R2.4208.4208.2.dta	41056085	NP_956374.1	keratin, type II cytoskeletal 8	Danio rerio
R2-1	F067343	1818	659.35	2	1316.68	1316.68	0.837711	53.56	147	157	K	WSLLQNQTATR	S		0	1950.92	R2.4204.4204.2.dta	41056085	NP_956374.1	keratin, type II cytoskeletal 8	Danio rerio
R2-1	F067343	1819	440.214	3	1317.62	1317.62	-0.686844	19.4	229	239	R	DFHVDEQTTVK	V		0	1157.67	R2.2164.2164.3.dta	27806941	NP_776307.1	alpha-1-antiproteinase precursor	Bos taurus
R2-1	F067343	1821	659.817	2	1317.62	1317.62	0.25121	36.8	229	239	R	DFHVDEQTTVK	V		0	1153.54	R2.2154.2154.2.dta	27806941	NP_776307.1	alpha-1-antiproteinase precursor	Bos taurus
R2-1	F067343	1822	659.818	2	1317.62	1317.62	1.46552	23.97	229	239	R	DFHVDEQTTVK	V		0	1152.3	R2.2151.2151.2.dta	27806941	NP_776307.1	alpha-1-antiproteinase precursor	Bos taurus
R2-1	F067343	1823	440.231	3	1317.67	1317.67	-0.0675434	27.18	64	76	K	AAGMLKAEGSDIR	L		1	999.323	R2.1771.1771.3.dta	193788703	NP_998529.3	protein disulfide-isomerase precursor	Danio rerio
R2-1	F067343	1826	659.847	2	1317.68	1317.68	1.19225	76.42	29	42	K	GILAADESTGSVAK	R		0	1331.99	R2.2608.2608.2.dta	41282154	NP_919358.2	fructose-bisphosphate aldolase A	Danio rerio
R2-1	F067343	1827	659.847	2	1317.68	1317.68	1.28332	83.39	29	42	K	GILAADESTGSVAK	R		0	1330.4	R2.2604.2604.2.dta	41282154	NP_919358.2	fructose-bisphosphate aldolase A	Danio rerio
R2-1	F067343	1830	660.356	2	1318.7	1318.7	0.847049	56.81	163	174	R	IMNTFSVVPSPK	V		0	2162.7	R2.4740.4740.2.dta	239582731	NP_942104.2	tubulin, beta 2c	Danio rerio
R2-1	F067343	1831	660.356	2	1318.7	1318.7	1.49921	63.24	163	174	R	IMNTFSVVPSPK	V		0	2159.47	R2.4732.4732.2.dta	239582731	NP_942104.2	tubulin, beta 2c	Danio rerio
R2-1	F067343	1860	662.821	2	1323.63	1323.63	-0.645952	37.77	1160	1170	R	NALFCLDSAWK	S	Carbamidomethyl (C) [5]	0	2870.05	R2.6423.6423.2.dta	157954061	NP_001103265.1	alpha-2-macroglobulin precursor	Bos taurus
R2-1	F067343	1861	662.822	2	1323.63	1323.63	0.562847	29.92	1160	1170	R	NALFCLDSAWK	S	Carbamidomethyl (C) [5]	0	2868.75	R2.6420.6420.2.dta	157954061	NP_001103265.1	alpha-2-macroglobulin precursor	Bos taurus
R2-1	F067343	1862	663.832	2	1325.65	1325.65	1.69502	28.25	358	368	R	ALLEVYNMMSR	E		0	2759.48	R2.6172.6172.2.dta	95147674	NP_001035616.1	complement factor B precursor	Bos taurus
R2-1	F067343	1865	664.365	2	1326.72	1326.71	0.854743	60.48	575	586	R	EAIQAIQAEVQK	I		0	1703.39	R2.3571.3571.2.dta	41054603	NP_955880.1	alpha-actinin-4	Danio rerio
R2-1	F067343	1866	664.828	2	1327.64	1327.64	0.76828	45.24	47	58	R	INVYYNEATGGK	Y		0	1407.32	R2.2799.2799.2.dta	239582731	NP_942104.2	tubulin, beta 2c	Danio rerio
R2-1	F067343	1867	664.828	2	1327.64	1327.64	0.949052	50.65	47	58	R	INVYYNEATGGK	Y		0	1408.61	R2.2802.2802.2.dta	239582731	NP_942104.2	tubulin, beta 2c	Danio rerio
R2-1	F067343	1868	443.582	3	1327.73	1327.72	0.369052	41.29	301	312	K	KYASSANLHLPK	L		1	959.345	R2.1669.1669.3.dta	27806941	NP_776307.1	alpha-1-antiproteinase precursor	Bos taurus
R2-1	F067343	1869	443.583	3	1327.73	1327.72	0.707978	23.26	301	312	K	KYASSANLHLPK	L		1	956.679	R2.1662.1662.3.dta	27806941	NP_776307.1	alpha-1-antiproteinase precursor	Bos taurus
R2-1	F067343	187	415.268	2	828.521	828.522	-0.836429	25.24	330	336	R	ALLFIPR	R		0	2385.48	R2.5280.5280.2.dta	226823315	NP_571385.2	heat shock protein HSP 90-beta	Danio rerio
R2-1	F067343	1872	665.349	2	1328.68	1328.68	0.570489	63.55	454	465	R	WALSQSNPSALR	E		0	1877.6	R2.4019.4019.2.dta	41393119	NP_958889.1	transitional endoplasmic reticulum ATPase	Danio rerio
R2-1	F067343	1873	665.35	2	1328.68	1328.68	0.751119	63.1	454	465	R	WALSQSNPSALR	E		0	1879.1	R2.4023.4023.2.dta	41393119	NP_958889.1	transitional endoplasmic reticulum ATPase	Danio rerio
R2-1	F067343	1874	665.878	2	1329.74	1329.74	0.431663	34.72	8	19	R	TFIAVKPDGVQR	G		0	1330.73	R2.2605.2605.2.dta	41053595	NP_571002.1	nucleoside diphosphate kinase B	Danio rerio
R2-1	F067343	188	415.268	2	828.522	828.522	-0.0881087	21.6	330	336	R	ALLFIPR	R		0	2384.58	R2.5278.5278.2.dta	226823315	NP_571385.2	heat shock protein HSP 90-beta	Danio rerio
R2-1	F067343	1884	668.337	2	1334.66	1334.66	0.802453	69.05	100	112	K	AAAQEQYSAAVAR	G		0	962.333	R2.1677.1677.2.dta	75832116	NP_001015590.2	inter-alpha-trypsin inhibitor heavy chain H4 precursor	Bos taurus
R2-1	F067343	1885	668.337	2	1334.66	1334.66	1.80646	66.92	100	112	K	AAAQEQYSAAVAR	G		0	966.495	R2.1688.1688.2.dta	75832116	NP_001015590.2	inter-alpha-trypsin inhibitor heavy chain H4 precursor	Bos taurus
R2-1	F067343	1886	668.343	2	1334.67	1334.67	0.0367131	27.82	16	27	R	GNPTVEVDLYTK	K		0	1833.4	R2.3907.3907.2.dta	48762657	NP_997887.1	alpha-enolase	Danio rerio
R2-1	F067343	1890	668.353	2	1334.69	1334.69	0.343151	35.6	48	59	R	ILESGPFVSCVK	K	Carbamidomethyl (C) [10]	0	2020.97	R2.4384.4384.2.dta	114326282	NP_803450.2	serotransferrin precursor	Bos taurus
R2-1	F067343	1891	668.353	2	1334.69	1334.69	0.717769	45.54	48	59	R	ILESGPFVSCVK	K	Carbamidomethyl (C) [10]	0	2022.55	R2.4388.4388.2.dta	114326282	NP_803450.2	serotransferrin precursor	Bos taurus
R2-1	F067343	1898	669.357	2	1336.7	1336.7	0.84013	22.77	443	454	R	SIIVDFTGDKSR	Q		1	1761.58	R2.3722.3722.2.dta	225690511	NP_001070120.2	nucleolin	Danio rerio
R2-1	F067343	1900	669.809	2	1337.6	1337.6	0.725178	32.47	752	762	K	GISQEQMNEFR	A		0	1529.53	R2.3113.3113.2.dta	269973891	NP_001161758.1	alpha-actinin-1	Danio rerio
R2-1	F067343	191	416.25	2	830.485	830.486	-1.12825	27.14	58	64	K	STELLIR	K		0	1452.88	R2.2914.2914.2.dta	41053381	NP_956297.1	H3 histone, family 3C	Danio rerio
R2-1	F067343	1910	671.348	2	1340.68	1340.68	0.792881	59.25	355	365	K	ILAAYMEDFLR	N		0	3286.95	R2.7332.7332.2.dta	41053792	NP_957189.1	phosphoserine aminotransferase isoform 2	Danio rerio
R2-1	F067343	1911	671.348	2	1340.68	1340.68	1.32992	54.37	355	365	K	ILAAYMEDFLR	N		0	3286.03	R2.7330.7330.2.dta	41053792	NP_957189.1	phosphoserine aminotransferase isoform 2	Danio rerio
R2-1	F067343	1915	672.367	2	1342.72	1342.72	-0.469941	33.71	341	352	R	LQSEIDAVKGQR	A		1	944.688	R2.1630.1630.2.dta	41056085	NP_956374.1	keratin, type II cytoskeletal 8	Danio rerio
R2-1	F067343	1917	672.368	2	1342.72	1342.72	0.155654	33.87	341	352	R	LQSEIDAVKGQR	A		1	948.733	R2.1641.1641.2.dta	41056085	NP_956374.1	keratin, type II cytoskeletal 8	Danio rerio
R2-1	F067343	1920	673.343	2	1344.67	1344.67	0.369607	62.41	277	288	R	NLDMDAIVAEVR	A		0	2873.03	R2.6430.6430.2.dta	41056085	NP_956374.1	keratin, type II cytoskeletal 8	Danio rerio
R2-1	F067343	1921	673.343	2	1344.67	1344.67	0.562963	61.55	277	288	R	NLDMDAIVAEVR	A		0	2871.73	R2.6427.6427.2.dta	41056085	NP_956374.1	keratin, type II cytoskeletal 8	Danio rerio
R2-1	F067343	1925	673.811	2	1345.61	1345.61	-0.347055	22.28	27	37	R	WCTISTHEANK	C	Carbamidomethyl (C) [2]	0	876.818	R2.1458.1458.2.dta	114326282	NP_803450.2	serotransferrin precursor	Bos taurus
R2-1	F067343	1927	673.812	2	1345.61	1345.61	0.00966106	33.63	27	37	R	WCTISTHEANK	C	Carbamidomethyl (C) [2]	0	877.953	R2.1461.1461.2.dta	114326282	NP_803450.2	serotransferrin precursor	Bos taurus
R2-1	F067343	1929	674.368	2	1346.72	1346.72	1.0262	56.98	352	363	R	SQFEGIVADLIR	R		0	3298.4	R2.7353.7353.2.dta	54262125	NP_958483.2	stress-70 protein, mitochondrial	Danio rerio
R2-1	F067343	1932	674.86	2	1347.71	1347.71	-1.30147	44.07	987	998	K	MTVGKDQEITVK	S		1	1042.4	R2.1877.1877.2.dta	189535920	XP_001922206.1	PREDICTED: filamin-A	Danio rerio
R2-1	F067343	1934	674.861	2	1347.71	1347.71	0.152852	68.3	987	998	K	MTVGKDQEITVK	S		1	1044.04	R2.1881.1881.2.dta	189535920	XP_001922206.1	PREDICTED: filamin-A	Danio rerio
R2-1	F067343	1936	675.34	2	1348.67	1348.67	0.351458	41.71	401	412	K	SALLQQSESQMK	N		0	1275.97	R2.2467.2467.2.dta	51972166	NP_001004296.1	moesin	Danio rerio
R2-1	F067343	1942	451.257	3	1350.75	1350.75	-0.544142	21.2	507	519	R	VAVEAKNPADLPK	L		1	1078.29	R2.1964.1964.3.dta	41386743	NP_956752.2	eukaryotic translation elongation factor 2b	Danio rerio
R2-1	F067343	1943	451.257	3	1350.75	1350.75	-0.210994	19.64	507	519	R	VAVEAKNPADLPK	L		1	1077.01	R2.1961.1961.3.dta	41386743	NP_956752.2	eukaryotic translation elongation factor 2b	Danio rerio
R2-1	F067343	1946	677.807	2	1353.6	1353.6	0.229758	54.46	245	255	K	NYELLCGDNTR	K	Carbamidomethyl (C) [6]	0	1599.4	R2.3300.3300.2.dta	114326282	NP_803450.2	serotransferrin precursor	Bos taurus
R2-1	F067343	1947	677.807	2	1353.6	1353.6	0.495716	65.64	245	255	K	NYELLCGDNTR	K	Carbamidomethyl (C) [6]	0	1600.91	R2.3304.3304.2.dta	114326282	NP_803450.2	serotransferrin precursor	Bos taurus
R2-1	F067343	1948	677.888	2	1353.76	1353.76	0.602765	55.15	24	35	K	LVAIVDVIDQNR	A		0	2707.95	R2.6056.6056.2.dta	50838812	NP_001002866.1	60S ribosomal protein L14	Danio rerio
R2-1	F067343	1949	677.889	2	1353.76	1353.76	1.50396	55.21	24	35	K	LVAIVDVIDQNR	A		0	2711.51	R2.6064.6064.2.dta	50838812	NP_001002866.1	60S ribosomal protein L14	Danio rerio
R2-1	F067343	195	416.25	2	830.486	830.486	-0.405786	30.56	58	64	K	STELLIR	K		0	1451.62	R2.2911.2911.2.dta	41053381	NP_956297.1	H3 histone, family 3C	Danio rerio
R2-1	F067343	1952	677.937	2	1353.86	1353.86	-0.110056	38.94	78	89	R	LIALLEVLSQKK	M		1	2964.03	R2.6636.6636.2.dta	189535920	XP_001922206.1	PREDICTED: filamin-A	Danio rerio
R2-1	F067343	1953	677.938	2	1353.86	1353.86	0.968343	32.42	78	89	R	LIALLEVLSQKK	M		1	2962.18	R2.6632.6632.2.dta	189535920	XP_001922206.1	PREDICTED: filamin-A	Danio rerio
R2-1	F067343	1965	453.245	3	1356.71	1356.72	-0.69285	22.1	135	146	R	KVGEVTFVDAHR	T		1	1037.45	R2.1865.1865.3.dta	45120092	NP_957161.1	serine/arginine-rich splicing factor 5a	Danio rerio
R2-1	F067343	1966	679.37	2	1356.73	1356.72	0.758444	29.1	188	200	K	VIDPATATSVDLR	D		0	1957.02	R2.4220.4220.2.dta	41053686	NP_956877.1	T-complex protein 1 subunit delta	Danio rerio
R2-1	F067343	1979	680.356	2	1358.7	1358.7	0.247296	46.97	45	57	R	NTGIICTIGPASR	S	Carbamidomethyl (C) [6]	0	1724.37	R2.3625.3625.2.dta	40786398	NP_955365.1	pyruvate kinase isozymes M1/M2	Danio rerio
R2-1	F067343	1980	680.357	2	1358.7	1358.7	0.791935	55.62	45	57	R	NTGIICTIGPASR	S	Carbamidomethyl (C) [6]	0	1722.85	R2.3621.3621.2.dta	40786398	NP_955365.1	pyruvate kinase isozymes M1/M2	Danio rerio
R2-1	F067343	1985	681.859	2	1361.7	1361.7	0.953954	22.95	424	435	K	CGLVPVLAENYK	T	Carbamidomethyl (C) [1]	0	2364.75	R2.5230.5230.2.dta	114326282	NP_803450.2	serotransferrin precursor	Bos taurus
R2-1	F067343	1986	681.888	2	1361.76	1361.76	1.8667	29.63	32	43	R	VVFELFADVVPK	T		0	3549.95	R2.7845.7845.2.dta	50344784	NP_001002065.1	peptidyl-prolyl cis-trans isomerase D	Danio rerio
R2-1	F067343	1987	682.379	2	1362.74	1362.74	0.652361	67.69	82	94	R	TLTLIDTGIGMTK	A		0	2621.38	R2.5851.5851.2.dta	226823315	NP_571385.2	heat shock protein HSP 90-beta	Danio rerio
R2-1	F067343	1988	682.38	2	1362.75	1362.74	2.00258	63.61	82	94	R	TLTLIDTGIGMTK	A		0	2619.73	R2.5847.5847.2.dta	226823315	NP_571385.2	heat shock protein HSP 90-beta	Danio rerio
R2-1	F067343	1989	455.579	3	1363.72	1363.72	-0.775821	24.27	549	560	R	CLVEKGDVAFVK	D	Carbamidomethyl (C) [1]	1	1565.63	R2.3208.3208.3.dta	114326282	NP_803450.2	serotransferrin precursor	Bos taurus
R2-1	F067343	1990	455.582	3	1363.73	1363.72	0.479569	26.3	337	347	R	RAPFDLFENKK	K		2	1701.81	R2.3567.3567.3.dta	226823315	NP_571385.2	heat shock protein HSP 90-beta	Danio rerio
R2-1	F067343	1996	683.354	2	1364.69	1364.69	0.175864	38.64	476	487	R	IYGNQDTSVQLK	K		0	1322.45	R2.2584.2584.2.dta	148238273	NP_001091485.1	inter-alpha-trypsin inhibitor heavy chain H2 precursor	Bos taurus
R2-1	F067343	1997	683.355	2	1364.7	1364.69	1.06984	49.07	476	487	R	IYGNQDTSVQLK	K		0	1325.64	R2.2592.2592.2.dta	148238273	NP_001091485.1	inter-alpha-trypsin inhibitor heavy chain H2 precursor	Bos taurus
R2-1	F067343	1998	683.372	2	1364.73	1364.73	0.152411	35.11	1158	1170	R	LHVEPAVETSGVK	V		0	1119.01	R2.2065.2065.2.dta	189535920	XP_001922206.1	PREDICTED: filamin-A	Danio rerio
R2-1	F067343	2001	683.373	2	1364.73	1364.73	0.870502	21.09	1158	1170	R	LHVEPAVETSGVK	V		0	1115.53	R2.2055.2055.2.dta	189535920	XP_001922206.1	PREDICTED: filamin-A	Danio rerio
R2-1	F067343	2002	683.844	2	1365.67	1365.68	-1.39638	38.57	246	257	R	YWLCAATGPSIK	I	Carbamidomethyl (C) [4]	0	2253.24	R2.4962.4962.2.dta	18859301	NP_571519.1	guanine nucleotide-binding protein subunit beta-2-like 1	Danio rerio
R2-1	F067343	2005	683.89	2	1365.77	1365.77	-0.125937	47.05	216	227	R	FVFGTTLEAILR	N		0	3689.66	R2.8090.8090.2.dta	292624775	XP_690395.4	PREDICTED: thrombospondin-1	Danio rerio
R2-1	F067343	2006	683.89	2	1365.77	1365.77	0.240158	56.53	216	227	R	FVFGTTLEAILR	N		0	3691.49	R2.8094.8094.2.dta	292624775	XP_690395.4	PREDICTED: thrombospondin-1	Danio rerio
R2-1	F067343	2011	686.322	2	1370.63	1370.63	-0.00218878	26.63	38	49	R	QLCTGQPGYGYK	G	Carbamidomethyl (C) [3]	0	1142.93	R2.2127.2127.2.dta	47086533	NP_997923.1	2-peptidylprolyl isomerase A	Danio rerio
R2-1	F067343	2012	686.323	2	1370.63	1370.63	1.15057	27.42	38	49	R	QLCTGQPGYGYK	G	Carbamidomethyl (C) [3]	0	1144.52	R2.2131.2131.2.dta	47086533	NP_997923.1	2-peptidylprolyl isomerase A	Danio rerio
R2-1	F067343	2014	457.933	3	1370.78	1370.78	-0.0926481	23.21	699	710	R	IQHHTLLASPVR	A		0	949.468	R2.1643.1643.3.dta	157954061	NP_001103265.1	alpha-2-macroglobulin precursor	Bos taurus
R2-1	F067343	2016	457.934	3	1370.78	1370.78	0.979735	19.64	699	710	R	IQHHTLLASPVR	A		0	950.627	R2.1646.1646.3.dta	157954061	NP_001103265.1	alpha-2-macroglobulin precursor	Bos taurus
R2-1	F067343	2017	686.897	2	1371.78	1371.78	-0.738457	57.07	75	86	K	LMLLLEVISGER	L		0	3871.64	R2.8390.8390.2.dta	269973891	NP_001161758.1	alpha-actinin-1	Danio rerio
R2-1	F067343	2018	686.898	2	1371.78	1371.78	0.777822	57.81	75	86	K	LMLLLEVISGER	L		0	3869.81	R2.8387.8387.2.dta	269973891	NP_001161758.1	alpha-actinin-1	Danio rerio
R2-1	F067343	2027	688.364	2	1374.71	1374.71	-0.25969	33.7	1375	1387	R	ANIPQVFSVDASK	A		0	2200.26	R2.4831.4831.2.dta	189535920	XP_001922206.1	PREDICTED: filamin-A	Danio rerio
R2-1	F067343	2028	688.365	2	1374.72	1374.71	0.627767	63.76	1375	1387	R	ANIPQVFSVDASK	A		0	2201.84	R2.4835.4835.2.dta	189535920	XP_001922206.1	PREDICTED: filamin-A	Danio rerio
R2-1	F067343	2029	689.336	2	1376.66	1376.66	0.262956	23.09	47	57	R	DIPVNPMCIYR	S	Carbamidomethyl (C) [8]	0	2649.87	R2.5918.5918.2.dta	77736341	NP_001029870.1	antithrombin-III precursor	Bos taurus
R2-1	F067343	2030	689.337	2	1376.66	1376.66	0.611626	28.18	47	57	R	DIPVNPMCIYR	S	Carbamidomethyl (C) [8]	0	2653.41	R2.5926.5926.2.dta	77736341	NP_001029870.1	antithrombin-III precursor	Bos taurus
R2-1	F067343	2031	459.937	3	1376.79	1376.79	0.409649	21.34	138	149	R	VLAVLNQHLNTR	T		0	1605.29	R2.3316.3316.3.dta	27545277	NP_775370.1	elongation factor 1-gamma	Danio rerio
R2-1	F067343	2033	689.824	2	1377.63	1377.63	0.882674	45.65	1146	1157	R	YGDQDVPNFPAR	L		0	1736.52	R2.3656.3656.2.dta	189535920	XP_001922206.1	PREDICTED: filamin-A	Danio rerio
R2-1	F067343	2034	689.824	2	1377.63	1377.63	0.882674	52.15	1146	1157	R	YGDQDVPNFPAR	L		0	1738.13	R2.3660.3660.2.dta	189535920	XP_001922206.1	PREDICTED: filamin-A	Danio rerio
R2-1	F067343	2035	460.249	3	1377.73	1377.73	-0.110327	23.84	121	131	K	KDTDFKLNELR	G		2	1313.39	R2.2562.2562.3.dta	114326282	NP_803450.2	serotransferrin precursor	Bos taurus
R2-1	F067343	2036	460.249	3	1377.73	1377.73	0.0856484	31.92	121	131	K	KDTDFKLNELR	G		2	1311.75	R2.2558.2558.3.dta	114326282	NP_803450.2	serotransferrin precursor	Bos taurus
R2-1	F067343	2043	691.307	2	1380.6	1380.6	0.555556	58.95	155	166	K	MDSTEPPYSQAR	F		0	1011.02	R2.1800.1800.2.dta	18858587	NP_571338.1	elongation factor 1-alpha	Danio rerio
R2-1	F067343	2044	691.307	2	1380.6	1380.6	1.09156	18.74	155	166	K	MDSTEPPYSQAR	F		0	1004.6	R2.1784.1784.2.dta	18858587	NP_571338.1	elongation factor 1-alpha	Danio rerio
R2-1	F067343	2047	691.87	2	1381.73	1381.72	0.66294	63.79	341	351	K	VLDQYIFELSR	K		0	2943.08	R2.6591.6591.2.dta	78369364	NP_001030457.1	vitamin D-binding protein precursor	Bos taurus
R2-1	F067343	2048	691.87	2	1381.73	1381.72	1.11165	62.68	341	351	K	VLDQYIFELSR	K		0	2941.25	R2.6587.6587.2.dta	78369364	NP_001030457.1	vitamin D-binding protein precursor	Bos taurus
R2-1	F067343	2055	693.891	2	1385.77	1385.77	0.703582	68.91	725	736	R	VGWEQLLTTIAR	T		0	3600.52	R2.7948.7948.2.dta	269973891	NP_001161758.1	alpha-actinin-1	Danio rerio
R2-1	F067343	2056	693.891	2	1385.77	1385.77	0.977798	78.23	725	736	R	VGWEQLLTTIAR	T		0	3599.23	R2.7945.7945.2.dta	269973891	NP_001161758.1	alpha-actinin-1	Danio rerio
R2-1	F067343	2058	695.326	2	1388.64	1388.64	1.27175	70.6	272	283	K	GNVLECLQDGER	V	Carbamidomethyl (C) [6]	0	1966.99	R2.4246.4246.2.dta	77735479	NP_001029434.1	alpha-fetoprotein precursor	Bos taurus
R2-1	F067343	2059	695.326	2	1388.64	1388.64	2.15031	52.4	272	283	K	GNVLECLQDGER	V	Carbamidomethyl (C) [6]	0	1965.54	R2.4242.4242.2.dta	77735479	NP_001029434.1	alpha-fetoprotein precursor	Bos taurus
R2-1	F067343	2060	695.342	2	1388.67	1388.67	0.545127	72.6	457	468	K	TSDANINWNNLK	D		0	1849.09	R2.3946.3946.2.dta	114326282	NP_803450.2	serotransferrin precursor	Bos taurus
R2-1	F067343	2061	695.342	2	1388.67	1388.67	0.63154	67.56	457	468	K	TSDANINWNNLK	D		0	1847.5	R2.3942.3942.2.dta	114326282	NP_803450.2	serotransferrin precursor	Bos taurus
R2-1	F067343	2062	695.363	2	1388.71	1388.71	-1.83479	39.18	20	32	K	SIEELANTLNSAK	L		0	2250.24	R2.4955.4955.2.dta	47271422	NP_705954.2	triosephosphate isomerase B	Danio rerio
R2-1	F067343	2063	695.365	2	1388.71	1388.71	-0.0777698	40.88	20	32	K	SIEELANTLNSAK	L		0	2248.95	R2.4952.4952.2.dta	47271422	NP_705954.2	triosephosphate isomerase B	Danio rerio
R2-1	F067343	2068	696.375	2	1390.73	1390.73	0.239442	45.88	37	49	K	ELLSAELGDIFGK	T		0	3473.23	R2.7700.7700.2.dta	47086523	NP_997926.1	ictacalcin	Danio rerio
R2-1	F067343	2071	696.826	2	1391.64	1391.64	1.05416	52.85	227	239	K	DSAGVVTCLDEAR	H	Carbamidomethyl (C) [8]	0	1767.77	R2.3737.3737.2.dta	47085781	NP_998227.1	ubiquitin-like modifier-activating enzyme 1	Danio rerio
R2-1	F067343	2076	697.849	2	1393.68	1393.68	0.291314	85.76	69	82	K	GYDVIAQAQSGTGK	T		0	1454.4	R2.2918.2918.2.dta	41393175	NP_958918.1	eukaryotic translation initiation factor 4A, isoform 1B	Danio rerio
R2-1	F067343	208	418.219	2	834.423	834.424	-0.744226	24.87	167	173	R	LAVDDFR	V		0	1592.15	R2.3281.3281.2.dta	41055898	NP_956862.1	keratin-like	Danio rerio
R2-1	F067343	2080	465.596	3	1393.77	1393.77	-0.322148	25.25	268	279	K	IISKLENHEGVR	R		1	713.333	R2.1079.1079.3.dta	40786398	NP_955365.1	pyruvate kinase isozymes M1/M2	Danio rerio
R2-1	F067343	2084	698.83	2	1395.65	1395.65	0.57966	58.82	77	88	R	RFDDGVVQSDMK	H		1	1239.05	R2.2372.2372.2.dta	160333682	NP_001103873.1	heat shock cognate 71 kDa protein	Danio rerio
R2-1	F067343	2085	698.834	2	1395.65	1395.65	0.189159	61.86	217	229	K	CLMEGAGDVAFVK	H	Carbamidomethyl (C) [1]	0	2231.39	R2.4908.4908.2.dta	114326282	NP_803450.2	serotransferrin precursor	Bos taurus
R2-1	F067343	2086	698.834	2	1395.65	1395.65	0.533084	67.66	217	229	K	CLMEGAGDVAFVK	H	Carbamidomethyl (C) [1]	0	2233.01	R2.4912.4912.2.dta	114326282	NP_803450.2	serotransferrin precursor	Bos taurus
R2-1	F067343	209	418.219	2	834.423	834.424	-0.240885	30.3	167	173	R	LAVDDFR	V		0	1594.02	R2.3286.3286.2.dta	41055898	NP_956862.1	keratin-like	Danio rerio
R2-1	F067343	2090	699.908	2	1397.8	1397.8	-0.527256	21.12	358	369	K	VVVLPFPSKEQR	S		1	1811.95	R2.3852.3852.2.dta	77735387	NP_001029390.1	fetuin-B precursor	Bos taurus
R2-1	F067343	2092	699.91	2	1397.81	1397.8	1.47589	32.59	358	369	K	VVVLPFPSKEQR	S		1	1813.55	R2.3856.3856.2.dta	77735387	NP_001029390.1	fetuin-B precursor	Bos taurus
R2-1	F067343	2095	700.351	2	1398.69	1398.69	0.91443	35.21	569	580	K	TVMENFVAFVDK	C		0	3124.74	R2.6985.6985.2.dta	30794280	NP_851335.1	serum albumin precursor	Bos taurus
R2-1	F067343	2096	700.351	2	1398.69	1398.69	1.51499	36.9	569	580	K	TVMENFVAFVDK	C		0	3125.68	R2.6987.6987.2.dta	30794280	NP_851335.1	serum albumin precursor	Bos taurus
R2-1	F067343	2105	700.904	2	1399.79	1399.79	1.20875	49.38	69	81	K	DVLTIIEKPTGSK	Q		0	2055	R2.4470.4470.2.dta	77735479	NP_001029434.1	alpha-fetoprotein precursor	Bos taurus
R2-1	F067343	2106	468.273	3	1401.8	1401.8	-0.79612	20.75	439	449	K	KEDLYLKPIQR	T		1	1175.21	R2.2207.2207.3.dta	41386743	NP_956752.2	eukaryotic translation elongation factor 2b	Danio rerio
R2-1	F067343	2113	469.597	3	1405.77	1405.77	0.704953	27.82	350	361	K	LSFVTVDSNLRR	G		1	1892.77	R2.4058.4058.3.dta	157954061	NP_001103265.1	alpha-2-macroglobulin precursor	Bos taurus
R2-1	F067343	2116	704.842	2	1407.67	1407.67	1.41724	21.06	709	720	R	AVFDETYPDPVR	V		0	2094.52	R2.4568.4568.2.dta	113195586	NP_001037775.1	alanyl-tRNA synthetase, cytoplasmic isoform 1	Danio rerio
R2-1	F067343	2117	704.87	2	1407.73	1407.72	0.809818	80.82	342	354	R	ASLYNAVTVEDVK	I		0	2013.53	R2.4365.4365.2.dta	41053792	NP_957189.1	phosphoserine aminotransferase isoform 2	Danio rerio
R2-1	F067343	2128	706.358	2	1410.7	1410.7	0.343092	66	850	866	R	GAAGPPGATGFPGAAGR	V		0	1445.07	R2.2894.2894.2.dta	56790315	NP_954684.1	collagen alpha-1(I) chain precursor	Danio rerio
R2-1	F067343	2129	706.358	2	1410.7	1410.7	0.598284	76.01	850	866	R	GAAGPPGATGFPGAAGR	V		0	1447.93	R2.2901.2901.2.dta	56790315	NP_954684.1	collagen alpha-1(I) chain precursor	Danio rerio
R2-1	F067343	2130	707.355	2	1412.69	1412.69	0.860059	34.66	304	315	R	SDLLLEGFNSYR	F		0	2793.14	R2.6248.6248.2.dta	326668417	XP_683046.5	PREDICTED: myosin-10	Danio rerio
R2-1	F067343	2132	471.932	3	1412.77	1412.77	-0.447347	32.37	375	386	K	GRIKDLEDALQR	A		2	1678.88	R2.3507.3507.3.dta	41056085	NP_956374.1	keratin, type II cytoskeletal 8	Danio rerio
R2-1	F067343	2136	708.379	2	1414.74	1414.74	0.746426	72.73	65	77	R	IANLQTDLSDGLR	L		0	2240.24	R2.4930.4930.2.dta	189535920	XP_001922206.1	PREDICTED: filamin-A	Danio rerio
R2-1	F067343	2137	708.379	2	1414.74	1414.74	1.00089	71.43	65	77	R	IANLQTDLSDGLR	L		0	2237.05	R2.4922.4922.2.dta	189535920	XP_001922206.1	PREDICTED: filamin-A	Danio rerio
R2-1	F067343	2140	708.826	2	1415.64	1415.64	0.848382	57.38	1532	1543	K	YGGDEIPYSPYR	I		0	1939.18	R2.4175.4175.2.dta	189535920	XP_001922206.1	PREDICTED: filamin-A	Danio rerio
R2-1	F067343	2141	708.826	2	1415.64	1415.64	1.28635	70.83	1532	1543	K	YGGDEIPYSPYR	I		0	1940.41	R2.4178.4178.2.dta	189535920	XP_001922206.1	PREDICTED: filamin-A	Danio rerio
R2-1	F067343	2144	708.919	2	1415.82	1415.82	1.27347	31.59	1422	1434	K	MVSGFIPLKPTVK	M		0	2061.05	R2.4484.4484.2.dta	157954061	NP_001103265.1	alpha-2-macroglobulin precursor	Bos taurus
R2-1	F067343	2145	708.919	2	1415.82	1415.82	1.96564	18.91	1422	1434	K	MVSGFIPLKPTVK	M		0	2058.87	R2.4479.4479.2.dta	157954061	NP_001103265.1	alpha-2-macroglobulin precursor	Bos taurus
R2-1	F067343	2147	473.903	3	1418.69	1418.69	-0.2601	23.42	89	100	K	SLHTLFGDELCK	V	Carbamidomethyl (C) [11]	0	2067.44	R2.4500.4500.3.dta	30794280	NP_851335.1	serum albumin precursor	Bos taurus
R2-1	F067343	2150	710.351	2	1418.69	1418.69	0.836689	40.62	89	100	K	SLHTLFGDELCK	V	Carbamidomethyl (C) [11]	0	2069.02	R2.4504.4504.2.dta	30794280	NP_851335.1	serum albumin precursor	Bos taurus
R2-1	F067343	2152	710.352	2	1418.69	1418.69	1.52747	30.23	89	100	K	SLHTLFGDELCK	V	Carbamidomethyl (C) [11]	0	2067.73	R2.4501.4501.2.dta	30794280	NP_851335.1	serum albumin precursor	Bos taurus
R2-1	F067343	2155	710.379	2	1418.74	1418.74	1.73957	45.56	375	386	R	GFLLEDTVEQLR	C		0	3065.46	R2.6858.6858.2.dta	41056059	NP_956370.1	methionine--tRNA ligase, cytoplasmic	Danio rerio
R2-1	F067343	2156	710.379	2	1418.74	1418.74	1.92283	35.68	375	386	R	GFLLEDTVEQLR	C		0	3066.72	R2.6861.6861.2.dta	41056059	NP_956370.1	methionine--tRNA ligase, cytoplasmic	Danio rerio
R2-1	F067343	2160	710.867	2	1419.72	1419.72	0.584623	54.17	728	739	R	VLYACQLTAEPR	L	Carbamidomethyl (C) [5]	0	1802.99	R2.3829.3829.2.dta	41386743	NP_956752.2	eukaryotic translation elongation factor 2b	Danio rerio
R2-1	F067343	2161	710.868	2	1419.72	1419.72	2.13423	51.82	728	739	R	VLYACQLTAEPR	L	Carbamidomethyl (C) [5]	0	1804.25	R2.3832.3832.2.dta	41386743	NP_956752.2	eukaryotic translation elongation factor 2b	Danio rerio
R2-1	F067343	2164	711.357	2	1420.7	1420.7	0.738369	50.85	387	397	K	GYEEWLLNEIR	R		0	3267.48	R2.7292.7292.2.dta	269973891	NP_001161758.1	alpha-actinin-1	Danio rerio
R2-1	F067343	2165	711.364	2	1420.71	1420.71	-0.249874	27.72	2378	2390	K	YGGPYHIVGSPFK	A		0	1905.53	R2.4089.4089.2.dta	189535920	XP_001922206.1	PREDICTED: filamin-A	Danio rerio
R2-1	F067343	2166	711.365	2	1420.71	1420.71	0.707391	30.76	2378	2390	K	YGGPYHIVGSPFK	A		0	1908.47	R2.4096.4096.2.dta	189535920	XP_001922206.1	PREDICTED: filamin-A	Danio rerio
R2-1	F067343	2170	711.376	2	1420.74	1420.74	1.0572	63.01	455	466	R	SNSFVYLEPLPR	E		0	2599.13	R2.5797.5797.2.dta	157954061	NP_001103265.1	alpha-2-macroglobulin precursor	Bos taurus
R2-1	F067343	2171	711.376	2	1420.74	1420.74	1.31059	61.72	455	466	R	SNSFVYLEPLPR	E		0	2600.71	R2.5801.5801.2.dta	157954061	NP_001103265.1	alpha-2-macroglobulin precursor	Bos taurus
R2-1	F067343	218	420.768	2	839.522	839.523	-0.601532	33.41	449	456	R	APILAVTR	N		0	1351.62	R2.2658.2658.2.dta	40786398	NP_955365.1	pyruvate kinase isozymes M1/M2	Danio rerio
R2-1	F067343	2180	713.385	2	1424.76	1424.76	0.261098	26.58	270	281	R	YISPDKLADLYK	S		1	2193.83	R2.4815.4815.2.dta	48762657	NP_997887.1	alpha-enolase	Danio rerio
R2-1	F067343	2181	713.386	2	1424.76	1424.76	1.11739	31.26	270	281	R	YISPDKLADLYK	S		1	2203.42	R2.4839.4839.2.dta	48762657	NP_997887.1	alpha-enolase	Danio rerio
R2-1	F067343	219	420.769	2	839.523	839.523	0.136983	51.1	449	456	R	APILAVTR	N		0	1357.58	R2.2673.2673.2.dta	40786398	NP_955365.1	pyruvate kinase isozymes M1/M2	Danio rerio
R2-1	F067343	2191	715.919	2	1429.82	1429.82	0.910603	50.05	324	336	R	IVSQLLTLMDGLK	Q		0	3656.61	R2.8042.8042.2.dta	41393119	NP_958889.1	transitional endoplasmic reticulum ATPase	Danio rerio
R2-1	F067343	2192	715.919	2	1429.82	1429.82	1.42815	74.89	324	336	R	IVSQLLTLMDGLK	Q		0	3657.54	R2.8044.8044.2.dta	41393119	NP_958889.1	transitional endoplasmic reticulum ATPase	Danio rerio
R2-1	F067343	2194	716.863	2	1431.71	1431.71	1.13012	50.39	326	338	K	IQEEGTEVELTGK	G		0	1361.06	R2.2682.2682.2.dta	157954061	NP_001103265.1	alpha-2-macroglobulin precursor	Bos taurus
R2-1	F067343	2195	716.863	2	1431.71	1431.71	1.64698	52.55	326	338	K	IQEEGTEVELTGK	G		0	1365.29	R2.2693.2693.2.dta	157954061	NP_001103265.1	alpha-2-macroglobulin precursor	Bos taurus
R2-1	F067343	2196	717.36	2	1432.71	1432.7	0.795	58.95	447	460	K	ELQASGLSGDSLEK	L		0	1557.46	R2.3186.3186.2.dta	21426835	NP_658909.1	glucose phosphate isomerase a	Danio rerio
R2-1	F067343	2197	717.36	2	1432.71	1432.7	0.878758	56.38	447	460	K	ELQASGLSGDSLEK	L		0	1554.02	R2.3177.3177.2.dta	21426835	NP_658909.1	glucose phosphate isomerase a	Danio rerio
R2-1	F067343	2198	478.578	3	1432.71	1432.71	-0.443215	21.64	357	369	R	LSNRPAFMPSEGK	M		0	1223.41	R2.2332.2332.3.dta	269973891	NP_001161758.1	alpha-actinin-1	Danio rerio
R2-1	F067343	2199	478.578	3	1432.71	1432.71	0.205903	22.72	357	369	R	LSNRPAFMPSEGK	M		0	1221.16	R2.2326.2326.3.dta	269973891	NP_001161758.1	alpha-actinin-1	Danio rerio
R2-1	F067343	2204	717.404	2	1432.79	1432.79	1.28141	24.82	469	481	K	SVDPTLALSVYLR	A		0	3220.32	R2.7190.7190.2.dta	226823301	NP_001005391.2	clathrin, heavy polypeptide a	Danio rerio
R2-1	F067343	2214	479.233	3	1434.68	1434.68	0.368724	35.43	250	261	K	SPYQEFTDHLAK	T		0	1829.48	R2.3897.3897.3.dta	47086117	NP_998444.1	40S ribosomal protein S2	Danio rerio
R2-1	F067343	2221	718.387	2	1434.76	1434.76	0.420977	37.92	201	215	R	GAHQNIIPASTGAAK	A		0	811.378	R2.1297.1297.2.dta	47085833	NP_998259.1	glyceraldehyde 3-phosphate dehydrogenase 2	Danio rerio
R2-1	F067343	2222	718.388	2	1434.76	1434.76	2.38647	27.8	201	215	R	GAHQNIIPASTGAAK	A		0	808.714	R2.1290.1290.2.dta	47085833	NP_998259.1	glyceraldehyde 3-phosphate dehydrogenase 2	Danio rerio
R2-1	F067343	2224	479.568	3	1435.68	1435.68	-0.408864	25.02	324	335	R	VADLLMYMHSKE	-		1	2223.53	R2.4889.4889.3.dta	47085833	NP_998259.1	glyceraldehyde 3-phosphate dehydrogenase 2	Danio rerio
R2-1	F067343	2231	719.865	2	1437.71	1437.71	0.486188	42.83	1939	1950	R	TFEPAEFIIDTR	D		0	2992.63	R2.6700.6700.2.dta	189535920	XP_001922206.1	PREDICTED: filamin-A	Danio rerio
R2-1	F067343	2232	719.865	2	1437.72	1437.71	1.16783	37.82	1939	1950	R	TFEPAEFIIDTR	D		0	2993.94	R2.6703.6703.2.dta	189535920	XP_001922206.1	PREDICTED: filamin-A	Danio rerio
R2-1	F067343	2233	480.257	3	1437.75	1437.75	1.12607	19.26	390	402	K	KLDEEVAAAHLDK	L		1	1088.52	R2.1989.1989.3.dta	40363541	NP_954688.1	adenosylhomocysteinase	Danio rerio
R2-1	F067343	2237	360.707	4	1438.8	1438.8	-3.94981	24.15	360	371	R	RHPEYAVSVLLR	L		1	1725.68	R2.3628.3628.4.dta	30794280	NP_851335.1	serum albumin precursor	Bos taurus
R2-1	F067343	2238	480.609	3	1438.8	1438.8	-0.505281	35.2	360	371	R	RHPEYAVSVLLR	L		1	1821.69	R2.3877.3877.3.dta	30794280	NP_851335.1	serum albumin precursor	Bos taurus
R2-1	F067343	2239	480.609	3	1438.8	1438.8	-0.380177	44.68	360	371	R	RHPEYAVSVLLR	L		1	1820.13	R2.3873.3873.3.dta	30794280	NP_851335.1	serum albumin precursor	Bos taurus
R2-1	F067343	2240	480.609	3	1438.8	1438.8	-0.192521	56.06	360	371	R	RHPEYAVSVLLR	L		1	1693.46	R2.3545.3545.3.dta	30794280	NP_851335.1	serum albumin precursor	Bos taurus
R2-1	F067343	2241	360.708	4	1438.8	1438.8	-0.141089	23.4	360	371	R	RHPEYAVSVLLR	L		1	1719.35	R2.3612.3612.4.dta	30794280	NP_851335.1	serum albumin precursor	Bos taurus
R2-1	F067343	2242	480.609	3	1438.8	1438.8	0.328745	49.77	360	371	R	RHPEYAVSVLLR	L		1	1756.8	R2.3709.3709.3.dta	30794280	NP_851335.1	serum albumin precursor	Bos taurus
R2-1	F067343	2243	480.609	3	1438.81	1438.8	0.391297	59.11	360	371	R	RHPEYAVSVLLR	L		1	1694.97	R2.3549.3549.3.dta	30794280	NP_851335.1	serum albumin precursor	Bos taurus
R2-1	F067343	2244	720.41	2	1438.81	1438.8	0.47887	32.23	360	371	R	RHPEYAVSVLLR	L		1	1698.13	R2.3557.3557.2.dta	30794280	NP_851335.1	serum albumin precursor	Bos taurus
R2-1	F067343	2245	480.609	3	1438.81	1438.8	0.954264	58.09	360	371	R	RHPEYAVSVLLR	L		1	1758.28	R2.3713.3713.3.dta	30794280	NP_851335.1	serum albumin precursor	Bos taurus
R2-1	F067343	2246	720.411	2	1438.81	1438.8	1.84111	34.63	360	371	R	RHPEYAVSVLLR	L		1	1697.21	R2.3555.3555.2.dta	30794280	NP_851335.1	serum albumin precursor	Bos taurus
R2-1	F067343	2250	721.404	2	1440.79	1440.79	-0.126319	28.01	1372	1384	K	ALLLQGSNDIEIR	A		0	2421.86	R2.5367.5367.2.dta	41393113	NP_958886.1	collagen, type I, alpha 1b precursor	Danio rerio
R2-1	F067343	2251	721.404	2	1440.79	1440.79	0.123543	32.75	1372	1384	K	ALLLQGSNDIEIR	A		0	2418.8	R2.5359.5359.2.dta	41393113	NP_958886.1	collagen, type I, alpha 1b precursor	Danio rerio
R2-1	F067343	2256	722.324	2	1442.63	1442.63	-0.347974	42.19	286	297	K	YICDNQDTISSK	L	Carbamidomethyl (C) [3]	0	963.843	R2.1681.1681.2.dta	30794280	NP_851335.1	serum albumin precursor	Bos taurus
R2-1	F067343	2257	722.325	2	1442.64	1442.63	0.664063	38.37	286	297	K	YICDNQDTISSK	L	Carbamidomethyl (C) [3]	0	962.679	R2.1678.1678.2.dta	30794280	NP_851335.1	serum albumin precursor	Bos taurus
R2-1	F067343	2258	722.326	2	1442.64	1442.63	1.34338	55.99	286	297	K	YICDNQDTISSK	L	Carbamidomethyl (C) [3]	0	1025.4	R2.1835.1835.2.dta	30794280	NP_851335.1	serum albumin precursor	Bos taurus
R2-1	F067343	2259	722.326	2	1442.64	1442.63	1.77314	67.03	286	297	K	YICDNQDTISSK	L	Carbamidomethyl (C) [3]	0	1026.31	R2.1837.1837.2.dta	30794280	NP_851335.1	serum albumin precursor	Bos taurus
R2-1	F067343	2266	722.89	2	1443.76	1443.76	2.48171	41.75	846	858	K	EGIPALDNFLDKL	-		1	3930.39	R2.8485.8485.2.dta	41386743	NP_956752.2	eukaryotic translation elongation factor 2b	Danio rerio
R2-1	F067343	2267	722.89	2	1443.77	1443.76	3.22976	44.5	846	858	K	EGIPALDNFLDKL	-		1	3932.27	R2.8489.8489.2.dta	41386743	NP_956752.2	eukaryotic translation elongation factor 2b	Danio rerio
R2-1	F067343	2268	723.849	2	1445.68	1445.68	0.986386	61.75	325	336	K	EVDEQMLNVQNK	N		0	1515.36	R2.3076.3076.2.dta	239582731	NP_942104.2	tubulin, beta 2c	Danio rerio
R2-1	F067343	2269	723.849	2	1445.68	1445.68	1.1524	51.62	325	336	K	EVDEQMLNVQNK	N		0	1514.07	R2.3073.3073.2.dta	239582731	NP_942104.2	tubulin, beta 2c	Danio rerio
R2-1	F067343	2272	724.333	2	1446.65	1446.65	-0.667057	38.15	667	678	K	DMYSFLQDMGLK	A		0	3922.12	R2.8469.8469.2.dta	157954061	NP_001103265.1	alpha-2-macroglobulin precursor	Bos taurus
R2-1	F067343	2278	725.383	2	1448.75	1448.75	0.155306	75.22	238	249	K	LESLTDEINFLR	Q		0	3152.27	R2.7044.7044.2.dta	41056085	NP_956374.1	keratin, type II cytoskeletal 8	Danio rerio
R2-1	F067343	2279	725.384	2	1448.75	1448.75	1.17688	46.75	238	249	K	LESLTDEINFLR	Q		0	3153.57	R2.7047.7047.2.dta	41056085	NP_956374.1	keratin, type II cytoskeletal 8	Danio rerio
R2-1	F067343	2287	484.944	3	1451.81	1451.81	-0.0723235	25.38	835	849	R	VGQAVDVVGQAGKPK	A		0	960.836	R2.1673.1673.3.dta	41054527	NP_956840.1	26S proteasome non-ATPase regulatory subunit 2	Danio rerio
R2-1	F067343	2288	484.944	3	1451.81	1451.81	0.113651	21.87	835	849	R	VGQAVDVVGQAGKPK	A		0	959.697	R2.1670.1670.3.dta	41054527	NP_956840.1	26S proteasome non-ATPase regulatory subunit 2	Danio rerio
R2-1	F067343	2291	728.412	2	1454.81	1454.81	0.204838	34.19	1370	1382	K	ALLLQGSNEIEIR	A		0	2438.28	R2.5407.5407.2.dta	56790315	NP_954684.1	collagen alpha-1(I) chain precursor	Danio rerio
R2-1	F067343	2292	728.412	2	1454.81	1454.81	0.617263	38.74	1370	1382	K	ALLLQGSNEIEIR	A		0	2439.21	R2.5409.5409.2.dta	56790315	NP_954684.1	collagen alpha-1(I) chain precursor	Danio rerio
R2-1	F067343	2293	729.397	2	1456.78	1456.78	1.59942	51.43	487	499	R	SLLSELSDPVELR	V		0	3204.73	R2.7158.7158.2.dta	114053019	NP_001039708.1	alpha-1B-glycoprotein precursor	Bos taurus
R2-1	F067343	2294	729.398	2	1456.78	1456.78	2.18977	48	487	499	R	SLLSELSDPVELR	V		0	3206.36	R2.7162.7162.2.dta	114053019	NP_001039708.1	alpha-1B-glycoprotein precursor	Bos taurus
R2-1	F067343	2295	729.438	2	1456.86	1456.86	-0.181898	70.82	230	243	R	LIGQIVSSITASLR	F		0	3574.16	R2.7894.7894.2.dta	125818111	XP_001334783.1	PREDICTED: tubulin alpha-1A chain isoform 1	Danio rerio
R2-1	F067343	2296	486.628	3	1456.86	1456.86	0.383702	40.97	230	243	R	LIGQIVSSITASLR	F		0	3585.06	R2.7917.7917.3.dta	125818111	XP_001334783.1	PREDICTED: tubulin alpha-1A chain isoform 1	Danio rerio
R2-1	F067343	2297	729.439	2	1456.86	1456.86	0.916354	73.12	230	243	R	LIGQIVSSITASLR	F		0	3572.87	R2.7891.7891.2.dta	125818111	XP_001334783.1	PREDICTED: tubulin alpha-1A chain isoform 1	Danio rerio
R2-1	F067343	2298	730.387	2	1458.76	1458.76	2.52407	38.74	344	356	R	NLANSVTEEILEK	A		0	2621.73	R2.5852.5852.2.dta	47550699	NP_999861.1	heterogeneous nuclear ribonucleoprotein Q	Danio rerio
R2-1	F067343	2299	730.387	2	1458.76	1458.76	2.52407	55.4	344	356	R	NLANSVTEEILEK	A		0	2622.67	R2.5854.5854.2.dta	47550699	NP_999861.1	heterogeneous nuclear ribonucleoprotein Q	Danio rerio
R2-1	F067343	2316	732.391	2	1462.77	1462.77	0.966661	41.96	16	28	R	GNPTVEVDLYTKK	G		1	1473.51	R2.2967.2967.2.dta	48762657	NP_997887.1	alpha-enolase	Danio rerio
R2-1	F067343	2319	732.401	2	1462.79	1462.79	0.904439	55.72	48	60	R	ILESGPFVSCVKK	T	Carbamidomethyl (C) [10]	1	1605.9	R2.3318.3318.2.dta	114326282	NP_803450.2	serotransferrin precursor	Bos taurus
R2-1	F067343	2320	732.401	2	1462.79	1462.79	1.41032	46.54	48	60	R	ILESGPFVSCVKK	T	Carbamidomethyl (C) [10]	1	1604.07	R2.3313.3313.2.dta	114326282	NP_803450.2	serotransferrin precursor	Bos taurus
R2-1	F067343	2321	732.883	2	1463.75	1463.75	0.724167	65.36	149	162	K	GSIFAVLETEEAAK	A		0	2908.08	R2.6511.6511.2.dta	41054695	NP_955841.1	Sjogren syndrome antigen B (autoantigen La)	Danio rerio
R2-1	F067343	2322	732.883	2	1463.75	1463.75	0.888129	90.14	149	162	K	GSIFAVLETEEAAK	A		0	2906.42	R2.6507.6507.2.dta	41054695	NP_955841.1	Sjogren syndrome antigen B (autoantigen La)	Danio rerio
R2-1	F067343	2325	733.826	2	1465.64	1465.64	1.28886	41.58	671	682	K	TYDSYLGDDYVR	A		0	1994.97	R2.4317.4317.2.dta	114326282	NP_803450.2	serotransferrin precursor	Bos taurus
R2-1	F067343	2326	733.827	2	1465.64	1465.64	1.79376	51.14	671	682	K	TYDSYLGDDYVR	A		0	1996.32	R2.4321.4321.2.dta	114326282	NP_803450.2	serotransferrin precursor	Bos taurus
R2-1	F067343	2327	733.861	2	1465.71	1465.7	1.75888	65.25	89	102	R	TTPSVVAFTSDGER	L		0	1816.4	R2.3863.3863.2.dta	54262125	NP_958483.2	stress-70 protein, mitochondrial	Danio rerio
R2-1	F067343	2341	734.889	2	1467.76	1467.76	2.00782	29.8	315	327	K	DLLFKDSADGFLK	I		1	2732.48	R2.6112.6112.2.dta	114326282	NP_803450.2	serotransferrin precursor	Bos taurus
R2-1	F067343	2342	734.89	2	1467.77	1467.76	3.5067	32.38	315	327	K	DLLFKDSADGFLK	I		1	2729.32	R2.6105.6105.2.dta	114326282	NP_803450.2	serotransferrin precursor	Bos taurus
R2-1	F067343	2343	734.899	2	1467.78	1467.78	2.27623	47.32	251	264	R	TDFIAIGMVGGFLK	G		0	3724.94	R2.8151.8151.2.dta	326680066	XP_001923457.2	PREDICTED: chondroitin sulfate proteoglycan 4	Danio rerio
R2-1	F067343	2346	735.386	2	1468.76	1468.76	0.253956	45.32	632	645	R	NYAGVFTDAGLTLK	T		0	2716.27	R2.6075.6075.2.dta	99028969	NP_001035559.2	complement C3 preproprotein	Bos taurus
R2-1	F067343	2362	737.896	2	1473.78	1473.78	-0.280911	60.01	29	43	K	GILAADESTGSVAKR	F		1	1091.24	R2.1996.1996.2.dta	41282154	NP_919358.2	fructose-bisphosphate aldolase A	Danio rerio
R2-1	F067343	2363	492.267	3	1473.78	1473.78	-0.00678528	28.76	29	43	K	GILAADESTGSVAKR	F		1	1085.22	R2.1981.1981.3.dta	41282154	NP_919358.2	fructose-bisphosphate aldolase A	Danio rerio
R2-1	F067343	2364	737.897	2	1473.78	1473.78	0.70974	51.47	29	43	K	GILAADESTGSVAKR	F		1	1090.31	R2.1994.1994.2.dta	41282154	NP_919358.2	fructose-bisphosphate aldolase A	Danio rerio
R2-1	F067343	2365	492.267	3	1473.78	1473.78	1.05172	26.84	29	43	K	GILAADESTGSVAKR	F		1	1086.5	R2.1984.1984.3.dta	41282154	NP_919358.2	fructose-bisphosphate aldolase A	Danio rerio
R2-1	F067343	2368	737.923	2	1473.83	1473.83	0.763317	50.61	334	348	K	TPIVGQPSIPGGPVR	L		0	1941.69	R2.4181.4181.2.dta	27806751	NP_776409.1	alpha-2-HS-glycoprotein precursor	Bos taurus
R2-1	F067343	2369	737.923	2	1473.83	1473.83	0.939728	40.61	334	348	K	TPIVGQPSIPGGPVR	L		0	1940.09	R2.4177.4177.2.dta	27806751	NP_776409.1	alpha-2-HS-glycoprotein precursor	Bos taurus
R2-1	F067343	2374	738.843	2	1475.67	1475.67	0.0169414	45.49	213	225	K	DGQAMLWDLNEGK	H		0	2629.12	R2.5868.5868.2.dta	18859301	NP_571519.1	guanine nucleotide-binding protein subunit beta-2-like 1	Danio rerio
R2-1	F067343	2379	739.766	2	1477.52	1477.52	0.911665	41.43	106	117	R	ETYGDMADCCEK	Q	Carbamidomethyl (C) [9], Carbamidomethyl (C) [10]	0	1055.59	R2.1908.1908.2.dta	30794280	NP_851335.1	serum albumin precursor	Bos taurus
R2-1	F067343	2380	739.766	2	1477.52	1477.52	1.49372	25.11	106	117	R	ETYGDMADCCEK	Q	Carbamidomethyl (C) [9], Carbamidomethyl (C) [10]	0	1050.51	R2.1896.1896.2.dta	30794280	NP_851335.1	serum albumin precursor	Bos taurus
R2-1	F067343	2381	493.936	3	1478.79	1478.79	-1.13268	55.27	421	433	K	LGEYGFQNALIVR	Y		0	2677.78	R2.5985.5985.3.dta	30794280	NP_851335.1	serum albumin precursor	Bos taurus
R2-1	F067343	2382	493.936	3	1478.79	1478.79	-0.402356	60.65	421	433	K	LGEYGFQNALIVR	Y		0	2679.46	R2.5989.5989.3.dta	30794280	NP_851335.1	serum albumin precursor	Bos taurus
R2-1	F067343	2383	740.402	2	1478.79	1478.79	0.514611	58.61	421	433	K	LGEYGFQNALIVR	Y		0	2666.74	R2.5957.5957.2.dta	30794280	NP_851335.1	serum albumin precursor	Bos taurus
R2-1	F067343	2384	740.402	2	1478.79	1478.79	0.852725	21.8	421	433	K	LGEYGFQNALIVR	Y		0	2733.19	R2.6114.6114.2.dta	30794280	NP_851335.1	serum albumin precursor	Bos taurus
R2-1	F067343	2385	740.402	2	1478.79	1478.79	0.852725	79.69	421	433	K	LGEYGFQNALIVR	Y		0	2667.98	R2.5960.5960.2.dta	30794280	NP_851335.1	serum albumin precursor	Bos taurus
R2-1	F067343	2386	494.256	3	1479.75	1479.75	-0.352763	34.95	300	311	R	ARFEELNADLFR	G		1	2331.88	R2.5155.5155.3.dta	160333682	NP_001103873.1	heat shock cognate 71 kDa protein	Danio rerio
R2-1	F067343	2387	494.256	3	1479.75	1479.75	-0.352763	27.88	300	311	R	ARFEELNADLFR	G		1	2330.29	R2.5151.5151.3.dta	160333682	NP_001103873.1	heat shock cognate 71 kDa protein	Danio rerio
R2-1	F067343	2388	740.881	2	1479.75	1479.75	0.698768	30.35	300	311	R	ARFEELNADLFR	G		1	2337.19	R2.5167.5167.2.dta	160333682	NP_001103873.1	heat shock cognate 71 kDa protein	Danio rerio
R2-1	F067343	2389	740.882	2	1479.75	1479.75	1.26643	25.42	300	311	R	ARFEELNADLFR	G		1	2333.12	R2.5158.5158.2.dta	160333682	NP_001103873.1	heat shock cognate 71 kDa protein	Danio rerio
R2-1	F067343	2390	741.348	2	1480.68	1480.68	1.26023	49.13	20	33	R	AGGIETVANEYSDR	C		0	1652.02	R2.3438.3438.2.dta	41054109	NP_956151.1	heat shock protein 4b	Danio rerio
R2-1	F067343	2391	741.348	2	1480.68	1480.68	1.84105	45.25	20	33	R	AGGIETVANEYSDR	C		0	1651.09	R2.3436.3436.2.dta	41054109	NP_956151.1	heat shock protein 4b	Danio rerio
R2-1	F067343	2398	494.6	3	1480.78	1480.78	-0.792151	21.87	15	28	R	AFKAQIAAQYSGAR	L		1	1272.72	R2.2459.2459.3.dta	27545277	NP_775370.1	elongation factor 1-gamma	Danio rerio
R2-1	F067343	240	430.729	2	859.444	859.444	-0.216419	28.84	258	264	K	IWDLEGK	I		0	1781.72	R2.3772.3772.2.dta	18859301	NP_571519.1	guanine nucleotide-binding protein subunit beta-2-like 1	Danio rerio
R2-1	F067343	2411	741.854	2	1481.69	1481.69	0.550046	44.46	245	256	K	NYELLCGDNTRK	S	Carbamidomethyl (C) [6]	1	1193.49	R2.2255.2255.2.dta	114326282	NP_803450.2	serotransferrin precursor	Bos taurus
R2-1	F067343	2413	741.855	2	1481.69	1481.69	1.03598	47.92	245	256	K	NYELLCGDNTRK	S	Carbamidomethyl (C) [6]	1	1196.84	R2.2264.2264.2.dta	114326282	NP_803450.2	serotransferrin precursor	Bos taurus
R2-1	F067343	2420	743.375	2	1484.73	1484.73	0.831799	55.14	253	264	K	SFLTLVQCFENK	Q	Carbamidomethyl (C) [8]	0	3439.83	R2.7641.7641.2.dta	32308153	NP_861426.1	annexin A2a	Danio rerio
R2-1	F067343	2421	743.376	2	1484.74	1484.73	2.31355	54.34	253	264	K	SFLTLVQCFENK	Q	Carbamidomethyl (C) [8]	0	3441.5	R2.7645.7645.2.dta	32308153	NP_861426.1	annexin A2a	Danio rerio
R2-1	F067343	2422	744.355	2	1486.7	1486.69	0.866352	60.99	37	49	R	TTPSYVAFTDTER	L		0	1852.04	R2.3954.3954.2.dta	160333682	NP_001103873.1	heat shock cognate 71 kDa protein	Danio rerio
R2-1	F067343	2423	744.355	2	1486.7	1486.69	1.02778	60.84	37	49	R	TTPSYVAFTDTER	L		0	1850.66	R2.3950.3950.2.dta	160333682	NP_001103873.1	heat shock cognate 71 kDa protein	Danio rerio
R2-1	F067343	2424	744.897	2	1487.78	1487.78	0.847573	42.4	385	398	R	TVSFASTFAAFLAR	A		0	3791.52	R2.8266.8266.2.dta	186288308	NP_932336.3	transketolase-like protein 2	Danio rerio
R2-1	F067343	2425	744.897	2	1487.78	1487.78	0.941673	78.91	385	398	R	TVSFASTFAAFLAR	A		0	3792.45	R2.8268.8268.2.dta	186288308	NP_932336.3	transketolase-like protein 2	Danio rerio
R2-1	F067343	2426	496.952	3	1487.83	1487.83	-0.034278	28.37	443	456	K	NTPEKGYLAVAVVK	T		1	1574.7	R2.3233.3233.3.dta	114326282	NP_803450.2	serotransferrin precursor	Bos taurus
R2-1	F067343	2427	496.952	3	1487.84	1487.83	0.268175	21.71	443	456	K	NTPEKGYLAVAVVK	T		1	1575.69	R2.3236.3236.3.dta	114326282	NP_803450.2	serotransferrin precursor	Bos taurus
R2-1	F067343	2428	744.926	2	1487.84	1487.83	1.26694	46.39	443	456	K	NTPEKGYLAVAVVK	T		1	1578.71	R2.3244.3244.2.dta	114326282	NP_803450.2	serotransferrin precursor	Bos taurus
R2-1	F067343	2429	744.926	2	1487.84	1487.83	1.58956	50.18	443	456	K	NTPEKGYLAVAVVK	T		1	1577.81	R2.3242.3242.2.dta	114326282	NP_803450.2	serotransferrin precursor	Bos taurus
R2-1	F067343	2430	745.363	2	1488.71	1488.71	3.32571	66.74	28	41	K	AVTEGGVELSNEER	N		0	1237.41	R2.2368.2368.2.dta	47085905	NP_998310.1	14-3-3 protein beta/alpha-B	Danio rerio
R2-1	F067343	2431	497.26	3	1488.76	1488.76	-0.666326	38.33	676	689	R	RTEEIAAAMIADAK	G		1	1823.08	R2.3881.3881.3.dta	113195586	NP_001037775.1	alanyl-tRNA synthetase, cytoplasmic isoform 1	Danio rerio
R2-1	F067343	2432	497.261	3	1488.76	1488.76	-0.424514	32.87	676	689	R	RTEEIAAAMIADAK	G		1	1815.49	R2.3861.3861.3.dta	113195586	NP_001037775.1	alanyl-tRNA synthetase, cytoplasmic isoform 1	Danio rerio
R2-1	F067343	2435	497.918	3	1490.73	1490.73	-0.648674	25.95	82	93	K	DLFHCVSFTLPR	S	Carbamidomethyl (C) [5]	0	2953.57	R2.6615.6615.3.dta	157954061	NP_001103265.1	alpha-2-macroglobulin precursor	Bos taurus
R2-1	F067343	2436	497.919	3	1490.73	1490.73	0.156299	30.2	82	93	K	DLFHCVSFTLPR	S	Carbamidomethyl (C) [5]	0	2959	R2.6627.6627.3.dta	157954061	NP_001103265.1	alpha-2-macroglobulin precursor	Bos taurus
R2-1	F067343	2456	498.603	3	1492.79	1492.79	-0.677926	27.89	476	488	R	IYGNQDTSVQLKK	F		1	970.216	R2.1698.1698.3.dta	148238273	NP_001091485.1	inter-alpha-trypsin inhibitor heavy chain H2 precursor	Bos taurus
R2-1	F067343	2462	374.474	4	1493.87	1493.87	-0.272447	16.85	705	718	K	LGGKAPLKIQAQDR	D		2	841.937	R2.1368.1368.4.dta	189535920	XP_001922206.1	PREDICTED: filamin-A	Danio rerio
R2-1	F067343	2473	749.851	2	1497.69	1497.69	0.0140216	68.03	269	283	R	LSALAAGDGSGYTCR	Y	Carbamidomethyl (C) [14]	0	1438.97	R2.2879.2879.2.dta	114053019	NP_001039708.1	alpha-1B-glycoprotein precursor	Bos taurus
R2-1	F067343	2474	749.852	2	1497.69	1497.69	0.908734	58.4	269	283	R	LSALAAGDGSGYTCR	Y	Carbamidomethyl (C) [14]	0	1440.29	R2.2882.2882.2.dta	114053019	NP_001039708.1	alpha-1B-glycoprotein precursor	Bos taurus
R2-1	F067343	2483	751.418	2	1500.82	1500.82	1.33061	25.32	158	170	K	ISPLLEEQFLQGK	L		0	2720.37	R2.6084.6084.2.dta	47550881	NP_999958.1	40S ribosomal protein S8	Danio rerio
R2-1	F067343	2484	751.418	2	1500.82	1500.82	1.41056	53.94	158	170	K	ISPLLEEQFLQGK	L		0	2719.1	R2.6081.6081.2.dta	47550881	NP_999958.1	40S ribosomal protein S8	Danio rerio
R2-1	F067343	2485	751.81	2	1501.61	1501.61	-0.11521	56.92	375	386	K	EYEATLEECCAK	D	Carbamidomethyl (C) [9], Carbamidomethyl (C) [10]	0	1226.21	R2.2339.2339.2.dta	30794280	NP_851335.1	serum albumin precursor	Bos taurus
R2-1	F067343	2486	751.811	2	1501.61	1501.61	0.870401	66.84	375	386	K	EYEATLEECCAK	D	Carbamidomethyl (C) [9], Carbamidomethyl (C) [10]	0	1228.14	R2.2344.2344.2.dta	30794280	NP_851335.1	serum albumin precursor	Bos taurus
R2-1	F067343	2498	501.604	3	1501.79	1501.79	0.0819023	40.34	55	67	R	GYKHTLNQIDSVK	V		1	941.405	R2.1621.1621.3.dta	27806751	NP_776409.1	alpha-2-HS-glycoprotein precursor	Bos taurus
R2-1	F067343	2502	751.902	2	1501.79	1501.79	0.352247	33.51	55	67	R	GYKHTLNQIDSVK	V		1	944.342	R2.1629.1629.2.dta	27806751	NP_776409.1	alpha-2-HS-glycoprotein precursor	Bos taurus
R2-1	F067343	2503	751.902	2	1501.79	1501.79	0.432151	32.15	55	67	R	GYKHTLNQIDSVK	V		1	942.845	R2.1625.1625.2.dta	27806751	NP_776409.1	alpha-2-HS-glycoprotein precursor	Bos taurus
R2-1	F067343	253	435.774	2	869.533	869.533	-0.872882	19.43	147	154	K	QLIVGVNK	M		0	1268.28	R2.2447.2447.2.dta	18858587	NP_571338.1	elongation factor 1-alpha	Danio rerio
R2-1	F067343	2535	504.921	3	1511.74	1511.74	-1.3792	21.96	323	334	R	AKFEELNMDLFR	S		1	2635.66	R2.5884.5884.3.dta	47085775	NP_998223.1	78 kDa glucose-regulated protein precursor	Danio rerio
R2-1	F067343	2536	504.922	3	1511.75	1511.74	0.625106	27.07	323	334	R	AKFEELNMDLFR	S		1	2637.29	R2.5888.5888.3.dta	47085775	NP_998223.1	78 kDa glucose-regulated protein precursor	Danio rerio
R2-1	F067343	2538	756.924	2	1511.83	1511.83	1.30835	54.07	284	297	K	GLGVVVQELSNELR	K		0	3381.94	R2.7524.7524.2.dta	292624775	XP_690395.4	PREDICTED: thrombospondin-1	Danio rerio
R2-1	F067343	2539	756.925	2	1511.83	1511.83	2.52541	53.58	284	297	K	GLGVVVQELSNELR	K		0	3383.58	R2.7528.7528.2.dta	292624775	XP_690395.4	PREDICTED: thrombospondin-1	Danio rerio
R2-1	F067343	2542	757.397	2	1512.78	1512.78	0.269041	94.06	378	391	R	GVVDSEDLPLNISR	E		0	2419.73	R2.5361.5361.2.dta	226823315	NP_571385.2	heat shock protein HSP 90-beta	Danio rerio
R2-1	F067343	2543	757.397	2	1512.78	1512.78	1.15483	57.77	378	391	R	GVVDSEDLPLNISR	E		0	2416.47	R2.5353.5353.2.dta	226823315	NP_571385.2	heat shock protein HSP 90-beta	Danio rerio
R2-1	F067343	2545	757.907	2	1513.8	1513.8	0.344167	61.03	117	131	K	LVSIGAEEIVDGNAK	M		0	2145.99	R2.4698.4698.2.dta	269973891	NP_001161758.1	alpha-actinin-1	Danio rerio
R2-1	F067343	2546	757.907	2	1513.8	1513.8	0.502709	71.93	117	131	K	LVSIGAEEIVDGNAK	M		0	2148.46	R2.4704.4704.2.dta	269973891	NP_001161758.1	alpha-actinin-1	Danio rerio
R2-1	F067343	2557	758.425	2	1514.84	1514.83	0.977665	19.44	963	977	K	SPFAVAIAPSLDLSK	V		0	3000.43	R2.6717.6717.2.dta	189535920	XP_001922206.1	PREDICTED: filamin-A	Danio rerio
R2-1	F067343	2559	506.239	3	1515.7	1515.7	0.0646568	23.17	360	372	K	QEYDESGPSIVHR	K		0	1073.46	R2.1952.1952.3.dta	18858335	NP_571106.1	actin, cytoplasmic 1	Danio rerio
R2-1	F067343	2560	506.239	3	1515.7	1515.7	0.796994	34.01	360	372	K	QEYDESGPSIVHR	K		0	1075.1	R2.1956.1956.3.dta	18858335	NP_571106.1	actin, cytoplasmic 1	Danio rerio
R2-1	F067343	2561	758.856	2	1515.7	1515.7	1.47391	41.74	360	372	K	QEYDESGPSIVHR	K		0	1084.87	R2.1980.1980.2.dta	18858335	NP_571106.1	actin, cytoplasmic 1	Danio rerio
R2-1	F067343	2562	758.856	2	1515.7	1515.7	1.55308	48.01	360	372	K	QEYDESGPSIVHR	K		0	1083.93	R2.1978.1978.2.dta	18858335	NP_571106.1	actin, cytoplasmic 1	Danio rerio
R2-1	F067343	2564	759.893	2	1517.77	1517.77	1.03178	54.86	582	599	R	GNPGPAGAAGAQGPIGAR	G		0	1095.82	R2.2007.2007.2.dta	48762667	NP_892013.2	collagen alpha-2(I) chain precursor	Danio rerio
R2-1	F067343	2565	759.893	2	1517.77	1517.77	1.28214	39.19	582	599	R	GNPGPAGAAGAQGPIGAR	G		0	1099.45	R2.2016.2016.2.dta	48762667	NP_892013.2	collagen alpha-2(I) chain precursor	Danio rerio
R2-1	F067343	2567	760.347	2	1518.68	1518.68	1.32418	71.15	23	36	R	NFSSLSYSGPSMSR	Q		0	1961.29	R2.4231.4231.2.dta	41056085	NP_956374.1	keratin, type II cytoskeletal 8	Danio rerio
R2-1	F067343	2568	760.347	2	1518.68	1518.68	1.81144	55.69	23	36	R	NFSSLSYSGPSMSR	Q		0	1960.05	R2.4228.4228.2.dta	41056085	NP_956374.1	keratin, type II cytoskeletal 8	Danio rerio
R2-1	F067343	2569	760.42	2	1518.83	1518.82	1.46034	37.88	106	120	K	FGANAILGVSLAVCK	A	Carbamidomethyl (C) [14]	0	2987.35	R2.6688.6688.2.dta	48762657	NP_997887.1	alpha-enolase	Danio rerio
R2-1	F067343	2571	507.643	3	1519.91	1519.91	-1.58102	16.27	678	692	R	AVPLALALISVSNPR	L		0	3411.77	R2.7585.7585.3.dta	41054527	NP_956840.1	26S proteasome non-ATPase regulatory subunit 2	Danio rerio
R2-1	F067343	2572	507.644	3	1519.91	1519.91	1.24152	16.57	678	692	R	AVPLALALISVSNPR	L		0	3415.5	R2.7590.7590.3.dta	41054527	NP_956840.1	26S proteasome non-ATPase regulatory subunit 2	Danio rerio
R2-1	F067343	2577	507.941	3	1520.8	1520.8	0.341267	29.75	579	590	K	NLKKENFEVLCK	D	Carbamidomethyl (C) [11]	2	1186.29	R2.2236.2236.3.dta	114326282	NP_803450.2	serotransferrin precursor	Bos taurus
R2-1	F067343	2588	508.6	3	1522.78	1522.78	-1.53995	32.81	983	997	R	ASFSVLGDILGSAMR	N		0	3767.54	R2.8227.8227.3.dta	157954061	NP_001103265.1	alpha-2-macroglobulin precursor	Bos taurus
R2-1	F067343	2591	762.398	2	1522.78	1522.78	0.151696	62.03	983	997	R	ASFSVLGDILGSAMR	N		0	3758.42	R2.8212.8212.2.dta	157954061	NP_001103265.1	alpha-2-macroglobulin precursor	Bos taurus
R2-1	F067343	2593	762.399	2	1522.78	1522.78	0.795255	59.77	983	997	R	ASFSVLGDILGSAMR	N		0	3756.52	R2.8208.8208.2.dta	157954061	NP_001103265.1	alpha-2-macroglobulin precursor	Bos taurus
R2-1	F067343	2596	762.874	2	1523.73	1523.73	0.905014	30.15	969	986	R	GESGPSGPTGAVGPAGAR	G		0	961.535	R2.1675.1675.2.dta	48762667	NP_892013.2	collagen alpha-2(I) chain precursor	Danio rerio
R2-1	F067343	2597	762.874	2	1523.73	1523.73	0.983768	24.36	969	986	R	GESGPSGPTGAVGPAGAR	G		0	958.555	R2.1667.1667.2.dta	48762667	NP_892013.2	collagen alpha-2(I) chain precursor	Danio rerio
R2-1	F067343	2604	764.376	2	1526.74	1526.74	0.823325	42.47	306	318	K	SLTNDWEDHLAVK	H		0	2063.01	R2.4489.4489.2.dta	226823315	NP_571385.2	heat shock protein HSP 90-beta	Danio rerio
R2-1	F067343	2605	509.964	3	1526.87	1526.87	-0.089726	20.54	790	802	K	LLQDIKVPEFTPK	S		1	2393.85	R2.5298.5298.3.dta	47085781	NP_998227.1	ubiquitin-like modifier-activating enzyme 1	Danio rerio
R2-1	F067343	2606	509.964	3	1526.87	1526.87	0.263939	21.02	790	802	K	LLQDIKVPEFTPK	S		1	2391.94	R2.5294.5294.3.dta	47085781	NP_998227.1	ubiquitin-like modifier-activating enzyme 1	Danio rerio
R2-1	F067343	2619	765.404	2	1528.79	1528.79	1.19441	56.31	235	248	R	VPVADVSVVDLTCR	L	Carbamidomethyl (C) [13]	0	2468.39	R2.5477.5477.2.dta	47085833	NP_998259.1	glyceraldehyde 3-phosphate dehydrogenase 2	Danio rerio
R2-1	F067343	2625	511.256	3	1530.75	1530.75	0.110404	29.12	826	839	K	DAASKPCQIVADTR	K	Carbamidomethyl (C) [7]	0	1097.44	R2.2011.2011.3.dta	41386743	NP_956752.2	eukaryotic translation elongation factor 2b	Danio rerio
R2-1	F067343	2626	766.381	2	1530.75	1530.75	1.21183	51.14	826	839	K	DAASKPCQIVADTR	K	Carbamidomethyl (C) [7]	0	1094.56	R2.2004.2004.2.dta	41386743	NP_956752.2	eukaryotic translation elongation factor 2b	Danio rerio
R2-1	F067343	2627	766.381	2	1530.75	1530.75	1.46007	38.92	826	839	K	DAASKPCQIVADTR	K	Carbamidomethyl (C) [7]	0	1093.62	R2.2002.2002.2.dta	41386743	NP_956752.2	eukaryotic translation elongation factor 2b	Danio rerio
R2-1	F067343	2629	766.893	2	1531.77	1531.77	0.735097	33.43	288	302	R	AYGPGIEPTGNVVMK	K		0	1888.34	R2.4047.4047.2.dta	189535920	XP_001922206.1	PREDICTED: filamin-A	Danio rerio
R2-1	F067343	2631	766.893	2	1531.77	1531.77	1.1268	38.25	288	302	R	AYGPGIEPTGNVVMK	K		0	1891.57	R2.4055.4055.2.dta	189535920	XP_001922206.1	PREDICTED: filamin-A	Danio rerio
R2-1	F067343	2634	511.599	3	1531.77	1531.77	0.285943	23.79	298	309	K	LKECCDKPLLEK	S	Carbamidomethyl (C) [4], Carbamidomethyl (C) [5]	1	808.032	R2.1288.1288.3.dta	30794280	NP_851335.1	serum albumin precursor	Bos taurus
R2-1	F067343	2636	511.599	3	1531.77	1531.77	0.520965	23.44	298	309	K	LKECCDKPLLEK	S	Carbamidomethyl (C) [4], Carbamidomethyl (C) [5]	1	806.914	R2.1285.1285.3.dta	30794280	NP_851335.1	serum albumin precursor	Bos taurus
R2-1	F067343	2639	766.895	2	1531.77	1531.77	0.69462	25.37	298	309	K	LKECCDKPLLEK	S	Carbamidomethyl (C) [4], Carbamidomethyl (C) [5]	1	758.659	R2.1175.1175.2.dta	30794280	NP_851335.1	serum albumin precursor	Bos taurus
R2-1	F067343	2640	766.895	2	1531.77	1531.77	0.77296	29.17	298	309	K	LKECCDKPLLEK	S	Carbamidomethyl (C) [4], Carbamidomethyl (C) [5]	1	761.101	R2.1180.1180.2.dta	30794280	NP_851335.1	serum albumin precursor	Bos taurus
R2-1	F067343	2647	768.903	2	1535.79	1535.79	-0.00260452	34.6	137	150	K	TFAPEEISAMVLTK	M		0	3063.77	R2.6854.6854.2.dta	47085775	NP_998223.1	78 kDa glucose-regulated protein precursor	Danio rerio
R2-1	F067343	2648	768.903	2	1535.79	1535.79	0.622481	23.3	137	150	K	TFAPEEISAMVLTK	M		0	3061.12	R2.6848.6848.2.dta	47085775	NP_998223.1	78 kDa glucose-regulated protein precursor	Danio rerio
R2-1	F067343	2653	769.391	2	1536.77	1536.77	0.190009	89.25	144	157	R	FAIQDISVEETSAK	E		0	2275.67	R2.5016.5016.2.dta	269973891	NP_001161758.1	alpha-actinin-1	Danio rerio
R2-1	F067343	2654	769.391	2	1536.77	1536.77	0.749626	55.08	144	157	R	FAIQDISVEETSAK	E		0	2274.39	R2.5013.5013.2.dta	269973891	NP_001161758.1	alpha-actinin-1	Danio rerio
R2-1	F067343	2659	513.892	3	1538.65	1538.65	-0.232671	27.92	1057	1069	K	HFDGSYSTFGEHR	G		0	1071.85	R2.1948.1948.3.dta	157954061	NP_001103265.1	alpha-2-macroglobulin precursor	Bos taurus
R2-1	F067343	2660	513.892	3	1538.65	1538.65	-0.115686	20.06	1057	1069	K	HFDGSYSTFGEHR	G		0	1070.9	R2.1946.1946.3.dta	157954061	NP_001103265.1	alpha-2-macroglobulin precursor	Bos taurus
R2-1	F067343	2665	770.397	2	1538.78	1538.78	1.78843	64.02	983	997	R	ASFSVLGDILGSAMR	N	Oxidation (M) [14]	0	3373.5	R2.7504.7504.2.dta	157954061	NP_001103265.1	alpha-2-macroglobulin precursor	Bos taurus
R2-1	F067343	2670	770.414	2	1538.81	1538.81	0.360668	34.34	483	495	R	LCVLHEKTPVSEK	V	Carbamidomethyl (C) [2]	1	973.683	R2.1707.1707.2.dta	30794280	NP_851335.1	serum albumin precursor	Bos taurus
R2-1	F067343	2673	770.414	2	1538.81	1538.81	0.91954	51.84	483	495	R	LCVLHEKTPVSEK	V	Carbamidomethyl (C) [2]	1	974.836	R2.1710.1710.2.dta	30794280	NP_851335.1	serum albumin precursor	Bos taurus
R2-1	F067343	2676	770.906	2	1539.8	1539.8	1.12742	46.85	96	109	R	LGDVISIQPCPDVK	Y	Carbamidomethyl (C) [10]	0	2195.11	R2.4818.4818.2.dta	41393119	NP_958889.1	transitional endoplasmic reticulum ATPase	Danio rerio
R2-1	F067343	2677	770.906	2	1539.8	1539.8	1.12742	56.52	96	109	R	LGDVISIQPCPDVK	Y	Carbamidomethyl (C) [10]	0	2196.99	R2.4823.4823.2.dta	41393119	NP_958889.1	transitional endoplasmic reticulum ATPase	Danio rerio
R2-1	F067343	2679	771.898	2	1541.78	1541.78	0.671302	37.11	240	253	K	IVIGMDVAASEFYK	G		0	2905.14	R2.6504.6504.2.dta	48762657	NP_997887.1	alpha-enolase	Danio rerio
R2-1	F067343	2680	771.899	2	1541.78	1541.78	2.00742	36.03	240	253	K	IVIGMDVAASEFYK	G		0	2907.16	R2.6509.6509.2.dta	48762657	NP_997887.1	alpha-enolase	Danio rerio
R2-1	F067343	2681	771.925	2	1541.84	1541.83	3.38234	23.51	150	165	K	LGGASVVSLEGKPLTD	-		0	2212.52	R2.4862.4862.2.dta	47271384	NP_998806.1	cofilin 2, like	Danio rerio
R2-1	F067343	2683	514.978	3	1541.91	1541.91	-0.381345	25.54	38	49	K	LRECLPLIIFLR	N	Carbamidomethyl (C) [4]	1	3354.63	R2.7466.7466.3.dta	53933236	NP_001005589.1	40S ribosomal protein S4, X isoform	Danio rerio
R2-1	F067343	2693	775.906	2	1549.8	1549.8	0.531038	23	480	493	R	TAGWNIPMGLLYSK	I		0	3318.4	R2.7394.7394.2.dta	114326282	NP_803450.2	serotransferrin precursor	Bos taurus
R2-1	F067343	2694	775.906	2	1549.8	1549.8	0.853661	30.86	480	493	R	TAGWNIPMGLLYSK	I		0	3320.09	R2.7398.7398.2.dta	114326282	NP_803450.2	serotransferrin precursor	Bos taurus
R2-1	F067343	2703	777.385	2	1552.76	1552.75	4.10433	20.96	190	201	R	WFVTCVNQPQFK	T	Carbamidomethyl (C) [5]	0	2500.97	R2.5558.5558.2.dta	27545277	NP_775370.1	elongation factor 1-gamma	Danio rerio
R2-1	F067343	2706	518.889	3	1553.65	1553.65	0.100409	19.38	387	399	K	DDPHACYSTVFDK	L	Carbamidomethyl (C) [6]	0	1556.79	R2.3184.3184.3.dta	30794280	NP_851335.1	serum albumin precursor	Bos taurus
R2-1	F067343	2707	518.89	3	1553.65	1553.65	0.814858	15.35	387	399	K	DDPHACYSTVFDK	L	Carbamidomethyl (C) [6]	0	1558.72	R2.3189.3189.3.dta	30794280	NP_851335.1	serum albumin precursor	Bos taurus
R2-1	F067343	2709	518.928	3	1553.76	1553.76	1.51246	36.95	334	346	R	FLGDRDFNQLSSR	D		1	1841.41	R2.3927.3927.3.dta	77735479	NP_001029434.1	alpha-fetoprotein precursor	Bos taurus
R2-1	F067343	2710	777.966	2	1553.92	1553.92	0.197565	43.83	84	98	K	VPAFLNVVDIAGLVK	G		0	3908.69	R2.8448.8448.2.dta	47550713	NP_999865.1	obg-like ATPase 1	Danio rerio
R2-1	F067343	2711	777.968	2	1553.92	1553.92	2.32123	40.58	84	98	K	VPAFLNVVDIAGLVK	G		0	3909.62	R2.8450.8450.2.dta	47550713	NP_999865.1	obg-like ATPase 1	Danio rerio
R2-1	F067343	2712	778.361	2	1554.71	1554.71	0.535793	77.43	178	190	K	MFVLDEADEMLSR	G		0	3293.37	R2.7344.7344.2.dta	41393175	NP_958918.1	eukaryotic translation initiation factor 4A, isoform 1B	Danio rerio
R2-1	F067343	2713	778.361	2	1554.71	1554.71	1.01177	64.32	178	190	K	MFVLDEADEMLSR	G		0	3287.3	R2.7333.7333.2.dta	41393175	NP_958918.1	eukaryotic translation initiation factor 4A, isoform 1B	Danio rerio
R2-1	F067343	2714	389.712	4	1554.82	1554.82	-0.506168	21.74	2	14	M	PHAYPFLTPEQKK	E		1	1216.44	R2.2314.2314.4.dta	41282154	NP_919358.2	fructose-bisphosphate aldolase A	Danio rerio
R2-1	F067343	2726	778.914	2	1555.81	1555.81	0.30145	32.22	167	179	R	FEEITKEVSAYIK	K		1	2379.31	R2.5266.5266.2.dta	18858587	NP_571338.1	elongation factor 1-alpha	Danio rerio
R2-1	F067343	2732	520.291	3	1557.85	1557.85	-0.163045	30.16	722	734	R	QRYEILTPNSIPK	G		1	1822.76	R2.3880.3880.3.dta	326665652	XP_001920098.3	PREDICTED: myosin-9, partial	Danio rerio
R2-1	F067343	2736	781.396	2	1560.78	1560.78	-0.0595857	50.31	155	168	K	IFVGGLNPETTEER	I		0	2023.21	R2.4390.4390.2.dta	67972636	NP_997752.2	heterogeneous nuclear ribonucleoprotein A/B	Danio rerio
R2-1	F067343	2737	781.397	2	1560.78	1560.78	0.965544	50.61	155	168	K	IFVGGLNPETTEER	I		0	2021.3	R2.4385.4385.2.dta	67972636	NP_997752.2	heterogeneous nuclear ribonucleoprotein A/B	Danio rerio
R2-1	F067343	2744	522.274	3	1563.8	1563.8	0.309502	25.19	313	326	R	MQKEITSLAPSTMK	I		1	1457.26	R2.2925.2925.3.dta	18858335	NP_571106.1	actin, cytoplasmic 1	Danio rerio
R2-1	F067343	2750	783.903	2	1565.79	1565.79	0.73126	30.11	480	493	R	TAGWNIPMGLLYSK	I	Oxidation (M) [8]	0	2886.04	R2.6460.6460.2.dta	114326282	NP_803450.2	serotransferrin precursor	Bos taurus
R2-1	F067343	2751	783.904	2	1565.79	1565.79	0.961175	30.75	480	493	R	TAGWNIPMGLLYSK	I	Oxidation (M) [8]	0	2886.98	R2.6462.6462.2.dta	114326282	NP_803450.2	serotransferrin precursor	Bos taurus
R2-1	F067343	2754	784.376	2	1566.74	1566.74	0.935065	56.33	347	359	K	DAFLGSFLYEYSR	R		0	3561.64	R2.7868.7868.2.dta	30794280	NP_851335.1	serum albumin precursor	Bos taurus
R2-1	F067343	2755	784.376	2	1566.74	1566.74	1.16484	72.57	347	359	K	DAFLGSFLYEYSR	R		0	3562.57	R2.7870.7870.2.dta	30794280	NP_851335.1	serum albumin precursor	Bos taurus
R2-1	F067343	2756	784.376	2	1566.74	1566.74	1.40739	53	347	359	K	DAFLGSFLYEYSR	R		0	3624.23	R2.7988.7988.2.dta	30794280	NP_851335.1	serum albumin precursor	Bos taurus
R2-1	F067343	2757	784.377	2	1566.74	1566.74	3.04136	50.61	347	359	K	DAFLGSFLYEYSR	R		0	3637.02	R2.8011.8011.2.dta	30794280	NP_851335.1	serum albumin precursor	Bos taurus
R2-1	F067343	276	445.758	2	889.502	889.502	0.00112422	26.37	499	506	K	FSVSPVVR	V		0	1561.26	R2.3196.3196.2.dta	41386743	NP_956752.2	eukaryotic translation elongation factor 2b	Danio rerio
R2-1	F067343	2762	785.892	2	1569.77	1569.77	1.13456	72.04	59	72	R	ITPSYVAFTTEGER	L		0	2101.2	R2.4585.4585.2.dta	47085775	NP_998223.1	78 kDa glucose-regulated protein precursor	Danio rerio
R2-1	F067343	2763	785.892	2	1569.77	1569.77	1.21101	63.7	59	72	R	ITPSYVAFTTEGER	L		0	2102.45	R2.4588.4588.2.dta	47085775	NP_998223.1	78 kDa glucose-regulated protein precursor	Danio rerio
R2-1	F067343	2767	785.918	2	1569.82	1569.82	2.05756	35.37	28	40	K	QVISQYFNVPTFK	Q		0	2914.59	R2.6526.6526.2.dta	323510630	NP_001191098.1	si:rp71-1c23.2	Danio rerio
R2-1	F067343	2768	785.919	2	1569.82	1569.82	2.43977	32.63	28	40	K	QVISQYFNVPTFK	Q		0	2911.98	R2.6520.6520.2.dta	323510630	NP_001191098.1	si:rp71-1c23.2	Danio rerio
R2-1	F067343	2769	785.92	2	1569.83	1569.82	0.443999	45.67	1830	1842	K	ILQLEEQLEQEAK	E		0	2453.45	R2.5441.5441.2.dta	326668417	XP_683046.5	PREDICTED: myosin-10	Danio rerio
R2-1	F067343	277	445.759	2	889.503	889.502	0.405845	34.89	499	506	K	FSVSPVVR	V		0	1562.66	R2.3200.3200.2.dta	41386743	NP_956752.2	eukaryotic translation elongation factor 2b	Danio rerio
R2-1	F067343	2770	785.921	2	1569.83	1569.82	0.99183	30.63	1830	1842	K	ILQLEEQLEQEAK	E		0	2451.47	R2.5436.5436.2.dta	326668417	XP_683046.5	PREDICTED: myosin-10	Danio rerio
R2-1	F067343	278	447.241	2	892.468	892.469	-1.84208	27.01	380	387	K	GYPFILPS	-		0	3180.09	R2.7106.7106.2.dta	77735387	NP_001029390.1	fetuin-B precursor	Bos taurus
R2-1	F067343	2782	525.944	3	1574.81	1574.81	0.220979	43.16	369	382	R	KGVAINMVTEDDKR	T		2	1036.01	R2.1861.1861.3.dta	41393175	NP_958918.1	eukaryotic translation initiation factor 4A, isoform 1B	Danio rerio
R2-1	F067343	2783	525.944	3	1574.81	1574.81	0.582928	37.8	369	382	R	KGVAINMVTEDDKR	T		2	1035.05	R2.1859.1859.3.dta	41393175	NP_958918.1	eukaryotic translation initiation factor 4A, isoform 1B	Danio rerio
R2-1	F067343	2785	526.261	3	1575.76	1575.76	0.41123	25.09	139	151	K	LKPDPNTLCDEFK	A	Carbamidomethyl (C) [9]	0	1819.52	R2.3871.3871.3.dta	30794280	NP_851335.1	serum albumin precursor	Bos taurus
R2-1	F067343	2786	788.888	2	1575.76	1575.76	0.434076	23.82	139	151	K	LKPDPNTLCDEFK	A	Carbamidomethyl (C) [9]	0	1813.87	R2.3857.3857.2.dta	30794280	NP_851335.1	serum albumin precursor	Bos taurus
R2-1	F067343	2789	526.279	3	1575.82	1575.82	-2.52567	28.54	727	739	R	RVLYACQLTAEPR	L	Carbamidomethyl (C) [6]	1	1467.02	R2.2950.2950.3.dta	41386743	NP_956752.2	eukaryotic translation elongation factor 2b	Danio rerio
R2-1	F067343	279	447.242	2	892.469	892.469	-0.13894	26.98	380	387	K	GYPFILPS	-		0	3173.99	R2.7092.7092.2.dta	77735387	NP_001029390.1	fetuin-B precursor	Bos taurus
R2-1	F067343	2791	526.279	3	1575.82	1575.82	-1.9355	30.03	727	739	R	RVLYACQLTAEPR	L	Carbamidomethyl (C) [6]	1	1468.56	R2.2954.2954.3.dta	41386743	NP_956752.2	eukaryotic translation elongation factor 2b	Danio rerio
R2-1	F067343	2794	789.407	2	1576.8	1576.8	0.30378	44.06	31	45	K	IASAPPAFTFGQTNR	S		0	2142.54	R2.4689.4689.2.dta	27545277	NP_775370.1	elongation factor 1-gamma	Danio rerio
R2-1	F067343	2795	789.408	2	1576.8	1576.8	0.925292	60.5	31	45	K	IASAPPAFTFGQTNR	S		0	2144.09	R2.4693.4693.2.dta	27545277	NP_775370.1	elongation factor 1-gamma	Danio rerio
R2-1	F067343	2796	789.902	2	1577.79	1577.79	1.66562	51.3	530	543	K	AIANECQANFISIK	G	Carbamidomethyl (C) [6]	0	2064.58	R2.4493.4493.2.dta	41393119	NP_958889.1	transitional endoplasmic reticulum ATPase	Danio rerio
R2-1	F067343	2803	527.955	3	1580.84	1580.84	-1.69783	20.32	141	153	K	VTFELVYEELLAR	H		0	3758.74	R2.8213.8213.3.dta	75832116	NP_001015590.2	inter-alpha-trypsin inhibitor heavy chain H4 precursor	Bos taurus
R2-1	F067343	2804	791.429	2	1580.84	1580.84	-1.11206	36.02	141	153	K	VTFELVYEELLAR	H		0	3754.66	R2.8205.8205.2.dta	75832116	NP_001015590.2	inter-alpha-trypsin inhibitor heavy chain H4 precursor	Bos taurus
R2-1	F067343	2805	791.431	2	1580.85	1580.84	1.36762	42.22	141	153	K	VTFELVYEELLAR	H		0	3752.79	R2.8202.8202.2.dta	75832116	NP_001015590.2	inter-alpha-trypsin inhibitor heavy chain H4 precursor	Bos taurus
R2-1	F067343	2809	791.932	2	1581.85	1581.85	1.19164	61.7	380	394	K	IQPSGGTNINEALLR	A		0	1947.15	R2.4195.4195.2.dta	148238273	NP_001091485.1	inter-alpha-trypsin inhibitor heavy chain H2 precursor	Bos taurus
R2-1	F067343	2810	791.932	2	1581.85	1581.85	1.28015	66.73	380	394	K	IQPSGGTNINEALLR	A		0	1944.85	R2.4189.4189.2.dta	148238273	NP_001091485.1	inter-alpha-trypsin inhibitor heavy chain H2 precursor	Bos taurus
R2-1	F067343	2817	528.654	3	1582.94	1582.94	0.507915	23.14	41	54	R	VTPTRTEIIILATR	T		1	2085.21	R2.4546.4546.3.dta	41056077	NP_957447.1	40S ribosomal protein S3	Danio rerio
R2-1	F067343	2818	528.654	3	1582.94	1582.94	0.621628	22.43	41	54	R	VTPTRTEIIILATR	T		1	2086.44	R2.4549.4549.3.dta	41056077	NP_957447.1	40S ribosomal protein S3	Danio rerio
R2-1	F067343	2819	792.847	2	1583.68	1583.68	-1.201	61.78	581	594	R	ETVSAESDQMCLSK	S	Carbamidomethyl (C) [11]	0	1310.82	R2.2556.2556.2.dta	41386743	NP_956752.2	eukaryotic translation elongation factor 2b	Danio rerio
R2-1	F067343	282	447.776	2	893.537	893.537	-0.501378	19.66	101	107	R	LFFLQVK	E		0	2675.83	R2.5980.5980.2.dta	51972166	NP_001004296.1	moesin	Danio rerio
R2-1	F067343	2820	792.849	2	1583.68	1583.68	2.27192	74.21	581	594	R	ETVSAESDQMCLSK	S	Carbamidomethyl (C) [11]	0	1312.44	R2.2560.2560.2.dta	41386743	NP_956752.2	eukaryotic translation elongation factor 2b	Danio rerio
R2-1	F067343	2821	792.88	2	1583.75	1583.74	0.902924	63.27	340	352	R	SIQFVDWCPTGFK	V	Carbamidomethyl (C) [8]	0	3026.25	R2.6771.6771.2.dta	41055710	NP_956479.1	tubulin, alpha 8 like 4	Danio rerio
R2-1	F067343	2822	792.88	2	1583.75	1583.74	1.35754	60.99	340	352	R	SIQFVDWCPTGFK	V	Carbamidomethyl (C) [8]	0	3025.29	R2.6769.6769.2.dta	41055710	NP_956479.1	tubulin, alpha 8 like 4	Danio rerio
R2-1	F067343	283	447.776	2	893.538	893.537	0.998279	16.51	101	107	R	LFFLQVK	E		0	2671.78	R2.5970.5970.2.dta	51972166	NP_001004296.1	moesin	Danio rerio
R2-1	F067343	2831	530.298	3	1587.87	1587.87	0.041565	38.97	6	20	K	THINIVVIGHVDSGK	S		0	1587.65	R2.3269.3269.3.dta	18858587	NP_571338.1	elongation factor 1-alpha	Danio rerio
R2-1	F067343	2832	530.298	3	1587.87	1587.87	0.154924	25.68	6	20	K	THINIVVIGHVDSGK	S		0	1589.13	R2.3273.3273.3.dta	18858587	NP_571338.1	elongation factor 1-alpha	Danio rerio
R2-1	F067343	2835	530.311	3	1587.91	1587.91	1.25889	20.87	694	707	R	AGKLEPHLVLDQLR	C		1	1897.72	R2.4070.4070.3.dta	326668417	XP_683046.5	PREDICTED: myosin-10	Danio rerio
R2-1	F067343	2836	795.41	2	1588.81	1588.8	2.02794	27.69	167	180	R	WSTLACNIALDAVR	T	Carbamidomethyl (C) [6]	0	2836.06	R2.6344.6344.2.dta	27545249	NP_775357.1	T-complex protein 1 subunit gamma	Danio rerio
R2-1	F067343	2838	795.414	2	1588.81	1588.81	2.00527	30.5	395	408	R	TAIPLDENEGIYVR	D		0	2248.59	R2.4951.4951.2.dta	41151982	NP_958482.1	major vault protein	Danio rerio
R2-1	F067343	284	447.811	2	893.607	893.606	0.388314	17.37	366	373	K	LAVPIILR	V		0	2552.03	R2.5683.5683.2.dta	77735479	NP_001029434.1	alpha-fetoprotein precursor	Bos taurus
R2-1	F067343	285	447.811	2	893.607	893.606	0.522602	17.93	366	373	K	LAVPIILR	V		0	2553.29	R2.5686.5686.2.dta	77735479	NP_001029434.1	alpha-fetoprotein precursor	Bos taurus
R2-1	F067343	2851	531.588	3	1591.74	1591.74	0.226167	32.16	482	495	K	TGTITTFDQAHNMR	V		0	1264.9	R2.2438.2438.3.dta	41386743	NP_956752.2	eukaryotic translation elongation factor 2b	Danio rerio
R2-1	F067343	2852	531.588	3	1591.74	1591.74	0.339251	32.92	482	495	K	TGTITTFDQAHNMR	V		0	1266.49	R2.2442.2442.3.dta	41386743	NP_956752.2	eukaryotic translation elongation factor 2b	Danio rerio
R2-1	F067343	2853	796.879	2	1591.74	1591.74	1.53668	51.8	482	495	K	TGTITTFDQAHNMR	V		0	1274.69	R2.2464.2464.2.dta	41386743	NP_956752.2	eukaryotic translation elongation factor 2b	Danio rerio
R2-1	F067343	2854	796.88	2	1591.75	1591.74	2.76804	60.37	482	495	K	TGTITTFDQAHNMR	V		0	1265.55	R2.2440.2440.2.dta	41386743	NP_956752.2	eukaryotic translation elongation factor 2b	Danio rerio
R2-1	F067343	286	448.302	2	894.59	894.59	-0.382298	18.89	2808	2815	K	LLIQALPK	V		0	2020.07	R2.4382.4382.2.dta	326679186	XP_003201256.1	PREDICTED: basement membrane-specific heparan sulfate proteoglycan core protein	Danio rerio
R2-1	F067343	2862	797.41	2	1592.8	1592.8	0.0263686	60.3	323	337	K	SVLGDVGITEVFSDR	A		0	3127.89	R2.6992.6992.2.dta	27806941	NP_776307.1	alpha-1-antiproteinase precursor	Bos taurus
R2-1	F067343	2863	797.411	2	1592.81	1592.8	1.24435	83.67	323	337	K	SVLGDVGITEVFSDR	A		0	3129.23	R2.6995.6995.2.dta	27806941	NP_776307.1	alpha-1-antiproteinase precursor	Bos taurus
R2-1	F067343	2864	532.251	3	1593.73	1593.73	0.576007	31.43	670	682	K	KTYDSYLGDDYVR	A		1	1662.84	R2.3466.3466.3.dta	114326282	NP_803450.2	serotransferrin precursor	Bos taurus
R2-1	F067343	2866	797.874	2	1593.73	1593.73	0.887226	56.71	670	682	K	KTYDSYLGDDYVR	A		1	1668.22	R2.3480.3480.2.dta	114326282	NP_803450.2	serotransferrin precursor	Bos taurus
R2-1	F067343	2867	797.874	2	1593.73	1593.73	1.20096	55.51	670	682	K	KTYDSYLGDDYVR	A		1	1669.14	R2.3482.3482.2.dta	114326282	NP_803450.2	serotransferrin precursor	Bos taurus
R2-1	F067343	2868	798.907	2	1595.8	1595.79	3.68469	30.56	131	144	K	FLFDSVNSQDVGLR	E		0	2835.14	R2.6342.6342.2.dta	224496028	NP_001139076.1	importin-5	Danio rerio
R2-1	F067343	287	448.303	2	894.591	894.59	0.377827	17.65	2808	2815	K	LLIQALPK	V		0	2018.54	R2.4378.4378.2.dta	326679186	XP_003201256.1	PREDICTED: basement membrane-specific heparan sulfate proteoglycan core protein	Danio rerio
R2-1	F067343	2873	533.264	3	1596.77	1596.77	0.224829	31.32	158	170	K	NLYHSEAFSINFR	D		0	2273.19	R2.5010.5010.3.dta	27806941	NP_776307.1	alpha-1-antiproteinase precursor	Bos taurus
R2-1	F067343	2874	533.264	3	1596.77	1596.77	0.901195	23.73	158	170	K	NLYHSEAFSINFR	D		0	2271.58	R2.5006.5006.3.dta	27806941	NP_776307.1	alpha-1-antiproteinase precursor	Bos taurus
R2-1	F067343	2875	799.394	2	1596.77	1596.77	3.71062	42.44	158	170	K	NLYHSEAFSINFR	D		0	2271.87	R2.5007.5007.2.dta	27806941	NP_776307.1	alpha-1-antiproteinase precursor	Bos taurus
R2-1	F067343	2885	801.414	2	1600.81	1600.81	0.464139	50.53	63	77	R	AVLVDLEPGTMDSVR	S		0	2554.87	R2.5690.5690.2.dta	239582731	NP_942104.2	tubulin, beta 2c	Danio rerio
R2-1	F067343	2886	534.612	3	1600.81	1600.81	0.466638	24.72	63	77	R	AVLVDLEPGTMDSVR	S		0	2567.91	R2.5722.5722.3.dta	239582731	NP_942104.2	tubulin, beta 2c	Danio rerio
R2-1	F067343	2887	801.415	2	1600.82	1600.81	1.9134	47.21	63	77	R	AVLVDLEPGTMDSVR	S		0	2552.36	R2.5684.5684.2.dta	239582731	NP_942104.2	tubulin, beta 2c	Danio rerio
R2-1	F067343	2891	801.894	2	1601.77	1601.77	0.709215	52.44	1293	1310	R	GAGTGGLGLAMEGPSEAK	M		0	1873.18	R2.4008.4008.2.dta	189535920	XP_001922206.1	PREDICTED: filamin-A	Danio rerio
R2-1	F067343	2892	801.894	2	1601.77	1601.77	0.859049	63.57	1293	1310	R	GAGTGGLGLAMEGPSEAK	M		0	1874.11	R2.4010.4010.2.dta	189535920	XP_001922206.1	PREDICTED: filamin-A	Danio rerio
R2-1	F067343	2899	801.949	2	1601.88	1601.88	1.03566	53.93	160	174	K	VVLAYEPVWAIGTGK	T		0	3068.74	R2.6866.6866.2.dta	47271422	NP_705954.2	triosephosphate isomerase B	Danio rerio
R2-1	F067343	2900	801.95	2	1601.89	1601.88	2.18431	39.57	160	174	K	VVLAYEPVWAIGTGK	T		0	3063.41	R2.6853.6853.2.dta	47271422	NP_705954.2	triosephosphate isomerase B	Danio rerio
R2-1	F067343	2911	803.447	2	1604.88	1604.88	0.880441	33.66	192	206	K	LAATNALLNSLEFTK	A		0	3117.92	R2.6970.6970.2.dta	302393607	NP_001032791.2	importin subunit beta-1	Danio rerio
R2-1	F067343	2912	536.623	3	1606.85	1606.85	-0.300589	49.34	1185	1199	K	ALLAYAFALAGNQER	R		0	3249.65	R2.7254.7254.3.dta	157954061	NP_001103265.1	alpha-2-macroglobulin precursor	Bos taurus
R2-1	F067343	2913	536.623	3	1606.85	1606.85	0.0354732	53.95	1185	1199	K	ALLAYAFALAGNQER	R		0	3250.59	R2.7256.7256.3.dta	157954061	NP_001103265.1	alpha-2-macroglobulin precursor	Bos taurus
R2-1	F067343	2914	804.431	2	1606.85	1606.85	0.655321	55.07	1185	1199	K	ALLAYAFALAGNQER	R		0	3249.3	R2.7253.7253.2.dta	157954061	NP_001103265.1	alpha-2-macroglobulin precursor	Bos taurus
R2-1	F067343	2915	804.432	2	1606.85	1606.85	1.56393	57.73	1185	1199	K	ALLAYAFALAGNQER	R		0	3246.65	R2.7247.7247.2.dta	157954061	NP_001103265.1	alpha-2-macroglobulin precursor	Bos taurus
R2-1	F067343	2918	804.907	2	1607.8	1607.8	1.11892	57.57	342	354	K	CQLEINFNTLQTK	L	Carbamidomethyl (C) [1]	0	2497.73	R2.5550.5550.2.dta	269973891	NP_001161758.1	alpha-actinin-1	Danio rerio
R2-1	F067343	2919	804.907	2	1607.8	1607.8	1.42991	49.64	342	354	K	CQLEINFNTLQTK	L	Carbamidomethyl (C) [1]	0	2494.8	R2.5543.5543.2.dta	269973891	NP_001161758.1	alpha-actinin-1	Danio rerio
R2-1	F067343	2924	805.935	2	1609.86	1609.85	1.02991	45.24	472	486	R	YFLVGAGAIGCELLK	N	Carbamidomethyl (C) [11]	0	3340.48	R2.7439.7439.2.dta	47085781	NP_998227.1	ubiquitin-like modifier-activating enzyme 1	Danio rerio
R2-1	F067343	2925	805.936	2	1609.86	1609.85	2.01136	46.79	472	486	R	YFLVGAGAIGCELLK	N	Carbamidomethyl (C) [11]	0	3341.42	R2.7441.7441.2.dta	47085781	NP_998227.1	ubiquitin-like modifier-activating enzyme 1	Danio rerio
R2-1	F067343	2928	807.947	2	1613.88	1613.88	-0.420725	30.08	502	516	R	QVLLSAAEAAEMILR	V		0	3714.34	R2.8131.8131.2.dta	42627881	NP_958863.1	T-complex protein 1 subunit beta	Danio rerio
R2-1	F067343	2933	808.422	2	1614.83	1614.83	0.4694	51.18	212	225	K	EVVDPTKCNLLAEK	Q	Carbamidomethyl (C) [8]	1	1744.55	R2.3677.3677.2.dta	27806751	NP_776409.1	alpha-2-HS-glycoprotein precursor	Bos taurus
R2-1	F067343	2934	808.423	2	1614.83	1614.83	1.2249	76.15	212	225	K	EVVDPTKCNLLAEK	Q	Carbamidomethyl (C) [8]	1	1742.97	R2.3673.3673.2.dta	27806751	NP_776409.1	alpha-2-HS-glycoprotein precursor	Bos taurus
R2-1	F067343	2938	808.911	2	1615.81	1615.81	0.553903	34.62	537	550	K	DLCQVQGVPLQTMK	Q	Carbamidomethyl (C) [3]	0	2222.26	R2.4886.4886.2.dta	77735479	NP_001029434.1	alpha-fetoprotein precursor	Bos taurus
R2-1	F067343	2939	808.912	2	1615.81	1615.81	1.38321	28	537	550	K	DLCQVQGVPLQTMK	Q	Carbamidomethyl (C) [3]	0	2220.61	R2.4882.4882.2.dta	77735479	NP_001029434.1	alpha-fetoprotein precursor	Bos taurus
R2-1	F067343	2941	809.412	2	1616.81	1616.81	0.893736	31.17	63	77	R	AVLVDLEPGTMDSVR	S	Oxidation (M) [11]	0	2178.56	R2.4777.4777.2.dta	239582731	NP_942104.2	tubulin, beta 2c	Danio rerio
R2-1	F067343	2942	809.412	2	1616.81	1616.81	1.26484	55.31	63	77	R	AVLVDLEPGTMDSVR	S	Oxidation (M) [11]	0	2180.18	R2.4781.4781.2.dta	239582731	NP_942104.2	tubulin, beta 2c	Danio rerio
R2-1	F067343	2943	540.95	3	1619.83	1619.83	0.425971	23.47	263	276	R	LHFFMPGFAPLTSR	G		0	3096.95	R2.6930.6930.3.dta	239582731	NP_942104.2	tubulin, beta 2c	Danio rerio
R2-1	F067343	2944	540.951	3	1619.83	1619.83	1.42608	32.65	263	276	R	LHFFMPGFAPLTSR	G		0	3096.01	R2.6928.6928.3.dta	239582731	NP_942104.2	tubulin, beta 2c	Danio rerio
R2-1	F067343	2957	812.425	2	1622.84	1622.83	0.86084	28.08	178	191	R	LDLAGRDLTDYLMK	I		1	2862.4	R2.6405.6405.2.dta	18858335	NP_571106.1	actin, cytoplasmic 1	Danio rerio
R2-1	F067343	2958	812.425	2	1622.84	1622.83	0.947109	24.52	178	191	R	LDLAGRDLTDYLMK	I		1	2863.72	R2.6408.6408.2.dta	18858335	NP_571106.1	actin, cytoplasmic 1	Danio rerio
R2-1	F067343	2965	543.94	3	1628.8	1628.8	0.0749019	29.08	754	766	R	KYEMFAQTLQQSR	G		1	1710.36	R2.3589.3589.3.dta	41393119	NP_958889.1	transitional endoplasmic reticulum ATPase	Danio rerio
R2-1	F067343	2966	543.941	3	1628.8	1628.8	1.19843	27.46	754	766	R	KYEMFAQTLQQSR	G		1	1708.05	R2.3583.3583.3.dta	41393119	NP_958889.1	transitional endoplasmic reticulum ATPase	Danio rerio
R2-1	F067343	2974	815.89	2	1629.77	1629.76	1.16274	43.05	219	231	K	CNLLAEKQYGFCK	G	Carbamidomethyl (C) [1], Carbamidomethyl (C) [12]	1	1672.87	R2.3492.3492.2.dta	27806751	NP_776409.1	alpha-2-HS-glycoprotein precursor	Bos taurus
R2-1	F067343	2975	815.891	2	1629.77	1629.76	1.54317	48.91	219	231	K	CNLLAEKQYGFCK	G	Carbamidomethyl (C) [1], Carbamidomethyl (C) [12]	1	1673.82	R2.3494.3494.2.dta	27806751	NP_776409.1	alpha-2-HS-glycoprotein precursor	Bos taurus
R2-1	F067343	2977	544.273	3	1629.8	1629.8	0.412322	24.17	113	126	K	SFYPEEISSMVLTK	M		0	3065.09	R2.6857.6857.3.dta	160333682	NP_001103873.1	heat shock cognate 71 kDa protein	Danio rerio
R2-1	F067343	2978	815.907	2	1629.8	1629.8	2.02357	55.58	113	126	K	SFYPEEISSMVLTK	M		0	3056.32	R2.6837.6837.2.dta	160333682	NP_001103873.1	heat shock cognate 71 kDa protein	Danio rerio
R2-1	F067343	2979	815.907	2	1629.8	1629.8	2.47761	41.2	113	126	K	SFYPEEISSMVLTK	M		0	3055.01	R2.6834.6834.2.dta	160333682	NP_001103873.1	heat shock cognate 71 kDa protein	Danio rerio
R2-1	F067343	2980	815.92	2	1629.82	1629.82	1.91432	34.99	717	731	R	VAAAESMPLLLECAR	V	Carbamidomethyl (C) [13]	0	2714.94	R2.6072.6072.2.dta	224496028	NP_001139076.1	importin-5	Danio rerio
R2-1	F067343	2988	817.414	2	1632.81	1632.81	-0.115751	69.18	344	358	K	VNQIGSVTESLQACK	M	Carbamidomethyl (C) [14]	0	1818.59	R2.3869.3869.2.dta	48762657	NP_997887.1	alpha-enolase	Danio rerio
R2-1	F067343	2989	817.415	2	1632.82	1632.81	1.23162	83.75	344	358	K	VNQIGSVTESLQACK	M	Carbamidomethyl (C) [14]	0	1821.33	R2.3876.3876.2.dta	48762657	NP_997887.1	alpha-enolase	Danio rerio
R2-1	F067343	2990	817.448	2	1632.88	1632.88	-0.507079	52.06	57	71	K	SLTSEESVIVESLLK	S		0	3614.91	R2.7974.7974.2.dta	41054695	NP_955841.1	Sjogren syndrome antigen B (autoantigen La)	Danio rerio
R2-1	F067343	2991	817.448	2	1632.88	1632.88	0.0808387	73.59	57	71	K	SLTSEESVIVESLLK	S		0	3598.87	R2.7944.7944.2.dta	41054695	NP_955841.1	Sjogren syndrome antigen B (autoantigen La)	Danio rerio
R2-1	F067343	2992	817.45	2	1632.89	1632.88	2.17529	58.29	57	71	K	SLTSEESVIVESLLK	S		0	3597.56	R2.7941.7941.2.dta	41054695	NP_955841.1	Sjogren syndrome antigen B (autoantigen La)	Danio rerio
R2-1	F067343	2993	545.602	3	1633.78	1633.78	-0.0122415	40.44	157	171	K	LGDVYVNDAFGTAHR	A		0	1920.21	R2.4125.4125.3.dta	47087077	NP_998552.1	phosphoglycerate kinase 1	Danio rerio
R2-1	F067343	2994	545.602	3	1633.79	1633.78	0.208106	33.07	157	171	K	LGDVYVNDAFGTAHR	A		0	1921.67	R2.4129.4129.3.dta	47087077	NP_998552.1	phosphoglycerate kinase 1	Danio rerio
R2-1	F067343	2996	818.419	2	1634.82	1634.82	0.324194	64.35	782	794	K	ITDVIINFQAWCR	G	Carbamidomethyl (C) [12]	0	3219.57	R2.7188.7188.2.dta	326665652	XP_001920098.3	PREDICTED: myosin-9, partial	Danio rerio
R2-1	F067343	2997	818.419	2	1634.82	1634.82	0.324194	65.27	782	794	K	ITDVIINFQAWCR	G	Carbamidomethyl (C) [12]	0	3223.49	R2.7197.7197.2.dta	326665652	XP_001920098.3	PREDICTED: myosin-9, partial	Danio rerio
R2-1	F067343	2998	818.421	2	1634.83	1634.82	2.48956	42.73	782	794	K	ITDVIINFQAWCR	G	Carbamidomethyl (C) [12]	0	3222.22	R2.7194.7194.2.dta	326665652	XP_001920098.3	PREDICTED: myosin-9, partial	Danio rerio
R2-1	F067343	30	346.71	2	691.405	691.406	-0.611797	16.33	290	294	K	IFVWK	G		0	1917	R2.4117.4117.2.dta	59858543	NP_001012312.1	gelsolin	Danio rerio
R2-1	F067343	3000	818.921	2	1635.83	1635.83	0.733575	82.73	1070	1084	R	GNSEGNTWLTAFVLK	S		0	3366.65	R2.7488.7488.2.dta	157954061	NP_001103265.1	alpha-2-macroglobulin precursor	Bos taurus
R2-1	F067343	3001	818.922	2	1635.83	1635.83	1.93175	67.52	1070	1084	R	GNSEGNTWLTAFVLK	S		0	3364.39	R2.7483.7483.2.dta	157954061	NP_001103265.1	alpha-2-macroglobulin precursor	Bos taurus
R2-1	F067343	3002	818.937	2	1635.86	1635.86	1.10706	71.72	386	402	K	VTAQGPGLEPAGNIANK	T		0	1437.02	R2.2874.2874.2.dta	189535920	XP_001922206.1	PREDICTED: filamin-A	Danio rerio
R2-1	F067343	3003	818.937	2	1635.86	1635.86	1.266	77.69	386	402	K	VTAQGPGLEPAGNIANK	T		0	1435.79	R2.2871.2871.2.dta	189535920	XP_001922206.1	PREDICTED: filamin-A	Danio rerio
R2-1	F067343	3004	818.95	2	1635.89	1635.88	1.32589	29.54	209	225	K	GVNLPGAAVDLPAVSEK	D		0	2539.99	R2.5655.5655.2.dta	40786398	NP_955365.1	pyruvate kinase isozymes M1/M2	Danio rerio
R2-1	F067343	3005	818.951	2	1635.89	1635.88	2.07166	23.17	209	225	K	GVNLPGAAVDLPAVSEK	D		0	2540.92	R2.5657.5657.2.dta	40786398	NP_955365.1	pyruvate kinase isozymes M1/M2	Danio rerio
R2-1	F067343	3011	546.649	3	1636.93	1636.93	-0.319501	33.07	498	511	K	LREQSPDVLLAQIR	G		1	2209.3	R2.4854.4854.3.dta	75832116	NP_001015590.2	inter-alpha-trypsin inhibitor heavy chain H4 precursor	Bos taurus
R2-1	F067343	3012	546.649	3	1636.93	1636.93	0.340272	33.79	498	511	K	LREQSPDVLLAQIR	G		1	2206.5	R2.4847.4847.3.dta	75832116	NP_001015590.2	inter-alpha-trypsin inhibitor heavy chain H4 precursor	Bos taurus
R2-1	F067343	3019	546.979	3	1637.91	1637.91	-0.019537	41.21	126	140	K	HVVFGQVVEGLDVIK	K		0	2764.56	R2.6184.6184.3.dta	47086533	NP_997923.1	2-peptidylprolyl isomerase A	Danio rerio
R2-1	F067343	3020	819.965	2	1637.92	1637.91	0.771713	54.59	126	140	K	HVVFGQVVEGLDVIK	K		0	2774.47	R2.6206.6206.2.dta	47086533	NP_997923.1	2-peptidylprolyl isomerase A	Danio rerio
R2-1	F067343	3021	819.965	2	1637.92	1637.91	1.06477	34.57	126	140	K	HVVFGQVVEGLDVIK	K		0	2775.74	R2.6209.6209.2.dta	47086533	NP_997923.1	2-peptidylprolyl isomerase A	Danio rerio
R2-1	F067343	3022	546.979	3	1637.92	1637.91	1.09774	38.16	126	140	K	HVVFGQVVEGLDVIK	K		0	2763.27	R2.6181.6181.3.dta	47086533	NP_997923.1	2-peptidylprolyl isomerase A	Danio rerio
R2-1	F067343	3029	547.317	3	1638.93	1638.93	0.116539	45.45	437	451	R	KVPQVSTPTLVEVSR	S		1	1827.28	R2.3891.3891.3.dta	30794280	NP_851335.1	serum albumin precursor	Bos taurus
R2-1	F067343	3030	547.318	3	1638.93	1638.93	0.574155	42.58	437	451	R	KVPQVSTPTLVEVSR	S		1	1828.84	R2.3895.3895.3.dta	30794280	NP_851335.1	serum albumin precursor	Bos taurus
R2-1	F067343	3031	820.474	2	1638.93	1638.93	1.73711	49.29	437	451	R	KVPQVSTPTLVEVSR	S		1	1783.49	R2.3777.3777.2.dta	30794280	NP_851335.1	serum albumin precursor	Bos taurus
R2-1	F067343	3032	820.474	2	1638.93	1638.93	1.95676	94.38	437	451	R	KVPQVSTPTLVEVSR	S		1	1782.31	R2.3774.3774.2.dta	30794280	NP_851335.1	serum albumin precursor	Bos taurus
R2-1	F067343	3035	820.888	2	1639.76	1639.76	1.08553	49.43	230	243	K	HSTVFDNLPNPEDR	K		0	1893.09	R2.4059.4059.2.dta	114326282	NP_803450.2	serotransferrin precursor	Bos taurus
R2-1	F067343	3036	820.889	2	1639.76	1639.76	2.13446	74.26	230	243	K	HSTVFDNLPNPEDR	K		0	1882.3	R2.4032.4032.2.dta	114326282	NP_803450.2	serotransferrin precursor	Bos taurus
R2-1	F067343	3043	822.86	2	1643.71	1643.7	0.943601	70.81	499	513	K	FDEFFSAGCAPGSPR	N	Carbamidomethyl (C) [9]	0	2283.79	R2.5036.5036.2.dta	114326282	NP_803450.2	serotransferrin precursor	Bos taurus
R2-1	F067343	3044	822.86	2	1643.71	1643.7	1.3938	67.34	499	513	K	FDEFFSAGCAPGSPR	N	Carbamidomethyl (C) [9]	0	2285.11	R2.5039.5039.2.dta	114326282	NP_803450.2	serotransferrin precursor	Bos taurus
R2-1	F067343	3059	824.913	2	1647.81	1647.81	1.17611	52.42	153	167	K	GISEETTTGVHNLYK	M		0	1430.41	R2.2857.2857.2.dta	40363541	NP_954688.1	adenosylhomocysteinase	Danio rerio
R2-1	F067343	3060	825.402	2	1648.79	1648.79	0.840011	53.24	57	71	K	NQVAMNPTNTVFDAK	R		0	1923.43	R2.4134.4134.2.dta	160333682	NP_001103873.1	heat shock cognate 71 kDa protein	Danio rerio
R2-1	F067343	3061	825.404	2	1648.79	1648.79	2.75657	57.8	57	71	K	NQVAMNPTNTVFDAK	R		0	1918.91	R2.4122.4122.2.dta	160333682	NP_001103873.1	heat shock cognate 71 kDa protein	Danio rerio
R2-1	F067343	3070	827.375	2	1652.74	1652.74	0.661933	56.65	370	385	K	SPFEVDVGMAQGDSSK	V		0	2127.44	R2.4650.4650.2.dta	189535920	XP_001922206.1	PREDICTED: filamin-A	Danio rerio
R2-1	F067343	3071	827.376	2	1652.74	1652.74	1.09757	86.2	370	385	K	SPFEVDVGMAQGDSSK	V		0	2125.49	R2.4645.4645.2.dta	189535920	XP_001922206.1	PREDICTED: filamin-A	Danio rerio
R2-1	F067343	3078	827.91	2	1653.81	1653.8	0.839882	55.44	143	156	K	FLVFVANFDENDPK	T		0	3123.15	R2.6982.6982.2.dta	41054473	NP_955949.1	rab GDP dissociation inhibitor beta	Danio rerio
R2-1	F067343	3079	827.933	2	1653.85	1653.85	2.10721	45.95	13	27	R	NLVNNPLAQADWATK	K		0	2579.35	R2.5749.5749.2.dta	326665652	XP_001920098.3	PREDICTED: myosin-9, partial	Danio rerio
R2-1	F067343	308	457.768	2	913.522	913.523	-0.887772	26.97	289	296	K	LNNELLAK	F		0	1197.77	R2.2266.2266.2.dta	27806941	NP_776307.1	alpha-1-antiproteinase precursor	Bos taurus
R2-1	F067343	3080	552.314	3	1653.92	1653.92	0.120925	20.52	64	78	R	VYNVTQHAVGIIVNK	Q		0	1896.06	R2.4066.4066.3.dta	50344966	NP_001002155.1	60S ribosomal protein L21	Danio rerio
R2-1	F067343	3083	552.643	3	1654.91	1654.91	0.0900352	31.4	439	453	K	KAPQLTSPELMALTR	K		1	2183.72	R2.4790.4790.3.dta	77735479	NP_001029434.1	alpha-fetoprotein precursor	Bos taurus
R2-1	F067343	3084	552.643	3	1654.91	1654.91	0.525105	33.13	439	453	K	KAPQLTSPELMALTR	K		1	2186.61	R2.4797.4797.3.dta	77735479	NP_001029434.1	alpha-fetoprotein precursor	Bos taurus
R2-1	F067343	3088	830.904	2	1659.79	1659.79	0.209665	34.22	41	53	R	EVWFFGLQYQDTK	G		0	3373.85	R2.7505.7505.2.dta	51972166	NP_001004296.1	moesin	Danio rerio
R2-1	F067343	309	457.769	2	913.523	913.523	-0.537479	26.8	289	296	K	LNNELLAK	F		0	1196.54	R2.2263.2263.2.dta	27806941	NP_776307.1	alpha-1-antiproteinase precursor	Bos taurus
R2-1	F067343	3095	831.388	2	1660.76	1660.76	-0.0758688	47.92	329	342	K	FGYVDFASEEELQK	A		0	2597.52	R2.5793.5793.2.dta	225690511	NP_001070120.2	nucleolin	Danio rerio
R2-1	F067343	3096	831.388	2	1660.76	1660.76	-0.0036128	44.45	329	342	K	FGYVDFASEEELQK	A		0	2595.53	R2.5788.5788.2.dta	225690511	NP_001070120.2	nucleolin	Danio rerio
R2-1	F067343	3107	417.213	4	1664.82	1664.82	-0.613879	20.83	530	542	R	SIRLEYSQNDRER	G		2	882.587	R2.1473.1473.4.dta	225690511	NP_001070120.2	nucleolin	Danio rerio
R2-1	F067343	3126	836.452	2	1670.89	1670.89	0.63978	47.08	65	79	R	AVFVDLEPAVIDEVR	S		0	3193.94	R2.7135.7135.2.dta	52353322	NP_997937.1	tubulin, alpha 8 like	Danio rerio
R2-1	F067343	3127	836.452	2	1670.89	1670.89	1.44175	45.65	65	79	R	AVFVDLEPAVIDEVR	S		0	3195.22	R2.7138.7138.2.dta	52353322	NP_997937.1	tubulin, alpha 8 like	Danio rerio
R2-1	F067343	313	458.783	2	915.552	915.554	-1.93981	24.19	550	557	R	LGYPVLVR	S		0	1979.97	R2.4279.4279.2.dta	57770415	NP_001009884.1	CAD protein	Danio rerio
R2-1	F067343	3131	558.625	3	1672.85	1672.85	0.914008	22.62	20	34	R	KAIEIAENEMPGLMK	M		1	2128.71	R2.4653.4653.3.dta	40363541	NP_954688.1	adenosylhomocysteinase	Danio rerio
R2-1	F067343	314	458.784	2	915.554	915.554	-0.148544	23.1	550	557	R	LGYPVLVR	S		0	1982.52	R2.4285.4285.2.dta	57770415	NP_001009884.1	CAD protein	Danio rerio
R2-1	F067343	3140	839.346	2	1676.68	1676.68	0.0650095	46.08	593	606	K	GFGFVDFDNEQDCK	A	Carbamidomethyl (C) [13]	0	2642.09	R2.5900.5900.2.dta	225690511	NP_001070120.2	nucleolin	Danio rerio
R2-1	F067343	3141	839.349	2	1676.68	1676.68	3.27374	38.11	593	606	K	GFGFVDFDNEQDCK	A	Carbamidomethyl (C) [13]	0	2638.92	R2.5892.5892.2.dta	225690511	NP_001070120.2	nucleolin	Danio rerio
R2-1	F067343	3163	561.276	3	1680.81	1680.81	0.0642549	32.16	406	419	R	KLDVDSEECKTMVK	E	Carbamidomethyl (C) [9]	2	951.779	R2.1649.1649.3.dta	27545277	NP_775370.1	elongation factor 1-gamma	Danio rerio
R2-1	F067343	3164	561.276	3	1680.81	1680.81	0.278438	21.97	406	419	R	KLDVDSEECKTMVK	E	Carbamidomethyl (C) [9]	2	953.653	R2.1654.1654.3.dta	27545277	NP_775370.1	elongation factor 1-gamma	Danio rerio
R2-1	F067343	317	459.756	2	917.497	917.497	0.237603	38.98	40	47	R	VGDVYIPR	D		0	1471.88	R2.2963.2963.2.dta	41054475	NP_955945.1	serine/arginine-rich splicing factor 2b	Danio rerio
R2-1	F067343	3171	561.956	3	1682.85	1682.85	-0.2472	34.6	413	427	K	NQEHLATELAELTSK	I		0	2195.43	R2.4819.4819.3.dta	51972166	NP_001004296.1	moesin	Danio rerio
R2-1	F067343	3172	561.957	3	1682.85	1682.85	0.733281	30.19	413	427	K	NQEHLATELAELTSK	I		0	2192.56	R2.4812.4812.3.dta	51972166	NP_001004296.1	moesin	Danio rerio
R2-1	F067343	3175	421.985	4	1683.91	1683.91	1.06954	31.67	167	180	R	FEEITKEVSAYIKK	I		2	2050.18	R2.4458.4458.4.dta	18858587	NP_571338.1	elongation factor 1-alpha	Danio rerio
R2-1	F067343	3176	562.312	3	1683.91	1683.91	2.97344	28.01	167	180	R	FEEITKEVSAYIKK	I		2	2052.74	R2.4464.4464.3.dta	18858587	NP_571338.1	elongation factor 1-alpha	Danio rerio
R2-1	F067343	3177	562.312	3	1683.91	1683.91	3.29412	39.12	167	180	R	FEEITKEVSAYIKK	I		2	2043.73	R2.4441.4441.3.dta	18858587	NP_571338.1	elongation factor 1-alpha	Danio rerio
R2-1	F067343	3178	843.435	2	1684.86	1684.85	2.15983	52.45	44	58	R	ELADELALVDVVEDR	L		0	3420.2	R2.7599.7599.2.dta	18858961	NP_571322.1	L-lactate dehydrogenase B-A chain	Danio rerio
R2-1	F067343	318	460.245	2	918.475	918.475	-0.00544381	31.1	35	42	K	APAMFNIR	N		0	1832.18	R2.3904.3904.2.dta	41152457	NP_956353.1	40S ribosomal protein S3a	Danio rerio
R2-1	F067343	3185	844.41	2	1686.81	1686.81	-0.23832	59.42	376	392	K	TAETATGQPAENEVAAK	-		0	829.065	R2.1339.1339.2.dta	50344794	NP_001002070.1	proliferation-associated 2G4, a	Danio rerio
R2-1	F067343	3186	844.411	2	1686.81	1686.81	0.710218	34.8	376	392	K	TAETATGQPAENEVAAK	-		0	823.384	R2.1327.1327.2.dta	50344794	NP_001002070.1	proliferation-associated 2G4, a	Danio rerio
R2-1	F067343	3187	563.279	3	1686.82	1686.81	0.858423	46.96	1254	1268	K	SPFRVPVTEGCDPAR	V	Carbamidomethyl (C) [11]	1	1605.59	R2.3317.3317.3.dta	189535920	XP_001922206.1	PREDICTED: filamin-A	Danio rerio
R2-1	F067343	3188	563.279	3	1686.82	1686.81	0.965133	42.8	1254	1268	K	SPFRVPVTEGCDPAR	V	Carbamidomethyl (C) [11]	1	1606.81	R2.3320.3320.3.dta	189535920	XP_001922206.1	PREDICTED: filamin-A	Danio rerio
R2-1	F067343	3189	844.892	2	1687.77	1687.77	0.250034	18.02	721	733	K	AFLDCCEYITQLR	Q	Carbamidomethyl (C) [5], Carbamidomethyl (C) [6]	0	2744.79	R2.6140.6140.2.dta	99028969	NP_001035559.2	complement C3 preproprotein	Bos taurus
R2-1	F067343	319	460.245	2	918.475	918.475	0.517162	39	35	42	K	APAMFNIR	N		0	1827.94	R2.3893.3893.2.dta	41152457	NP_956353.1	40S ribosomal protein S3a	Danio rerio
R2-1	F067343	3191	563.977	3	1688.91	1688.91	-0.00947357	21.03	845	859	K	VLAGDKNYILADELR	R		1	2117.43	R2.4625.4625.3.dta	269973891	NP_001161758.1	alpha-actinin-1	Danio rerio
R2-1	F067343	3192	563.977	3	1688.91	1688.91	0.4346	31.41	845	859	K	VLAGDKNYILADELR	R		1	2119.38	R2.4630.4630.3.dta	269973891	NP_001161758.1	alpha-actinin-1	Danio rerio
R2-1	F067343	3194	564.301	3	1689.88	1689.88	0.310673	25.46	111	125	R	QAVTNPNNTLYATKR	L		1	950.255	R2.1645.1645.3.dta	54262125	NP_958483.2	stress-70 protein, mitochondrial	Danio rerio
R2-1	F067343	3195	846.367	2	1690.72	1690.72	0.665398	60.97	221	236	K	STAGDTHLGGEDFDNR	M		0	1106.36	R2.2033.2033.2.dta	160333682	NP_001103873.1	heat shock cognate 71 kDa protein	Danio rerio
R2-1	F067343	3196	564.58	3	1690.72	1690.72	0.691422	22.73	221	236	K	STAGDTHLGGEDFDNR	M		0	1098.15	R2.2013.2013.3.dta	160333682	NP_001103873.1	heat shock cognate 71 kDa protein	Danio rerio
R2-1	F067343	3197	564.581	3	1690.72	1690.72	1.13502	20.53	221	236	K	STAGDTHLGGEDFDNR	M		0	1099.1	R2.2015.2015.3.dta	160333682	NP_001103873.1	heat shock cognate 71 kDa protein	Danio rerio
R2-1	F067343	3198	846.367	2	1690.72	1690.72	1.17406	37.89	221	236	K	STAGDTHLGGEDFDNR	M		0	1108.03	R2.2037.2037.2.dta	160333682	NP_001103873.1	heat shock cognate 71 kDa protein	Danio rerio
R2-1	F067343	3199	564.627	3	1690.86	1690.86	0.18393	24.9	283	297	R	ALTVPELTQQMFDAK	N		0	3145.92	R2.7030.7030.3.dta	239582731	NP_942104.2	tubulin, beta 2c	Danio rerio
R2-1	F067343	320	460.284	2	918.553	918.554	-0.587881	44.45	448	456	K	GYLAVAVVK	T		0	1784.94	R2.3781.3781.2.dta	114326282	NP_803450.2	serotransferrin precursor	Bos taurus
R2-1	F067343	3200	846.438	2	1690.86	1690.86	1.05686	42.42	283	297	R	ALTVPELTQQMFDAK	N		0	3122.79	R2.6981.6981.2.dta	239582731	NP_942104.2	tubulin, beta 2c	Danio rerio
R2-1	F067343	3201	564.628	3	1690.86	1690.86	1.47913	20.91	283	297	R	ALTVPELTQQMFDAK	N		0	3139.22	R2.7014.7014.3.dta	239582731	NP_942104.2	tubulin, beta 2c	Danio rerio
R2-1	F067343	3207	564.977	3	1691.91	1691.91	-0.303799	67.2	58	71	K	HTLNQIDSVKVWPR	R		1	1747.31	R2.3684.3684.3.dta	27806751	NP_776409.1	alpha-2-HS-glycoprotein precursor	Bos taurus
R2-1	F067343	3209	564.978	3	1691.91	1691.91	0.0330987	25.83	58	71	K	HTLNQIDSVKVWPR	R		1	1745.79	R2.3680.3680.3.dta	27806751	NP_776409.1	alpha-2-HS-glycoprotein precursor	Bos taurus
R2-1	F067343	321	460.284	2	918.554	918.554	-0.0435467	46.27	448	456	K	GYLAVAVVK	T		0	1786.15	R2.3784.3784.2.dta	114326282	NP_803450.2	serotransferrin precursor	Bos taurus
R2-1	F067343	3210	564.978	3	1691.91	1691.91	0.0330987	27.27	58	71	K	HTLNQIDSVKVWPR	R		1	1835.34	R2.3912.3912.3.dta	27806751	NP_776409.1	alpha-2-HS-glycoprotein precursor	Bos taurus
R2-1	F067343	3211	564.986	3	1691.93	1691.93	0.228732	38.05	249	263	K	AEFVEVTKLVTDLTK	V		1	3209.19	R2.7168.7168.3.dta	30794280	NP_851335.1	serum albumin precursor	Bos taurus
R2-1	F067343	3212	564.986	3	1691.94	1691.93	0.672012	40.87	249	263	K	AEFVEVTKLVTDLTK	V		1	3208.24	R2.7166.7166.3.dta	30794280	NP_851335.1	serum albumin precursor	Bos taurus
R2-1	F067343	3213	846.976	2	1691.94	1691.93	1.29615	42.71	249	263	K	AEFVEVTKLVTDLTK	V		1	3212.21	R2.7174.7174.2.dta	30794280	NP_851335.1	serum albumin precursor	Bos taurus
R2-1	F067343	3214	846.976	2	1691.94	1691.93	2.15907	52.8	249	263	K	AEFVEVTKLVTDLTK	V		1	3214.12	R2.7178.7178.2.dta	30794280	NP_851335.1	serum albumin precursor	Bos taurus
R2-1	F067343	3227	848.92	2	1695.83	1695.83	0.433417	38.84	337	350	K	NSSYFVEWIPNNVK	T		0	2930.47	R2.6562.6562.2.dta	239582731	NP_942104.2	tubulin, beta 2c	Danio rerio
R2-1	F067343	3229	848.921	2	1695.83	1695.83	0.869783	53.48	337	350	K	NSSYFVEWIPNNVK	T		0	2931.78	R2.6565.6565.2.dta	239582731	NP_942104.2	tubulin, beta 2c	Danio rerio
R2-1	F067343	3238	850.412	2	1698.81	1698.81	0.973036	59.8	284	297	R	VMSYICSQQDILSR	Q	Carbamidomethyl (C) [6]	0	2226.49	R2.4896.4896.2.dta	77735479	NP_001029434.1	alpha-fetoprotein precursor	Bos taurus
R2-1	F067343	3239	850.412	2	1698.81	1698.81	1.40864	57.34	284	297	R	VMSYICSQQDILSR	Q	Carbamidomethyl (C) [6]	0	2225.17	R2.4893.4893.2.dta	77735479	NP_001029434.1	alpha-fetoprotein precursor	Bos taurus
R2-1	F067343	3242	567.974	3	1700.9	1700.9	0.428009	36.15	65	79	R	AVFVDLEPTVIDEVR	T		0	3156.48	R2.7054.7054.3.dta	125818111	XP_001334783.1	PREDICTED: tubulin alpha-1A chain isoform 1	Danio rerio
R2-1	F067343	3243	851.457	2	1700.9	1700.9	0.79605	50.4	65	79	R	AVFVDLEPTVIDEVR	T		0	3154.89	R2.7050.7050.2.dta	125818111	XP_001334783.1	PREDICTED: tubulin alpha-1A chain isoform 1	Danio rerio
R2-1	F067343	3245	851.458	2	1700.9	1700.9	2.01893	77.6	65	79	R	AVFVDLEPTVIDEVR	T		0	3156.14	R2.7053.7053.2.dta	125818111	XP_001334783.1	PREDICTED: tubulin alpha-1A chain isoform 1	Danio rerio
R2-1	F067343	3247	851.946	2	1701.88	1701.88	-0.265001	24.97	1220	1235	K	SLSQQIESIISPDGTK	K		0	3000.79	R2.6718.6718.2.dta	56790315	NP_954684.1	collagen alpha-1(I) chain precursor	Danio rerio
R2-1	F067343	3249	852.458	2	1702.9	1702.9	0.278936	86.64	10	25	K	LFVGGLNVQTTNDGLR	S		0	2550.72	R2.5680.5680.2.dta	47550715	NP_999871.1	heterogeneous nuclear ribonucleoprotein A0b	Danio rerio
R2-1	F067343	3250	852.458	2	1702.9	1702.9	1.1363	68.65	10	25	K	LFVGGLNVQTTNDGLR	S		0	2549.03	R2.5676.5676.2.dta	47550715	NP_999871.1	heterogeneous nuclear ribonucleoprotein A0b	Danio rerio
R2-1	F067343	3266	854.435	2	1706.85	1706.85	0.0169903	21.96	283	297	R	SLTVPELTQQMFDAK	N		0	3099.42	R2.6936.6936.2.dta	82658236	NP_001032487.1	tubulin, beta, 2	Danio rerio
R2-1	F067343	327	461.748	2	921.481	921.481	0.396102	27.32	249	256	K	AEFVEVTK	L		0	1206.98	R2.2290.2290.2.dta	30794280	NP_851335.1	serum albumin precursor	Bos taurus
R2-1	F067343	3270	569.971	3	1706.89	1706.89	-0.0644446	29.19	94	108	R	SPTSQEVMFLTIQVK	G		0	2938.97	R2.6582.6582.3.dta	157954061	NP_001103265.1	alpha-2-macroglobulin precursor	Bos taurus
R2-1	F067343	3271	854.453	2	1706.89	1706.89	0.372607	61.94	94	108	R	SPTSQEVMFLTIQVK	G		0	2932.13	R2.6566.6566.2.dta	157954061	NP_001103265.1	alpha-2-macroglobulin precursor	Bos taurus
R2-1	F067343	3273	854.455	2	1706.9	1706.89	2.22393	56.29	94	108	R	SPTSQEVMFLTIQVK	G		0	2927.85	R2.6556.6556.2.dta	157954061	NP_001103265.1	alpha-2-macroglobulin precursor	Bos taurus
R2-1	F067343	3274	570.941	3	1709.8	1709.8	0.438063	22.55	8	21	R	SGQEDPERYLFVDR	A		1	2104.09	R2.4592.4592.3.dta	326668417	XP_683046.5	PREDICTED: myosin-10	Danio rerio
R2-1	F067343	3281	571.294	3	1710.86	1710.86	-0.743485	27.36	209	223	R	KGTDCSVFIDILTSR	N	Carbamidomethyl (C) [5]	1	2884.72	R2.6457.6457.3.dta	32308156	NP_861423.1	annexin A1	Danio rerio
R2-1	F067343	3282	571.295	3	1710.86	1710.86	0.431362	32.68	209	223	R	KGTDCSVFIDILTSR	N	Carbamidomethyl (C) [5]	1	2883.43	R2.6454.6454.3.dta	32308156	NP_861423.1	annexin A1	Danio rerio
R2-1	F067343	3284	571.923	3	1712.75	1712.75	-1.36856	16.1	103	116	K	EIPEKYGLSDCCSR	T	Carbamidomethyl (C) [11], Carbamidomethyl (C) [12]	1	1232.35	R2.2355.2355.3.dta	77735479	NP_001029434.1	alpha-fetoprotein precursor	Bos taurus
R2-1	F067343	3286	857.426	2	1712.84	1712.83	2.79303	31.58	124	137	K	NLPIYSEEIVDMYK	G		0	3067.08	R2.6862.6862.2.dta	326665652	XP_001920098.3	PREDICTED: myosin-9, partial	Danio rerio
R2-1	F067343	3288	571.997	3	1712.97	1712.97	0.716885	21.25	338	353	R	ADLSGITKEQPLKVSK	A		2	1521.97	R2.3093.3093.3.dta	27806941	NP_776307.1	alpha-1-antiproteinase precursor	Bos taurus
R2-1	F067343	3294	572.637	3	1714.89	1714.89	-0.0524815	29.63	153	166	K	LYKELPDPQESIQR	A		1	1625.93	R2.3370.3370.3.dta	114326282	NP_803450.2	serotransferrin precursor	Bos taurus
R2-1	F067343	3295	572.637	3	1714.89	1714.89	0.594791	24.88	153	166	K	LYKELPDPQESIQR	A		1	1624.99	R2.3368.3368.3.dta	114326282	NP_803450.2	serotransferrin precursor	Bos taurus
R2-1	F067343	3296	858.453	2	1714.89	1714.89	1.23973	35.17	153	166	K	LYKELPDPQESIQR	A		1	1638.44	R2.3403.3403.2.dta	114326282	NP_803450.2	serotransferrin precursor	Bos taurus
R2-1	F067343	3297	858.453	2	1714.89	1714.89	1.44966	35.17	153	166	K	LYKELPDPQESIQR	A		1	1635.64	R2.3396.3396.2.dta	114326282	NP_803450.2	serotransferrin precursor	Bos taurus
R2-1	F067343	3298	858.465	2	1714.92	1714.91	1.13942	53.49	65	79	R	AIFVDLEPTVIDEVR	T		0	3312.27	R2.7382.7382.2.dta	54261795	NP_001003558.1	tubulin, alpha 8 like 3	Danio rerio
R2-1	F067343	3299	858.466	2	1714.92	1714.91	2.06074	40.42	65	79	R	AIFVDLEPTVIDEVR	T		0	3309.34	R2.7375.7375.2.dta	54261795	NP_001003558.1	tubulin, alpha 8 like 3	Danio rerio
R2-1	F067343	3307	573.639	3	1717.9	1717.9	-2.66605	24.18	78	92	R	IIDVVYNASNNELVR	T		0	2381.26	R2.5270.5270.3.dta	47550881	NP_999958.1	40S ribosomal protein S8	Danio rerio
R2-1	F067343	3310	574.302	3	1719.89	1719.89	-0.62446	47.54	598	613	R	SGKPQELLDMFGISAK	C		0	2909.75	R2.6515.6515.3.dta	186288308	NP_932336.3	transketolase-like protein 2	Danio rerio
R2-1	F067343	3311	574.303	3	1719.89	1719.89	0.0034886	41.26	598	613	R	SGKPQELLDMFGISAK	C		0	2908.43	R2.6512.6512.3.dta	186288308	NP_932336.3	transketolase-like protein 2	Danio rerio
R2-1	F067343	3313	860.952	2	1719.89	1719.89	2.14665	24.6	598	613	R	SGKPQELLDMFGISAK	C		0	2915.9	R2.6529.6529.2.dta	186288308	NP_932336.3	transketolase-like protein 2	Danio rerio
R2-1	F067343	3315	861.457	2	1720.9	1720.9	-0.23418	65.4	423	437	K	ILMANFLAQTEALMR	G		0	3924.92	R2.8474.8474.2.dta	21426835	NP_658909.1	glucose phosphate isomerase a	Danio rerio
R2-1	F067343	3316	574.641	3	1720.9	1720.9	0.854785	33.42	423	437	K	ILMANFLAQTEALMR	G		0	3933.19	R2.8491.8491.3.dta	21426835	NP_658909.1	glucose phosphate isomerase a	Danio rerio
R2-1	F067343	3317	861.458	2	1720.9	1720.9	1.04422	64.81	423	437	K	ILMANFLAQTEALMR	G		0	3925.86	R2.8476.8476.2.dta	21426835	NP_658909.1	glucose phosphate isomerase a	Danio rerio
R2-1	F067343	332	463.277	2	924.539	924.539	0.045428	28.6	215	222	R	IIEPQGLR	S		0	1301.33	R2.2531.2531.2.dta	148238273	NP_001091485.1	inter-alpha-trypsin inhibitor heavy chain H2 precursor	Bos taurus
R2-1	F067343	3327	575.616	3	1723.83	1723.83	0.0237843	35.04	469	482	R	MPCTEDYLSLILNR	L	Carbamidomethyl (C) [3]	0	3517.39	R2.7783.7783.3.dta	30794280	NP_851335.1	serum albumin precursor	Bos taurus
R2-1	F067343	3329	862.921	2	1723.83	1723.83	0.247705	83.15	469	482	R	MPCTEDYLSLILNR	L	Carbamidomethyl (C) [3]	0	3515.16	R2.7778.7778.2.dta	30794280	NP_851335.1	serum albumin precursor	Bos taurus
R2-1	F067343	333	463.787	2	925.559	925.56	-0.468905	17.45	121	128	R	LLIVTDPR	A		0	1727.25	R2.3632.3632.2.dta	41054972	NP_957346.1	40S ribosomal protein SA	Danio rerio
R2-1	F067343	3330	862.921	2	1723.83	1723.83	0.247705	93.9	469	482	R	MPCTEDYLSLILNR	L	Carbamidomethyl (C) [3]	0	3516.08	R2.7780.7780.2.dta	30794280	NP_851335.1	serum albumin precursor	Bos taurus
R2-1	F067343	3333	863.977	2	1725.94	1725.94	-0.603729	53.44	215	230	K	QLLQANPILEAFGNAK	T		0	3315.57	R2.7389.7389.2.dta	326665652	XP_001920098.3	PREDICTED: myosin-9, partial	Danio rerio
R2-1	F067343	3334	863.979	2	1725.94	1725.94	1.0881	55.33	215	230	K	QLLQANPILEAFGNAK	T		0	3317.45	R2.7392.7392.2.dta	326665652	XP_001920098.3	PREDICTED: myosin-9, partial	Danio rerio
R2-1	F067343	3335	576.591	3	1726.75	1726.76	-3.54248	20.83	166	180	R	GFAFVTFDDHDSVDR	I		0	2489.3	R2.5530.5530.3.dta	49402291	NP_956398.1	heterogeneous nuclear ribonucleoprotein A1	Danio rerio
R2-1	F067343	334	463.787	2	925.56	925.56	0.589913	19.27	121	128	R	LLIVTDPR	A		0	1728.75	R2.3636.3636.2.dta	41054972	NP_957346.1	40S ribosomal protein SA	Danio rerio
R2-1	F067343	3349	578.628	3	1732.86	1732.86	-0.474359	32.61	409	424	K	AQTQEQAEFAVEALAK	A		0	2363.55	R2.5227.5227.3.dta	326665652	XP_001920098.3	PREDICTED: myosin-9, partial	Danio rerio
R2-1	F067343	3352	867.44	2	1732.86	1732.86	1.05259	83.48	409	424	K	AQTQEQAEFAVEALAK	A		0	2360.76	R2.5220.5220.2.dta	326665652	XP_001920098.3	PREDICTED: myosin-9, partial	Danio rerio
R2-1	F067343	3353	578.629	3	1732.87	1732.86	1.63775	22.87	409	424	K	AQTQEQAEFAVEALAK	A		0	2366.69	R2.5235.5235.3.dta	326665652	XP_001920098.3	PREDICTED: myosin-9, partial	Danio rerio
R2-1	F067343	3354	867.441	2	1732.87	1732.86	1.96438	82.13	409	424	K	AQTQEQAEFAVEALAK	A		0	2356.34	R2.5209.5209.2.dta	326665652	XP_001920098.3	PREDICTED: myosin-9, partial	Danio rerio
R2-1	F067343	3359	579.287	3	1734.84	1734.84	1.2249	23.79	205	219	R	KGPCIIYNEDNGVTR	A	Carbamidomethyl (C) [4]	1	1310.47	R2.2555.2555.3.dta	54261775	NP_998272.1	60S ribosomal protein L4	Danio rerio
R2-1	F067343	336	464.25	2	926.486	926.486	-0.671354	19.98	161	167	K	YLYEIAR	R		0	1685.74	R2.3525.3525.2.dta	30794280	NP_851335.1	serum albumin precursor	Bos taurus
R2-1	F067343	3367	580.948	3	1739.82	1739.82	0.0758698	23.41	469	482	R	MPCTEDYLSLILNR	L	Oxidation (M) [1], Carbamidomethyl (C) [3]	0	3336.7	R2.7432.7432.3.dta	30794280	NP_851335.1	serum albumin precursor	Bos taurus
R2-1	F067343	3369	870.919	2	1739.82	1739.82	1.2691	70.67	469	482	R	MPCTEDYLSLILNR	L	Oxidation (M) [1], Carbamidomethyl (C) [3]	0	3335.05	R2.7428.7428.2.dta	30794280	NP_851335.1	serum albumin precursor	Bos taurus
R2-1	F067343	3370	870.92	2	1739.83	1739.82	1.7634	74.37	469	482	R	MPCTEDYLSLILNR	L	Oxidation (M) [1], Carbamidomethyl (C) [3]	0	3337.65	R2.7434.7434.2.dta	30794280	NP_851335.1	serum albumin precursor	Bos taurus
R2-1	F067343	3377	871.976	2	1741.94	1741.94	1.05572	38.84	224	239	R	QLLQANPILESFGNAK	T		0	3011.58	R2.6741.6741.2.dta	326668417	XP_683046.5	PREDICTED: myosin-10	Danio rerio
R2-1	F067343	3378	871.977	2	1741.94	1741.94	1.96276	46.21	224	239	R	QLLQANPILESFGNAK	T		0	3018.61	R2.6757.6757.2.dta	326668417	XP_683046.5	PREDICTED: myosin-10	Danio rerio
R2-1	F067343	338	464.25	2	926.486	926.486	-0.0237456	23.55	161	167	K	YLYEIAR	R		0	1622.93	R2.3362.3362.2.dta	30794280	NP_851335.1	serum albumin precursor	Bos taurus
R2-1	F067343	3382	581.673	3	1742	1742	0.326636	23.19	963	979	K	SPFAVAIAPSLDLSKVK	V		1	2812.83	R2.6292.6292.3.dta	189535920	XP_001922206.1	PREDICTED: filamin-A	Danio rerio
R2-1	F067343	3383	872.41	2	1742.8	1742.81	-4.27355	79.02	59	73	K	AMGIMNSFVNDIFER	I		0	3747.18	R2.8193.8193.2.dta	41152402	NP_956411.1	histone H2B 3	Danio rerio
R2-1	F067343	3384	872.412	2	1742.81	1742.81	-2.03579	61.86	59	73	K	AMGIMNSFVNDIFER	I		0	3749.06	R2.8196.8196.2.dta	41152402	NP_956411.1	histone H2B 3	Danio rerio
R2-1	F067343	3387	581.971	3	1742.89	1742.89	0.248438	32.79	329	345	R	TITIALSDGGRPDNTGR	G		0	1557.1	R2.3185.3185.3.dta	113195586	NP_001037775.1	alanyl-tRNA synthetase, cytoplasmic isoform 1	Danio rerio
R2-1	F067343	339	464.25	2	926.486	926.486	0.0626021	24.7	161	167	K	YLYEIAR	R		0	1624.41	R2.3366.3366.2.dta	30794280	NP_851335.1	serum albumin precursor	Bos taurus
R2-1	F067343	3392	874.357	2	1746.7	1746.7	0.606287	56.01	184	197	K	YNGVFQECCQAEDK	G	Carbamidomethyl (C) [8], Carbamidomethyl (C) [9]	0	1372.87	R2.2712.2712.2.dta	30794280	NP_851335.1	serum albumin precursor	Bos taurus
R2-1	F067343	3393	874.358	2	1746.7	1746.7	1.64825	76.52	184	197	K	YNGVFQECCQAEDK	G	Carbamidomethyl (C) [8], Carbamidomethyl (C) [9]	0	1376.44	R2.2721.2721.2.dta	30794280	NP_851335.1	serum albumin precursor	Bos taurus
R2-1	F067343	3405	583.893	3	1748.66	1748.66	0.374002	23.19	267	280	K	ECCHGDLLECADDR	A	Carbamidomethyl (C) [2], Carbamidomethyl (C) [3], Carbamidomethyl (C) [10]	0	1224.33	R2.2334.2334.3.dta	30794280	NP_851335.1	serum albumin precursor	Bos taurus
R2-1	F067343	3406	583.893	3	1748.66	1748.66	0.579874	21.57	267	280	K	ECCHGDLLECADDR	A	Carbamidomethyl (C) [2], Carbamidomethyl (C) [3], Carbamidomethyl (C) [10]	0	1222.77	R2.2330.2330.3.dta	30794280	NP_851335.1	serum albumin precursor	Bos taurus
R2-1	F067343	341	464.251	2	926.487	926.486	0.774971	21.69	161	167	K	YLYEIAR	R		0	1687.51	R2.3530.3530.2.dta	30794280	NP_851335.1	serum albumin precursor	Bos taurus
R2-1	F067343	3413	584.33	3	1749.97	1749.97	0.660013	32.22	242	256	R	LSQKFPKAEFVEVTK	L		2	1615.82	R2.3344.3344.3.dta	30794280	NP_851335.1	serum albumin precursor	Bos taurus
R2-1	F067343	3414	584.33	3	1749.97	1749.97	0.985733	31.42	242	256	R	LSQKFPKAEFVEVTK	L		2	1614.62	R2.3341.3341.3.dta	30794280	NP_851335.1	serum albumin precursor	Bos taurus
R2-1	F067343	342	464.256	2	926.497	926.497	-0.175931	52.47	185	192	K	AGPIWDLR	L		0	2206.17	R2.4846.4846.2.dta	47550699	NP_999861.1	heterogeneous nuclear ribonucleoprotein Q	Danio rerio
R2-1	F067343	343	464.256	2	926.497	926.497	-0.111171	52.27	185	192	K	AGPIWDLR	L		0	2205.28	R2.4844.4844.2.dta	47550699	NP_999861.1	heterogeneous nuclear ribonucleoprotein Q	Danio rerio
R2-1	F067343	3434	586.626	3	1756.86	1756.85	1.48846	24.14	300	314	K	DKPDNFQLFQSPHGK	D		0	1582.27	R2.3254.3254.3.dta	114326282	NP_803450.2	serotransferrin precursor	Bos taurus
R2-1	F067343	3438	587.291	3	1758.85	1758.85	2.25546	21.46	231	246	K	MLDAEDIVGTARPDEK	A		0	2043.42	R2.4440.4440.3.dta	269973891	NP_001161758.1	alpha-actinin-1	Danio rerio
R2-1	F067343	3470	590.29	3	1767.85	1767.85	-3.65528	22.18	230	244	K	HSTVFDNLPNPEDRK	N		1	1586	R2.3264.3264.3.dta	114326282	NP_803450.2	serotransferrin precursor	Bos taurus
R2-1	F067343	3471	442.971	4	1767.85	1767.85	-0.106344	28.67	230	244	K	HSTVFDNLPNPEDRK	N		1	1588.83	R2.3272.3272.4.dta	114326282	NP_803450.2	serotransferrin precursor	Bos taurus
R2-1	F067343	3472	442.971	4	1767.85	1767.85	0.459314	31.4	230	244	K	HSTVFDNLPNPEDRK	N		1	1586.53	R2.3266.3266.4.dta	114326282	NP_803450.2	serotransferrin precursor	Bos taurus
R2-1	F067343	3473	590.332	3	1767.97	1767.97	0.811664	22.2	282	296	K	LQQLEDKLNNELLAK	F		1	2048.05	R2.4452.4452.3.dta	27806941	NP_776307.1	alpha-1-antiproteinase precursor	Bos taurus
R2-1	F067343	3474	590.332	3	1767.97	1767.97	0.913475	23.73	282	296	K	LQQLEDKLNNELLAK	F		1	2046.54	R2.4448.4448.3.dta	27806941	NP_776307.1	alpha-1-antiproteinase precursor	Bos taurus
R2-1	F067343	3475	884.995	2	1767.98	1767.97	1.8558	67.71	282	296	K	LQQLEDKLNNELLAK	F		1	2054.64	R2.4469.4469.2.dta	27806941	NP_776307.1	alpha-1-antiproteinase precursor	Bos taurus
R2-1	F067343	3476	884.996	2	1767.98	1767.97	1.99155	49.36	282	296	K	LQQLEDKLNNELLAK	F		1	2051.79	R2.4462.4462.2.dta	27806941	NP_776307.1	alpha-1-antiproteinase precursor	Bos taurus
R2-1	F067343	3481	590.991	3	1769.95	1769.95	0.116387	30.41	171	187	K	SGELKVPAINVNDSVTK	S		1	1940.76	R2.4179.4179.3.dta	40363541	NP_954688.1	adenosylhomocysteinase	Danio rerio
R2-1	F067343	3482	590.992	3	1769.95	1769.95	1.26896	23.82	171	187	K	SGELKVPAINVNDSVTK	S		1	1943.24	R2.4185.4185.3.dta	40363541	NP_954688.1	adenosylhomocysteinase	Danio rerio
R2-1	F067343	3485	591.316	3	1770.93	1770.93	0.0107288	34.12	889	904	R	SGVELNKPTHFTVNTK	A		0	1227.81	R2.2343.2343.3.dta	189535920	XP_001922206.1	PREDICTED: filamin-A	Danio rerio
R2-1	F067343	3490	591.621	3	1771.84	1771.84	0.393376	23.14	634	647	R	YLADKYEWEVTEAR	K		1	1999.36	R2.4329.4329.3.dta	41386743	NP_956752.2	eukaryotic translation elongation factor 2b	Danio rerio
R2-1	F067343	3491	591.622	3	1771.84	1771.84	1.12143	24.66	634	647	R	YLADKYEWEVTEAR	K		1	1996.92	R2.4323.4323.3.dta	41386743	NP_956752.2	eukaryotic translation elongation factor 2b	Danio rerio
R2-1	F067343	3495	593.323	3	1776.95	1776.94	1.56167	21.29	46	60	K	MDELQLFRGDTVLLK	G		1	2970.62	R2.6651.6651.3.dta	41393119	NP_958889.1	transitional endoplasmic reticulum ATPase	Danio rerio
R2-1	F067343	3496	593.323	3	1776.95	1776.94	1.96686	32.67	46	60	K	MDELQLFRGDTVLLK	G		1	2973.4	R2.6657.6657.3.dta	41393119	NP_958889.1	transitional endoplasmic reticulum ATPase	Danio rerio
R2-1	F067343	3506	595.642	3	1783.9	1783.9	-0.265709	26.74	152	165	K	SNYNFEKPFLWLAR	K		0	3034.56	R2.6790.6790.3.dta	18859307	NP_571384.1	GTP-binding nuclear protein Ran	Danio rerio
R2-1	F067343	3507	595.643	3	1783.91	1783.9	1.46645	22.54	152	165	K	SNYNFEKPFLWLAR	K		0	3038.93	R2.6800.6800.3.dta	18859307	NP_571384.1	GTP-binding nuclear protein Ran	Danio rerio
R2-1	F067343	3512	893.463	2	1784.91	1784.91	1.34181	26.76	90	106	R	VMLGETNPADSKPGTIR	G		0	1404.48	R2.2792.2792.2.dta	18859107	NP_571001.1	nucleoside diphosphate kinase A	Danio rerio
R2-1	F067343	3514	596.278	3	1785.81	1785.81	0.333742	20.27	310	323	K	LISWYDNEFGYSHR	V		0	2430.87	R2.5389.5389.3.dta	47085833	NP_998259.1	glyceraldehyde 3-phosphate dehydrogenase 2	Danio rerio
R2-1	F067343	3518	596.668	3	1786.98	1786.98	0.275884	25.36	172	188	R	IINEPTAAAIAYGLDKK	V		1	2237.36	R2.4923.4923.3.dta	160333682	NP_001103873.1	heat shock cognate 71 kDa protein	Danio rerio
R2-1	F067343	3524	597.303	3	1788.89	1788.89	0.237019	28.04	278	293	R	NSHLVGAAHEELQQTR	V		0	937.228	R2.1610.1610.3.dta	23308641	NP_694503.1	prelamin-A/C	Danio rerio
R2-1	F067343	3526	597.636	3	1789.89	1789.88	0.225713	41.26	239	254	K	SYELPDGQVITIGNER	F		0	2681.97	R2.5995.5995.3.dta	18858335	NP_571106.1	actin, cytoplasmic 1	Danio rerio
R2-1	F067343	3527	597.636	3	1789.89	1789.88	1.14756	44.95	239	254	K	SYELPDGQVITIGNER	F		0	2680.73	R2.5992.5992.3.dta	18858335	NP_571106.1	actin, cytoplasmic 1	Danio rerio
R2-1	F067343	3528	895.951	2	1789.89	1789.88	1.15091	59.14	239	254	K	SYELPDGQVITIGNER	F		0	2668.61	R2.5962.5962.2.dta	18858335	NP_571106.1	actin, cytoplasmic 1	Danio rerio
R2-1	F067343	3529	895.951	2	1789.89	1789.88	1.76548	65.55	239	254	K	SYELPDGQVITIGNER	F		0	2669.79	R2.5965.5965.2.dta	18858335	NP_571106.1	actin, cytoplasmic 1	Danio rerio
R2-1	F067343	3533	598.68	3	1793.02	1793.02	0.17122	21.66	898	913	K	DTIIKPLLVEPEGLEK	E		0	2667.04	R2.5958.5958.3.dta	157954061	NP_001103265.1	alpha-2-macroglobulin precursor	Bos taurus
R2-1	F067343	3534	598.681	3	1793.02	1793.02	1.09146	20.87	898	913	K	DTIIKPLLVEPEGLEK	E		0	2670.16	R2.5966.5966.3.dta	157954061	NP_001103265.1	alpha-2-macroglobulin precursor	Bos taurus
R2-1	F067343	3539	898.419	2	1794.82	1794.82	-0.615102	31.9	387	401	K	DDPHACYSTVFDKLK	H	Carbamidomethyl (C) [6]	1	1979.25	R2.4277.4277.2.dta	30794280	NP_851335.1	serum albumin precursor	Bos taurus
R2-1	F067343	3543	898.42	2	1794.83	1794.82	0.811221	23.65	387	401	K	DDPHACYSTVFDKLK	H	Carbamidomethyl (C) [6]	1	1977.63	R2.4273.4273.2.dta	30794280	NP_851335.1	serum albumin precursor	Bos taurus
R2-1	F067343	3545	898.471	2	1794.93	1794.93	-1.42958	56.37	107	123	K	ACADPPAGSVILLENLR	F	Carbamidomethyl (C) [2]	0	2919.49	R2.6537.6537.2.dta	47087077	NP_998552.1	phosphoglycerate kinase 1	Danio rerio
R2-1	F067343	3546	898.472	2	1794.93	1794.93	-0.34876	52.46	107	123	K	ACADPPAGSVILLENLR	F	Carbamidomethyl (C) [2]	0	2921.14	R2.6541.6541.2.dta	47087077	NP_998552.1	phosphoglycerate kinase 1	Danio rerio
R2-1	F067343	3548	599.33	3	1794.97	1794.97	1.22286	21.16	94	109	R	VRLGDVISIQPCPDVK	Y	Carbamidomethyl (C) [12]	1	2321.71	R2.5129.5129.3.dta	41393119	NP_958889.1	transitional endoplasmic reticulum ATPase	Danio rerio
R2-1	F067343	3565	450.255	4	1796.99	1796.99	0.460771	20.54	1035	1051	K	LKGDVDVSVPKVEGDIK	A		2	1663.47	R2.3468.3468.4.dta	189527793	XP_687696.3	PREDICTED: neuroblast differentiation-associated protein AHNAK	Danio rerio
R2-1	F067343	3574	900.406	2	1798.8	1798.8	-0.129531	64.24	678	693	K	MTNGFSGADLTEICQR	A	Carbamidomethyl (C) [14]	0	2282.18	R2.5032.5032.2.dta	41393119	NP_958889.1	transitional endoplasmic reticulum ATPase	Danio rerio
R2-1	F067343	3575	900.409	2	1798.8	1798.8	2.58339	87.45	678	693	K	MTNGFSGADLTEICQR	A	Carbamidomethyl (C) [14]	0	2277.66	R2.5021.5021.2.dta	41393119	NP_958889.1	transitional endoplasmic reticulum ATPase	Danio rerio
R2-1	F067343	3576	600.637	3	1798.89	1798.89	-0.466955	24.56	786	801	K	AYLPVNESFGFTADLR	S		0	3149.59	R2.7038.7038.3.dta	41386743	NP_956752.2	eukaryotic translation elongation factor 2b	Danio rerio
R2-1	F067343	3577	600.638	3	1798.89	1798.89	1.15071	42.89	786	801	K	AYLPVNESFGFTADLR	S		0	3146.88	R2.7032.7032.3.dta	41386743	NP_956752.2	eukaryotic translation elongation factor 2b	Danio rerio
R2-1	F067343	3578	900.453	2	1798.89	1798.89	1.16516	81.19	786	801	K	AYLPVNESFGFTADLR	S		0	3142.58	R2.7022.7022.2.dta	41386743	NP_956752.2	eukaryotic translation elongation factor 2b	Danio rerio
R2-1	F067343	3579	900.453	2	1798.89	1798.89	1.23187	69.44	786	801	K	AYLPVNESFGFTADLR	S		0	3141.3	R2.7019.7019.2.dta	41386743	NP_956752.2	eukaryotic translation elongation factor 2b	Danio rerio
R2-1	F067343	3584	600.995	3	1799.96	1799.96	0.347785	32.14	1692	1708	K	VAKPDITDNKDGTVTVK	Y		1	985.55	R2.1738.1738.3.dta	189535920	XP_001922206.1	PREDICTED: filamin-A	Danio rerio
R2-1	F067343	3585	600.995	3	1799.96	1799.96	0.647791	28.04	1692	1708	K	VAKPDITDNKDGTVTVK	Y		1	982.837	R2.1731.1731.3.dta	189535920	XP_001922206.1	PREDICTED: filamin-A	Danio rerio
R2-1	F067343	3599	601.962	3	1802.86	1802.86	0.123692	20.44	184	199	R	SEDNIVKDDLADKDAR	A		2	1130.14	R2.2095.2095.3.dta	32308156	NP_861423.1	annexin A1	Danio rerio
R2-1	F067343	3602	602.32	3	1803.94	1803.94	1.36147	27.2	33	50	R	AAVPSGASTGIYEALELR	D		0	2850.5	R2.6377.6377.3.dta	48762657	NP_997887.1	alpha-enolase	Danio rerio
R2-1	F067343	3615	905.456	2	1808.9	1808.89	1.16259	74.12	284	298	K	ILFIFIDSDVDDNQR	I		0	3517.76	R2.7784.7784.2.dta	193788703	NP_998529.3	protein disulfide-isomerase precursor	Danio rerio
R2-1	F067343	3616	905.456	2	1808.9	1808.89	2.03605	85.06	284	298	K	ILFIFIDSDVDDNQR	I		0	3520.34	R2.7790.7790.2.dta	193788703	NP_998529.3	protein disulfide-isomerase precursor	Danio rerio
R2-1	F067343	3617	604.317	3	1809.93	1809.93	1.59675	30.9	84	99	R	GNVGFVFTKEDLTEVR	D		1	2409.01	R2.5335.5335.3.dta	339639641	NP_571655.2	60S acidic ribosomal protein P0	Danio rerio
R2-1	F067343	3619	906.001	2	1809.99	1809.99	0.418787	55.63	296	312	K	NAPAIIFIDELDAIAPK	R		0	4125.64	R2.8751.8751.2.dta	41393119	NP_958889.1	transitional endoplasmic reticulum ATPase	Danio rerio
R2-1	F067343	362	469.758	2	937.502	937.502	0.210133	30.5	715	721	R	IVFQEFR	Q		0	1937.82	R2.4171.4171.2.dta	326665652	XP_001920098.3	PREDICTED: myosin-9, partial	Danio rerio
R2-1	F067343	3620	906.002	2	1809.99	1809.99	1.30277	50.95	296	312	K	NAPAIIFIDELDAIAPK	R		0	4127.37	R2.8754.8754.2.dta	41393119	NP_958889.1	transitional endoplasmic reticulum ATPase	Danio rerio
R2-1	F067343	3624	907.479	2	1812.94	1812.94	1.23501	56.07	64	80	R	AIVAIENPADVCVISSR	N	Carbamidomethyl (C) [12]	0	2581.35	R2.5754.5754.2.dta	41054972	NP_957346.1	40S ribosomal protein SA	Danio rerio
R2-1	F067343	3625	907.479	2	1812.94	1812.94	1.49977	64.71	64	80	R	AIVAIENPADVCVISSR	N	Carbamidomethyl (C) [12]	0	2587.96	R2.5770.5770.2.dta	41054972	NP_957346.1	40S ribosomal protein SA	Danio rerio
R2-1	F067343	363	469.759	2	937.503	937.502	0.551465	26.93	715	721	R	IVFQEFR	Q		0	1935.59	R2.4165.4165.2.dta	326665652	XP_001920098.3	PREDICTED: myosin-9, partial	Danio rerio
R2-1	F067343	3631	605.616	3	1813.82	1813.82	1.31545	22.09	372	386	R	LAKEYEATLEECCAK	D	Carbamidomethyl (C) [12], Carbamidomethyl (C) [13]	1	1343.32	R2.2637.2637.3.dta	30794280	NP_851335.1	serum albumin precursor	Bos taurus
R2-1	F067343	3632	605.616	3	1813.83	1813.82	1.41469	25.57	372	386	R	LAKEYEATLEECCAK	D	Carbamidomethyl (C) [12], Carbamidomethyl (C) [13]	1	1344.63	R2.2640.2640.3.dta	30794280	NP_851335.1	serum albumin precursor	Bos taurus
R2-1	F067343	3633	907.92	2	1813.83	1813.82	1.83149	53.64	372	386	R	LAKEYEATLEECCAK	D	Carbamidomethyl (C) [12], Carbamidomethyl (C) [13]	1	1346.17	R2.2644.2644.2.dta	30794280	NP_851335.1	serum albumin precursor	Bos taurus
R2-1	F067343	3634	907.92	2	1813.83	1813.82	2.02997	56.22	372	386	R	LAKEYEATLEECCAK	D	Carbamidomethyl (C) [12], Carbamidomethyl (C) [13]	1	1348.08	R2.2649.2649.2.dta	30794280	NP_851335.1	serum albumin precursor	Bos taurus
R2-1	F067343	364	470.76	2	939.505	939.507	-1.46673	21.74	415	422	R	GIAYIEFK	T		0	2116.19	R2.4622.4622.2.dta	225690511	NP_001070120.2	nucleolin	Danio rerio
R2-1	F067343	3640	605.646	3	1813.92	1813.91	0.324161	23.99	624	638	K	HLEINPDHPIMETLR	Q		0	1962.51	R2.4234.4234.3.dta	226823315	NP_571385.2	heat shock protein HSP 90-beta	Danio rerio
R2-1	F067343	3642	605.674	3	1814	1814	0.92558	25.28	265	280	R	IHFPLVTYSPIISAEK	A		0	2869.1	R2.6421.6421.3.dta	52353322	NP_997937.1	tubulin, alpha 8 like	Danio rerio
R2-1	F067343	3643	605.675	3	1814	1814	2.43054	23.88	265	280	R	IHFPLVTYSPIISAEK	A		0	2875.27	R2.6435.6435.3.dta	52353322	NP_997937.1	tubulin, alpha 8 like	Danio rerio
R2-1	F067343	3646	606.004	3	1814.99	1814.99	0.382371	23	196	212	R	IINEPTAAAIAYGLDKR	D		1	2312.76	R2.5107.5107.3.dta	47085775	NP_998223.1	78 kDa glucose-regulated protein precursor	Danio rerio
R2-1	F067343	365	470.761	2	939.507	939.507	0.342733	18.76	415	422	R	GIAYIEFK	T		0	2114.24	R2.4617.4617.2.dta	225690511	NP_001070120.2	nucleolin	Danio rerio
R2-1	F067343	3655	910.388	2	1818.76	1818.76	1.73745	77.85	291	305	R	NPDDISNEEYGEFYK	S		0	2069.71	R2.4506.4506.2.dta	226823315	NP_571385.2	heat shock protein HSP 90-beta	Danio rerio
R2-1	F067343	3656	910.39	2	1818.77	1818.76	3.94775	83.88	291	305	R	NPDDISNEEYGEFYK	S		0	2068.08	R2.4502.4502.2.dta	226823315	NP_571385.2	heat shock protein HSP 90-beta	Danio rerio
R2-1	F067343	3677	912.997	2	1823.98	1823.98	0.582792	33.4	353	370	K	VGINYQPPTVVPGGDLAK	V		0	2426	R2.5377.5377.2.dta	125818111	XP_001334783.1	PREDICTED: tubulin alpha-1A chain isoform 1	Danio rerio
R2-1	F067343	3678	912.998	2	1823.98	1823.98	1.44903	25.01	353	370	K	VGINYQPPTVVPGGDLAK	V		0	2424.35	R2.5373.5373.2.dta	125818111	XP_001334783.1	PREDICTED: tubulin alpha-1A chain isoform 1	Danio rerio
R2-1	F067343	3682	609.985	3	1826.93	1826.93	0.585134	24.53	46	61	R	GIYAYGFEKPSAIQQR	A		0	1874.47	R2.4011.4011.3.dta	41393175	NP_958918.1	eukaryotic translation initiation factor 4A, isoform 1B	Danio rerio
R2-1	F067343	3685	915.933	2	1829.85	1829.85	0.539935	67.57	406	423	K	GEADAMSLDGGYLYIAGK	C		0	2848.26	R2.6372.6372.2.dta	114326282	NP_803450.2	serotransferrin precursor	Bos taurus
R2-1	F067343	3686	915.934	2	1829.85	1829.85	1.87338	64.65	406	423	K	GEADAMSLDGGYLYIAGK	C		0	2846.94	R2.6369.6369.2.dta	114326282	NP_803450.2	serotransferrin precursor	Bos taurus
R2-1	F067343	3707	459.761	4	1835.01	1835.02	-1.07465	24.13	390	406	K	KLDEEVAAAHLDKLGVK	L		2	1699.96	R2.3562.3562.4.dta	40363541	NP_954688.1	adenosylhomocysteinase	Danio rerio
R2-1	F067343	3718	613.963	3	1838.87	1838.87	0.137585	35.37	280	295	R	RFDEIMEASDGIMVAR	G		1	2557.7	R2.5697.5697.3.dta	40786398	NP_955365.1	pyruvate kinase isozymes M1/M2	Danio rerio
R2-1	F067343	3719	613.963	3	1838.87	1838.87	0.936991	35.85	280	295	R	RFDEIMEASDGIMVAR	G		1	2560.57	R2.5704.5704.3.dta	40786398	NP_955365.1	pyruvate kinase isozymes M1/M2	Danio rerio
R2-1	F067343	372	472.769	2	943.524	943.524	-0.135662	39.68	24	32	R	AGLQFPVGR	I		0	1885.48	R2.4040.4040.2.dta	292609368	XP_002660369.1	PREDICTED: histone H2A type 1-A-like isoform 1	Danio rerio
R2-1	F067343	3720	613.996	3	1838.97	1838.97	0.153347	30.92	326	342	K	MDKAQIHDIVLVGGSTR	I		1	1695.25	R2.3550.3550.3.dta	160333682	NP_001103873.1	heat shock cognate 71 kDa protein	Danio rerio
R2-1	F067343	3721	613.997	3	1838.97	1838.97	0.544871	38.91	326	342	K	MDKAQIHDIVLVGGSTR	I		1	1693.78	R2.3546.3546.3.dta	160333682	NP_001103873.1	heat shock cognate 71 kDa protein	Danio rerio
R2-1	F067343	3734	614.675	3	1841	1841	-0.0554045	39.42	106	121	R	GHYTIGKEIIDLVLDR	T		1	3274.58	R2.7308.7308.3.dta	125818111	XP_001334783.1	PREDICTED: tubulin alpha-1A chain isoform 1	Danio rerio
R2-1	F067343	3736	614.677	3	1841.01	1841	1.63932	45.01	106	121	R	GHYTIGKEIIDLVLDR	T		1	3276.31	R2.7312.7312.3.dta	125818111	XP_001334783.1	PREDICTED: tubulin alpha-1A chain isoform 1	Danio rerio
R2-1	F067343	3742	615.937	3	1844.79	1844.78	1.6609	16.42	430	445	K	DTVECSVEDKGNSSYR	C	Carbamidomethyl (C) [5]	1	977.533	R2.1717.1717.3.dta	189535920	XP_001922206.1	PREDICTED: filamin-A	Danio rerio
R2-1	F067343	377	474.287	2	946.56	946.56	-0.0316937	18.94	148	155	R	KGDIFLVR	G		1	1460.36	R2.2933.2933.2.dta	41393119	NP_958889.1	transitional endoplasmic reticulum ATPase	Danio rerio
R2-1	F067343	378	474.287	2	946.56	946.56	0.348631	23.09	148	155	R	KGDIFLVR	G		1	1459.17	R2.2930.2930.2.dta	41393119	NP_958889.1	transitional endoplasmic reticulum ATPase	Danio rerio
R2-1	F067343	3789	620.015	3	1857.02	1857.02	1.33601	21.53	265	280	K	IIVDELRQDIITTNSK	A		1	2394.76	R2.5300.5300.3.dta	18859301	NP_571519.1	guanine nucleotide-binding protein subunit beta-2-like 1	Danio rerio
R2-1	F067343	3793	930.5	2	1858.98	1858.99	-0.75794	22.3	142	157	K	MALELLTQEFGIPIER	L		0	3926.8	R2.8478.8478.2.dta	113195586	NP_001037775.1	alanyl-tRNA synthetase, cytoplasmic isoform 1	Danio rerio
R2-1	F067343	3794	930.5	2	1858.99	1858.99	-0.424425	23.78	142	157	K	MALELLTQEFGIPIER	L		0	3923.97	R2.8472.8472.2.dta	113195586	NP_001037775.1	alanyl-tRNA synthetase, cytoplasmic isoform 1	Danio rerio
R2-1	F067343	3807	622.306	3	1863.9	1863.9	0.237138	34.29	374	390	R	AVCMLSNTTAIAEAWAR	L	Carbamidomethyl (C) [3]	0	3089.02	R2.6913.6913.3.dta	125818111	XP_001334783.1	PREDICTED: tubulin alpha-1A chain isoform 1	Danio rerio
R2-1	F067343	3808	932.956	2	1863.9	1863.9	0.632009	66.52	374	390	R	AVCMLSNTTAIAEAWAR	L	Carbamidomethyl (C) [3]	0	3087.68	R2.6910.6910.2.dta	125818111	XP_001334783.1	PREDICTED: tubulin alpha-1A chain isoform 1	Danio rerio
R2-1	F067343	3809	622.307	3	1863.9	1863.9	1.12238	47.43	374	390	R	AVCMLSNTTAIAEAWAR	L	Carbamidomethyl (C) [3]	0	3087.29	R2.6909.6909.3.dta	125818111	XP_001334783.1	PREDICTED: tubulin alpha-1A chain isoform 1	Danio rerio
R2-1	F067343	3810	932.957	2	1863.9	1863.9	1.74795	70.69	374	390	R	AVCMLSNTTAIAEAWAR	L	Carbamidomethyl (C) [3]	0	3085.62	R2.6905.6905.2.dta	125818111	XP_001334783.1	PREDICTED: tubulin alpha-1A chain isoform 1	Danio rerio
R2-1	F067343	3824	623.349	3	1867.02	1867.02	0.380284	19.8	483	498	R	LCVLHEKTPVSEKVTK	C	Carbamidomethyl (C) [2]	2	1007.83	R2.1792.1792.3.dta	30794280	NP_851335.1	serum albumin precursor	Bos taurus
R2-1	F067343	3826	623.349	3	1867.03	1867.02	0.974814	27.22	483	498	R	LCVLHEKTPVSEKVTK	C	Carbamidomethyl (C) [2]	2	1006.54	R2.1789.1789.3.dta	30794280	NP_851335.1	serum albumin precursor	Bos taurus
R2-1	F067343	3829	623.938	3	1868.79	1868.79	2.02698	15.93	1375	1390	K	KMEQESGSLECAEESR	K	Carbamidomethyl (C) [11]	1	908.341	R2.1536.1536.3.dta	326665652	XP_001920098.3	PREDICTED: myosin-9, partial	Danio rerio
R2-1	F067343	3832	625.281	3	1872.82	1872.82	0.513664	19.76	75	90	R	MNFSHGSHEYHGETIK	N		0	821.34	R2.1322.1322.3.dta	40786398	NP_955365.1	pyruvate kinase isozymes M1/M2	Danio rerio
R2-1	F067343	3841	625.695	3	1874.06	1874.06	0.394864	22.33	55	71	R	LKSLTSEESVIVESLLK	S		1	3218.28	R2.7185.7185.3.dta	41054695	NP_955841.1	Sjogren syndrome antigen B (autoantigen La)	Danio rerio
R2-1	F067343	3862	940.965	2	1879.92	1879.91	1.20963	45.28	508	523	R	RPCFSALTPDETYVPK	A	Carbamidomethyl (C) [3]	0	2027.95	R2.4402.4402.2.dta	30794280	NP_851335.1	serum albumin precursor	Bos taurus
R2-1	F067343	3863	627.647	3	1879.92	1879.92	0.439913	37.57	57	72	K	NLINEDVMSLLFDMAR	S		0	4638.02	R2.9465.9465.3.dta	21426835	NP_658909.1	glucose phosphate isomerase a	Danio rerio
R2-1	F067343	3864	940.966	2	1879.92	1879.92	0.475021	57.29	57	72	K	NLINEDVMSLLFDMAR	S		0	4639.9	R2.9468.9468.2.dta	21426835	NP_658909.1	glucose phosphate isomerase a	Danio rerio
R2-1	F067343	3865	940.966	2	1879.92	1879.91	2.44373	35.89	508	523	R	RPCFSALTPDETYVPK	A	Carbamidomethyl (C) [3]	0	2029.51	R2.4406.4406.2.dta	30794280	NP_851335.1	serum albumin precursor	Bos taurus
R2-1	F067343	3867	940.969	2	1879.92	1879.92	3.19855	82.66	57	72	K	NLINEDVMSLLFDMAR	S		0	4643.65	R2.9473.9473.2.dta	21426835	NP_658909.1	glucose phosphate isomerase a	Danio rerio
R2-1	F067343	3872	628.653	3	1882.94	1882.94	0.0154015	27.14	158	173	R	SNIDAMFEAYIANLRR	Q		1	3485.58	R2.7723.7723.3.dta	41056085	NP_956374.1	keratin, type II cytoskeletal 8	Danio rerio
R2-1	F067343	3873	628.653	3	1882.94	1882.94	0.206592	30.52	158	173	R	SNIDAMFEAYIANLRR	Q		1	3484.24	R2.7720.7720.3.dta	41056085	NP_956374.1	keratin, type II cytoskeletal 8	Danio rerio
R2-1	F067343	3874	628.687	3	1883.04	1883.04	0.815173	28.55	23	42	R	IVAPGKGILAADESTGSVAK	R		1	1675.09	R2.3497.3497.3.dta	41282154	NP_919358.2	fructose-bisphosphate aldolase A	Danio rerio
R2-1	F067343	3875	628.687	3	1883.04	1883.04	1.11788	43.69	23	42	R	IVAPGKGILAADESTGSVAK	R		1	1676.65	R2.3501.3501.3.dta	41282154	NP_919358.2	fructose-bisphosphate aldolase A	Danio rerio
R2-1	F067343	3882	630.314	3	1887.92	1887.92	0.1838	23.76	169	183	R	HPYFYAPELLYYANK	Y		0	2856.86	R2.6392.6392.3.dta	30794280	NP_851335.1	serum albumin precursor	Bos taurus
R2-1	F067343	3891	945.97	2	1889.93	1889.92	1.35402	28.2	194	209	K	IAQDLEMYGVNYFSIK	N		0	3211.84	R2.7173.7173.2.dta	51972166	NP_001004296.1	moesin	Danio rerio
R2-1	F067343	3892	945.97	2	1889.93	1889.92	1.61858	45.91	194	209	K	IAQDLEMYGVNYFSIK	N		0	3214.48	R2.7179.7179.2.dta	51972166	NP_001004296.1	moesin	Danio rerio
R2-1	F067343	3893	631	3	1889.98	1889.98	-0.221696	37.12	321	337	K	AGKPIICATQMLESMIK	K	Carbamidomethyl (C) [7]	0	3267.82	R2.7293.7293.3.dta	40786398	NP_955365.1	pyruvate kinase isozymes M1/M2	Danio rerio
R2-1	F067343	3894	631.001	3	1889.98	1889.98	1.1434	29.21	321	337	K	AGKPIICATQMLESMIK	K	Carbamidomethyl (C) [7]	0	3264.86	R2.7286.7286.3.dta	40786398	NP_955365.1	pyruvate kinase isozymes M1/M2	Danio rerio
R2-1	F067343	3896	946.994	2	1891.97	1891.97	1.11947	58.12	423	438	K	LGEYYLQNAFLVAYTK	K		0	3439.07	R2.7639.7639.2.dta	77735479	NP_001029434.1	alpha-fetoprotein precursor	Bos taurus
R2-1	F067343	3897	946.995	2	1891.98	1891.97	2.15542	62.08	423	438	K	LGEYYLQNAFLVAYTK	K		0	3440.75	R2.7643.7643.2.dta	77735479	NP_001029434.1	alpha-fetoprotein precursor	Bos taurus
R2-1	F067343	3898	631.999	3	1892.97	1892.97	0.132067	21.46	186	202	R	LGQSEPAPLQHNVNVYK	E		0	1443.04	R2.2889.2889.3.dta	186288308	NP_932336.3	transketolase-like protein 2	Danio rerio
R2-1	F067343	3905	948.493	2	1894.97	1894.97	1.14883	56.45	163	179	K	LAMQEFMILPVGASNFK	E		0	3631.75	R2.8001.8001.2.dta	48762657	NP_997887.1	alpha-enolase	Danio rerio
R2-1	F067343	3906	948.494	2	1894.97	1894.97	2.43645	43.89	163	179	K	LAMQEFMILPVGASNFK	E		0	3633.82	R2.8005.8005.2.dta	48762657	NP_997887.1	alpha-enolase	Danio rerio
R2-1	F067343	3909	948.506	2	1895	1894.99	2.04222	31.09	248	264	R	VLAVTVETDYTFPLAEK	V		0	3074.9	R2.6880.6880.2.dta	339639641	NP_571655.2	60S acidic ribosomal protein P0	Danio rerio
R2-1	F067343	3910	948.508	2	1895	1894.99	4.49078	41.57	248	264	R	VLAVTVETDYTFPLAEK	V		0	3077.92	R2.6887.6887.2.dta	339639641	NP_571655.2	60S acidic ribosomal protein P0	Danio rerio
R2-1	F067343	3912	633.679	3	1898.02	1898.01	0.170705	22.86	229	245	K	ANQLPLVIEFTEQTAPK	I		0	3260.94	R2.7277.7277.3.dta	193788703	NP_998529.3	protein disulfide-isomerase precursor	Danio rerio
R2-1	F067343	3914	950.017	2	1898.02	1898.01	2.36036	49.89	229	245	K	ANQLPLVIEFTEQTAPK	I		0	3257.33	R2.7270.7270.2.dta	193788703	NP_998529.3	protein disulfide-isomerase precursor	Danio rerio
R2-1	F067343	3915	950.018	2	1898.02	1898.01	2.93991	52.81	229	245	K	ANQLPLVIEFTEQTAPK	I		0	3259.6	R2.7274.7274.2.dta	193788703	NP_998529.3	protein disulfide-isomerase precursor	Danio rerio
R2-1	F067343	3916	634.351	3	1900.03	1900.03	0.825776	27.04	540	557	R	LLIYAILPDGEVVGDSAR	Y		0	3443.14	R2.7649.7649.3.dta	157954061	NP_001103265.1	alpha-2-macroglobulin precursor	Bos taurus
R2-1	F067343	3917	951.024	2	1900.03	1900.03	1.18156	55.24	540	557	R	LLIYAILPDGEVVGDSAR	Y		0	3442.42	R2.7647.7647.2.dta	157954061	NP_001103265.1	alpha-2-macroglobulin precursor	Bos taurus
R2-1	F067343	3918	951.024	2	1900.03	1900.03	1.94997	32.45	540	557	R	LLIYAILPDGEVVGDSAR	Y		0	3436.1	R2.7632.7632.2.dta	157954061	NP_001103265.1	alpha-2-macroglobulin precursor	Bos taurus
R2-1	F067343	3920	951.025	2	1900.04	1900.03	2.52891	38.42	540	557	R	LLIYAILPDGEVVGDSAR	Y		0	3437.41	R2.7635.7635.2.dta	157954061	NP_001103265.1	alpha-2-macroglobulin precursor	Bos taurus
R2-1	F067343	3922	634.628	3	1900.86	1900.86	0.18097	20.59	123	138	R	NECFLSHKDDSPDLPK	L	Carbamidomethyl (C) [3]	1	1369.68	R2.2704.2704.3.dta	30794280	NP_851335.1	serum albumin precursor	Bos taurus
R2-1	F067343	3925	634.669	3	1900.98	1900.98	0.679122	39.08	75	92	K	GHAAPILYAAWAEAGYIK	A		0	3010.23	R2.6738.6738.3.dta	186288308	NP_932336.3	transketolase-like protein 2	Danio rerio
R2-1	F067343	3926	634.669	3	1900.98	1900.98	0.77381	35.43	75	92	K	GHAAPILYAAWAEAGYIK	A		0	3014.23	R2.6747.6747.3.dta	186288308	NP_932336.3	transketolase-like protein 2	Danio rerio
R2-1	F067343	3930	635.01	3	1902.01	1902.01	0.281808	32.88	619	634	R	QLVPQRDQALIEEHAR	Q		1	1512.4	R2.3069.3069.3.dta	269973891	NP_001161758.1	alpha-actinin-1	Danio rerio
R2-1	F067343	3932	635.01	3	1902.01	1902.01	1.33859	22.77	619	634	R	QLVPQRDQALIEEHAR	Q		1	1511.09	R2.3066.3066.3.dta	269973891	NP_001161758.1	alpha-actinin-1	Danio rerio
R2-1	F067343	3945	953.97	2	1905.93	1905.93	-0.193607	23.33	142	158	R	VAGDEWLFEGPGTYIPR	K		0	3309.71	R2.7376.7376.2.dta	41151982	NP_958482.1	major vault protein	Danio rerio
R2-1	F067343	3947	954.452	2	1906.89	1906.89	0.155751	26.93	156	172	R	FSPNSSNPIIVSCGWDK	M	Carbamidomethyl (C) [13]	0	2455.06	R2.5445.5445.2.dta	18859301	NP_571519.1	guanine nucleotide-binding protein subunit beta-2-like 1	Danio rerio
R2-1	F067343	3948	954.453	2	1906.89	1906.89	1.94925	40.38	156	172	R	FSPNSSNPIIVSCGWDK	M	Carbamidomethyl (C) [13]	0	2451.8	R2.5437.5437.2.dta	18859301	NP_571519.1	guanine nucleotide-binding protein subunit beta-2-like 1	Danio rerio
R2-1	F067343	3953	636.646	3	1906.92	1906.91	0.812307	23.03	529	544	K	LFTFHADICTLPDTEK	Q	Carbamidomethyl (C) [9]	0	2534.07	R2.5641.5641.3.dta	30794280	NP_851335.1	serum albumin precursor	Bos taurus
R2-1	F067343	3954	954.465	2	1906.92	1906.91	1.29791	41.89	529	544	K	LFTFHADICTLPDTEK	Q	Carbamidomethyl (C) [9]	0	2536.92	R2.5648.5648.2.dta	30794280	NP_851335.1	serum albumin precursor	Bos taurus
R2-1	F067343	3955	954.466	2	1906.92	1906.91	1.81183	58.93	529	544	K	LFTFHADICTLPDTEK	Q	Carbamidomethyl (C) [9]	0	2539.24	R2.5653.5653.2.dta	30794280	NP_851335.1	serum albumin precursor	Bos taurus
R2-1	F067343	3957	636.971	3	1907.89	1907.89	-0.721214	30.22	208	224	R	KDDPMTNLNTAFDVAEK	Y		1	2355.39	R2.5207.5207.3.dta	269973891	NP_001161758.1	alpha-actinin-1	Danio rerio
R2-1	F067343	3958	636.973	3	1907.9	1907.89	2.64375	29.07	208	224	R	KDDPMTNLNTAFDVAEK	Y		1	2347.93	R2.5189.5189.3.dta	269973891	NP_001161758.1	alpha-actinin-1	Danio rerio
R2-1	F067343	3966	640.343	3	1918.01	1918.01	-0.708547	40.93	216	234	K	VAVVAGYGDVGKGCVQALR	G	Carbamidomethyl (C) [14]	1	1887.98	R2.4046.4046.3.dta	40363541	NP_954688.1	adenosylhomocysteinase	Danio rerio
R2-1	F067343	3971	641.324	3	1920.95	1920.95	-0.0905802	32.31	159	176	R	ALDMEDFKTEVSIAPGAK	V		1	2469.58	R2.5480.5480.3.dta	148238273	NP_001091485.1	inter-alpha-trypsin inhibitor heavy chain H2 precursor	Bos taurus
R2-1	F067343	3972	641.325	3	1920.95	1920.95	0.955777	32.9	159	176	R	ALDMEDFKTEVSIAPGAK	V		1	2464.8	R2.5468.5468.3.dta	148238273	NP_001091485.1	inter-alpha-trypsin inhibitor heavy chain H2 precursor	Bos taurus
R2-1	F067343	3974	962.479	2	1922.94	1922.94	-0.824777	50.13	568	584	R	QAAPCVLFFDELDSIAK	A	Carbamidomethyl (C) [5]	0	3973.06	R2.8543.8543.2.dta	41393119	NP_958889.1	transitional endoplasmic reticulum ATPase	Danio rerio
R2-1	F067343	3975	641.989	3	1922.94	1922.94	-0.162251	52.65	568	584	R	QAAPCVLFFDELDSIAK	A	Carbamidomethyl (C) [5]	0	3974.96	R2.8547.8547.3.dta	41393119	NP_958889.1	transitional endoplasmic reticulum ATPase	Danio rerio
R2-1	F067343	3976	641.989	3	1922.95	1922.94	0.883021	46.75	568	584	R	QAAPCVLFFDELDSIAK	A	Carbamidomethyl (C) [5]	0	3974	R2.8545.8545.3.dta	41393119	NP_958889.1	transitional endoplasmic reticulum ATPase	Danio rerio
R2-1	F067343	3977	962.481	2	1922.95	1922.94	1.58819	45.44	568	584	R	QAAPCVLFFDELDSIAK	A	Carbamidomethyl (C) [5]	0	3971.36	R2.8539.8539.2.dta	41393119	NP_958889.1	transitional endoplasmic reticulum ATPase	Danio rerio
R2-1	F067343	3978	642.006	3	1923	1922.99	0.526782	28.78	1484	1502	K	DAGEGLLAVQITDPDGKPK	K		0	2294.94	R2.5063.5063.3.dta	189535920	XP_001922206.1	PREDICTED: filamin-A	Danio rerio
R2-1	F067343	3979	962.505	2	1923	1922.99	0.784713	63.26	1484	1502	K	DAGEGLLAVQITDPDGKPK	K		0	2301.8	R2.5080.5080.2.dta	189535920	XP_001922206.1	PREDICTED: filamin-A	Danio rerio
R2-1	F067343	3980	642.006	3	1923	1922.99	0.994802	34.47	1484	1502	K	DAGEGLLAVQITDPDGKPK	K		0	2296.56	R2.5067.5067.3.dta	189535920	XP_001922206.1	PREDICTED: filamin-A	Danio rerio
R2-1	F067343	3981	642.325	3	1923.95	1923.95	0.617479	39.01	252	268	K	IISVTCSFFNSQAPTPR	G	Carbamidomethyl (C) [6]	0	2656.56	R2.5933.5933.3.dta	77735387	NP_001029390.1	fetuin-B precursor	Bos taurus
R2-1	F067343	3982	962.984	2	1923.95	1923.95	1.12997	66.66	252	268	K	IISVTCSFFNSQAPTPR	G	Carbamidomethyl (C) [6]	0	2664.16	R2.5951.5951.2.dta	77735387	NP_001029390.1	fetuin-B precursor	Bos taurus
R2-1	F067343	3983	642.325	3	1923.95	1923.95	1.56865	43.05	252	268	K	IISVTCSFFNSQAPTPR	G	Carbamidomethyl (C) [6]	0	2658.24	R2.5937.5937.3.dta	77735387	NP_001029390.1	fetuin-B precursor	Bos taurus
R2-1	F067343	3984	962.985	2	1923.96	1923.95	1.95119	76.36	252	268	K	IISVTCSFFNSQAPTPR	G	Carbamidomethyl (C) [6]	0	2662.5	R2.5947.5947.2.dta	77735387	NP_001029390.1	fetuin-B precursor	Bos taurus
R2-1	F067343	3989	643.27	3	1926.79	1926.79	-0.977792	31.45	581	597	K	CCAADDKEACFAVEGPK	L	Carbamidomethyl (C) [1], Carbamidomethyl (C) [2], Carbamidomethyl (C) [10]	1	1286.82	R2.2494.2494.3.dta	30794280	NP_851335.1	serum albumin precursor	Bos taurus
R2-1	F067343	3990	643.271	3	1926.79	1926.79	0.174383	35.8	581	597	K	CCAADDKEACFAVEGPK	L	Carbamidomethyl (C) [1], Carbamidomethyl (C) [2], Carbamidomethyl (C) [10]	1	1288.47	R2.2498.2498.3.dta	30794280	NP_851335.1	serum albumin precursor	Bos taurus
R2-1	F067343	3991	964.405	2	1926.8	1926.79	2.20678	75.84	581	597	K	CCAADDKEACFAVEGPK	L	Carbamidomethyl (C) [1], Carbamidomethyl (C) [2], Carbamidomethyl (C) [10]	1	1302.53	R2.2534.2534.2.dta	30794280	NP_851335.1	serum albumin precursor	Bos taurus
R2-1	F067343	3992	964.405	2	1926.8	1926.79	2.26906	59.54	581	597	K	CCAADDKEACFAVEGPK	L	Carbamidomethyl (C) [1], Carbamidomethyl (C) [2], Carbamidomethyl (C) [10]	1	1298.6	R2.2524.2524.2.dta	30794280	NP_851335.1	serum albumin precursor	Bos taurus
R2-1	F067343	3998	643.981	3	1928.92	1928.92	0.0767269	26.03	176	193	K	GGPNVWFVSNIDGTHMAK	T		0	2525.34	R2.5620.5620.3.dta	21426835	NP_658909.1	glucose phosphate isomerase a	Danio rerio
R2-1	F067343	3999	643.981	3	1928.92	1928.92	0.372229	28.74	176	193	K	GGPNVWFVSNIDGTHMAK	T		0	2520.83	R2.5609.5609.3.dta	21426835	NP_658909.1	glucose phosphate isomerase a	Danio rerio
R2-1	F067343	4005	644.654	3	1930.94	1930.94	0.878329	22.61	207	223	R	KDDPVTNLNNAFEVAER	Y		1	2317.59	R2.5119.5119.3.dta	41054603	NP_955880.1	alpha-actinin-4	Danio rerio
R2-1	F067343	4016	969.936	2	1937.86	1937.85	1.94184	59.04	2418	2436	R	SMTTSQQAAPGWASSDASR	V		0	1415.64	R2.2820.2820.2.dta	189535920	XP_001922206.1	PREDICTED: filamin-A	Danio rerio
R2-1	F067343	4019	646.979	3	1937.92	1937.92	0.143969	36.75	518	533	R	MVQEAEKYKAEDDVQR	D		2	849.619	R2.1388.1388.3.dta	160333682	NP_001103873.1	heat shock cognate 71 kDa protein	Danio rerio
R2-1	F067343	4020	646.979	3	1937.92	1937.92	0.4381	26.69	518	533	R	MVQEAEKYKAEDDVQR	D		2	850.456	R2.1390.1390.3.dta	160333682	NP_001103873.1	heat shock cognate 71 kDa protein	Danio rerio
R2-1	F067343	4021	647.318	3	1938.93	1938.93	-0.906168	33.57	591	607	K	DGTRKPVTDAENCHLAR	G	Carbamidomethyl (C) [13]	1	696.134	R2.1040.1040.3.dta	114326282	NP_803450.2	serotransferrin precursor	Bos taurus
R2-1	F067343	4023	485.74	4	1938.93	1938.93	-0.156272	40.87	591	607	K	DGTRKPVTDAENCHLAR	G	Carbamidomethyl (C) [13]	1	688.321	R2.1026.1026.4.dta	114326282	NP_803450.2	serotransferrin precursor	Bos taurus
R2-1	F067343	4025	485.741	4	1938.93	1938.93	0.215067	49.23	591	607	K	DGTRKPVTDAENCHLAR	G	Carbamidomethyl (C) [13]	1	687.101	R2.1023.1023.4.dta	114326282	NP_803450.2	serotransferrin precursor	Bos taurus
R2-1	F067343	4028	647.319	3	1938.93	1938.93	0.408988	26.87	591	607	K	DGTRKPVTDAENCHLAR	G	Carbamidomethyl (C) [13]	1	632.871	R2.914.914.3.dta	114326282	NP_803450.2	serotransferrin precursor	Bos taurus
R2-1	F067343	4032	647.355	3	1939.04	1939.05	-1.51105	42.48	197	213	K	VLDPNTVFALVNYISFK	G		0	4547.3	R2.9337.9337.3.dta	27806941	NP_776307.1	alpha-1-antiproteinase precursor	Bos taurus
R2-1	F067343	4033	970.532	2	1939.05	1939.05	1.89062	54.34	197	213	K	VLDPNTVFALVNYISFK	G		0	4544.06	R2.9331.9331.2.dta	27806941	NP_776307.1	alpha-1-antiproteinase precursor	Bos taurus
R2-1	F067343	4034	647.357	3	1939.05	1939.05	1.97004	40.7	197	213	K	VLDPNTVFALVNYISFK	G		0	4545.03	R2.9333.9333.3.dta	27806941	NP_776307.1	alpha-1-antiproteinase precursor	Bos taurus
R2-1	F067343	4035	970.533	2	1939.05	1939.05	2.83954	62.71	197	213	K	VLDPNTVFALVNYISFK	G		0	4545.41	R2.9334.9334.2.dta	27806941	NP_776307.1	alpha-1-antiproteinase precursor	Bos taurus
R2-1	F067343	4052	487.26	4	1945.01	1945.01	0.0467864	21.96	89	105	K	SLHTLFGDELCKVASLR	E	Carbamidomethyl (C) [11]	1	2845.28	R2.6365.6365.4.dta	30794280	NP_851335.1	serum albumin precursor	Bos taurus
R2-1	F067343	4053	487.26	4	1945.01	1945.01	0.992797	22.84	89	105	K	SLHTLFGDELCKVASLR	E	Carbamidomethyl (C) [11]	1	2843.94	R2.6362.6362.4.dta	30794280	NP_851335.1	serum albumin precursor	Bos taurus
R2-1	F067343	4066	649.982	3	1946.92	1946.93	-1.43252	35.71	1281	1298	K	MQAELDNVNTLLSDAEGK	S		0	2991.31	R2.6697.6697.3.dta	326665652	XP_001920098.3	PREDICTED: myosin-9, partial	Danio rerio
R2-1	F067343	4067	974.47	2	1946.93	1946.93	0.0703674	77.41	1281	1298	K	MQAELDNVNTLLSDAEGK	S		0	2985.62	R2.6684.6684.2.dta	326665652	XP_001920098.3	PREDICTED: myosin-9, partial	Danio rerio
R2-1	F067343	4068	974.472	2	1946.93	1946.93	2.45361	108.34	1281	1298	K	MQAELDNVNTLLSDAEGK	S		0	2994.29	R2.6704.6704.2.dta	326665652	XP_001920098.3	PREDICTED: myosin-9, partial	Danio rerio
R2-1	F067343	4072	650.983	3	1949.93	1949.93	0.331807	45.6	14	29	K	VAEQIEYYFGDHNLPR	D		0	2460.14	R2.5457.5457.3.dta	41054695	NP_955841.1	Sjogren syndrome antigen B (autoantigen La)	Danio rerio
R2-1	F067343	4073	650.984	3	1949.93	1949.93	1.65493	30.6	14	29	K	VAEQIEYYFGDHNLPR	D		0	2458.53	R2.5453.5453.3.dta	41054695	NP_955841.1	Sjogren syndrome antigen B (autoantigen La)	Danio rerio
R2-1	F067343	4074	976.492	2	1950.97	1950.97	0.0738095	56.26	66	82	R	VFEVSLADLQNDEVAFR	K		0	3419.25	R2.7597.7597.2.dta	41152457	NP_956353.1	40S ribosomal protein S3a	Danio rerio
R2-1	F067343	4075	976.493	2	1950.97	1950.97	1.06819	46.21	66	82	R	VFEVSLADLQNDEVAFR	K		0	3418.3	R2.7595.7595.2.dta	41152457	NP_956353.1	40S ribosomal protein S3a	Danio rerio
R2-1	F067343	4076	652.027	3	1953.06	1953.06	1.49202	34.61	96	113	R	VAPEEHPVLLTEAPLNPK	A		0	2028.89	R2.4404.4404.3.dta	40254659	NP_853632.2	actin, cytoplasmic 2	Danio rerio
R2-1	F067343	4077	977.538	2	1953.06	1953.06	1.75622	49.73	96	113	R	VAPEEHPVLLTEAPLNPK	A		0	2037.36	R2.4425.4425.2.dta	40254659	NP_853632.2	actin, cytoplasmic 2	Danio rerio
R2-1	F067343	4078	652.028	3	1953.06	1953.06	1.9682	30.74	96	113	R	VAPEEHPVLLTEAPLNPK	A		0	2027.23	R2.4400.4400.3.dta	40254659	NP_853632.2	actin, cytoplasmic 2	Danio rerio
R2-1	F067343	4079	977.538	2	1953.06	1953.06	2.44232	52.81	96	113	R	VAPEEHPVLLTEAPLNPK	A		0	2035.39	R2.4420.4420.2.dta	40254659	NP_853632.2	actin, cytoplasmic 2	Danio rerio
R2-1	F067343	4091	653.666	3	1957.98	1957.97	0.576616	32.97	104	121	K	GHYTEGAELVDSVLDVVR	K		0	3292.01	R2.7341.7341.3.dta	239582731	NP_942104.2	tubulin, beta 2c	Danio rerio
R2-1	F067343	4092	653.666	3	1957.98	1957.97	1.41932	32.73	104	121	K	GHYTEGAELVDSVLDVVR	K		0	3291.04	R2.7339.7339.3.dta	239582731	NP_942104.2	tubulin, beta 2c	Danio rerio
R2-1	F067343	4121	984.44	2	1966.86	1966.87	-0.313189	59.73	369	386	R	CELLYEGPGDDEAAMGIK	N	Carbamidomethyl (C) [1]	0	2530.82	R2.5633.5633.2.dta	41386743	NP_956752.2	eukaryotic translation elongation factor 2b	Danio rerio
R2-1	F067343	4126	985.477	2	1968.94	1968.94	1.98838	77.72	250	267	K	NMEIGTSLFDEEGSTIVK	D		0	2930.83	R2.6563.6563.2.dta	47087077	NP_998552.1	phosphoglycerate kinase 1	Danio rerio
R2-1	F067343	4127	985.477	2	1968.94	1968.94	2.05949	76.54	250	267	K	NMEIGTSLFDEEGSTIVK	D		0	2928.22	R2.6557.6557.2.dta	47087077	NP_998552.1	phosphoglycerate kinase 1	Danio rerio
R2-1	F067343	4130	657.636	3	1969.88	1969.89	-1.25743	22.08	101	116	R	EKEIPEKYGLSDCCSR	T	Carbamidomethyl (C) [13], Carbamidomethyl (C) [14]	2	1052.22	R2.1900.1900.3.dta	77735479	NP_001029434.1	alpha-fetoprotein precursor	Bos taurus
R2-1	F067343	4133	657.682	3	1970.02	1970.02	1.32841	33.72	1227	1245	R	LASTLVHLGEYQAAVDGAR	K		0	2284.16	R2.5037.5037.3.dta	226823301	NP_001005391.2	clathrin, heavy polypeptide a	Danio rerio
R2-1	F067343	4134	657.682	3	1970.03	1970.02	1.78526	24.18	1227	1245	R	LASTLVHLGEYQAAVDGAR	K		0	2285.47	R2.5040.5040.3.dta	226823301	NP_001005391.2	clathrin, heavy polypeptide a	Danio rerio
R2-1	F067343	4135	657.71	3	1970.11	1970.11	-0.38475	36.11	676	693	R	TLKLPGAQPLEVVESVYK	S		1	2954.51	R2.6617.6617.3.dta	47085781	NP_998227.1	ubiquitin-like modifier-activating enzyme 1	Danio rerio
R2-1	F067343	4136	657.711	3	1970.11	1970.11	1.47302	23.65	676	693	R	TLKLPGAQPLEVVESVYK	S		1	2953.19	R2.6614.6614.3.dta	47085781	NP_998227.1	ubiquitin-like modifier-activating enzyme 1	Danio rerio
R2-1	F067343	4140	986.983	2	1971.95	1971.95	0.68308	20.24	305	322	K	SLSSSMAEPEFLLTDFAK	F		0	3578.46	R2.7904.7904.2.dta	47085781	NP_998227.1	ubiquitin-like modifier-activating enzyme 1	Danio rerio
R2-1	F067343	4149	659.987	3	1976.94	1976.94	1.14976	32.38	104	120	R	QQTQHAVEGDCDIHVLK	Q	Carbamidomethyl (C) [11]	0	1081.91	R2.1973.1973.3.dta	27806751	NP_776409.1	alpha-2-HS-glycoprotein precursor	Bos taurus
R2-1	F067343	4150	659.987	3	1976.94	1976.94	1.14976	29.33	104	120	R	QQTQHAVEGDCDIHVLK	Q	Carbamidomethyl (C) [11]	0	1083.2	R2.1976.1976.3.dta	27806751	NP_776409.1	alpha-2-HS-glycoprotein precursor	Bos taurus
R2-1	F067343	4155	660.326	3	1977.96	1977.96	-0.653199	52.27	969	985	R	NTQCIQEALQLASEFAR	L	Carbamidomethyl (C) [4]	0	3688.71	R2.8088.8088.3.dta	113195586	NP_001037775.1	alanyl-tRNA synthetase, cytoplasmic isoform 1	Danio rerio
R2-1	F067343	4156	660.328	3	1977.96	1977.96	2.03139	39.74	969	985	R	NTQCIQEALQLASEFAR	L	Carbamidomethyl (C) [4]	0	3695.37	R2.8100.8100.3.dta	113195586	NP_001037775.1	alanyl-tRNA synthetase, cytoplasmic isoform 1	Danio rerio
R2-1	F067343	4159	660.351	3	1978.03	1978.03	-0.140038	29.76	522	539	R	LEVIAHGTNLPECLSVAR	Q	Carbamidomethyl (C) [13]	0	2251.9	R2.4959.4959.3.dta	326680066	XP_001923457.2	PREDICTED: chondroitin sulfate proteoglycan 4	Danio rerio
R2-1	F067343	4160	660.351	3	1978.03	1978.03	0.694125	31.47	522	539	R	LEVIAHGTNLPECLSVAR	Q	Carbamidomethyl (C) [13]	0	2256.17	R2.4969.4969.3.dta	326680066	XP_001923457.2	PREDICTED: chondroitin sulfate proteoglycan 4	Danio rerio
R2-1	F067343	4172	661.338	3	1980.99	1980.99	1.23322	42.2	138	155	K	TVSNAVITVPAYFNDSQR	Q		0	2630.75	R2.5872.5872.3.dta	160333682	NP_001103873.1	heat shock cognate 71 kDa protein	Danio rerio
R2-1	F067343	4173	661.338	3	1980.99	1980.99	1.41495	22.81	138	155	K	TVSNAVITVPAYFNDSQR	Q		0	2634.37	R2.5881.5881.3.dta	160333682	NP_001103873.1	heat shock cognate 71 kDa protein	Danio rerio
R2-1	F067343	4174	991.505	2	1980.99	1980.99	2.25089	34.08	138	155	K	TVSNAVITVPAYFNDSQR	Q		0	2623.02	R2.5855.5855.2.dta	160333682	NP_001103873.1	heat shock cognate 71 kDa protein	Danio rerio
R2-1	F067343	4175	991.505	2	1981	1980.99	2.68502	26.71	138	155	K	TVSNAVITVPAYFNDSQR	Q		0	2627.8	R2.5865.5865.2.dta	160333682	NP_001103873.1	heat shock cognate 71 kDa protein	Danio rerio
R2-1	F067343	4182	663.018	3	1986.03	1986.03	0.353469	35.05	180	195	K	VILHLKEDQTEYIEEK	R		1	1660.32	R2.3460.3460.3.dta	226823315	NP_571385.2	heat shock protein HSP 90-beta	Danio rerio
R2-1	F067343	4184	663.018	3	1986.03	1986.03	1.00301	22.05	180	195	K	VILHLKEDQTEYIEEK	R		1	1658.75	R2.3456.3456.3.dta	226823315	NP_571385.2	heat shock protein HSP 90-beta	Danio rerio
R2-1	F067343	4186	663.996	3	1988.97	1988.97	0.556068	30.44	1047	1068	K	TGDRGETGPAGVPGPAGPSGPR	G		1	1059.79	R2.1918.1918.3.dta	56790315	NP_954684.1	collagen alpha-1(I) chain precursor	Danio rerio
R2-1	F067343	4189	664.639	3	1990.89	1990.89	1.47572	19.15	718	734	R	DFVHFDDTSEPPTETVR	K		0	2156.62	R2.4725.4725.3.dta	157954061	NP_001103265.1	alpha-2-macroglobulin precursor	Bos taurus
R2-1	F067343	4202	665.61	3	1993.81	1993.81	-0.0170528	21.32	200	216	K	CACSNHEPYFGYSGAFK	C	Carbamidomethyl (C) [1], Carbamidomethyl (C) [3]	0	1838.16	R2.3919.3919.3.dta	114326282	NP_803450.2	serotransferrin precursor	Bos taurus
R2-1	F067343	4203	665.611	3	1993.81	1993.81	0.900789	26.98	200	216	K	CACSNHEPYFGYSGAFK	C	Carbamidomethyl (C) [1], Carbamidomethyl (C) [3]	0	1837.23	R2.3917.3917.3.dta	114326282	NP_803450.2	serotransferrin precursor	Bos taurus
R2-1	F067343	4204	997.914	2	1993.81	1993.81	2.25297	41.83	200	216	K	CACSNHEPYFGYSGAFK	C	Carbamidomethyl (C) [1], Carbamidomethyl (C) [3]	0	1846.23	R2.3939.3939.2.dta	114326282	NP_803450.2	serotransferrin precursor	Bos taurus
R2-1	F067343	4205	665.624	3	1993.85	1993.85	-0.384181	24.45	637	653	K	SVTDCTSNFCLFQSNSK	D	Carbamidomethyl (C) [5], Carbamidomethyl (C) [10]	0	2349.62	R2.5193.5193.3.dta	114326282	NP_803450.2	serotransferrin precursor	Bos taurus
R2-1	F067343	4206	997.933	2	1993.85	1993.85	0.636958	90.52	637	653	K	SVTDCTSNFCLFQSNSK	D	Carbamidomethyl (C) [5], Carbamidomethyl (C) [10]	0	2343.94	R2.5179.5179.2.dta	114326282	NP_803450.2	serotransferrin precursor	Bos taurus
R2-1	F067343	4207	665.625	3	1993.85	1993.85	1.27091	35.65	637	653	K	SVTDCTSNFCLFQSNSK	D	Carbamidomethyl (C) [5], Carbamidomethyl (C) [10]	0	2351.23	R2.5197.5197.3.dta	114326282	NP_803450.2	serotransferrin precursor	Bos taurus
R2-1	F067343	4208	997.934	2	1993.85	1993.85	1.61998	98.91	637	653	K	SVTDCTSNFCLFQSNSK	D	Carbamidomethyl (C) [5], Carbamidomethyl (C) [10]	0	2345.99	R2.5184.5184.2.dta	114326282	NP_803450.2	serotransferrin precursor	Bos taurus
R2-1	F067343	4209	665.968	3	1994.88	1994.88	1.20559	33.69	140	155	K	YTIQDDSHTEWVSCVR	F	Carbamidomethyl (C) [14]	0	1923.79	R2.4135.4135.3.dta	18859301	NP_571519.1	guanine nucleotide-binding protein subunit beta-2-like 1	Danio rerio
R2-1	F067343	4210	665.968	3	1994.88	1994.88	1.29582	37.14	140	155	K	YTIQDDSHTEWVSCVR	F	Carbamidomethyl (C) [14]	0	1924.73	R2.4137.4137.3.dta	18859301	NP_571519.1	guanine nucleotide-binding protein subunit beta-2-like 1	Danio rerio
R2-1	F067343	4216	666.688	3	1997.04	1997.04	0.133698	29.02	363	380	K	MAATFIGNSTAIQELFKR	I		1	3119.2	R2.6973.6973.3.dta	239582731	NP_942104.2	tubulin, beta 2c	Danio rerio
R2-1	F067343	4217	666.688	3	1997.04	1997.04	0.313965	22.82	363	380	K	MAATFIGNSTAIQELFKR	I		1	3117.54	R2.6969.6969.3.dta	239582731	NP_942104.2	tubulin, beta 2c	Danio rerio
R2-1	F067343	4220	1000.48	2	1998.94	1998.94	2.76797	42.76	442	459	R	AIPTCTVFYPSDGVSTER	S	Carbamidomethyl (C) [5]	0	2301.43	R2.5079.5079.2.dta	186288308	NP_932336.3	transketolase-like protein 2	Danio rerio
R2-1	F067343	4222	667.321	3	1998.94	1998.94	3.07514	22.43	442	459	R	AIPTCTVFYPSDGVSTER	S	Carbamidomethyl (C) [5]	0	2309.87	R2.5100.5100.3.dta	186288308	NP_932336.3	transketolase-like protein 2	Danio rerio
R2-1	F067343	4224	1000.48	2	1998.94	1998.94	3.3783	41.16	442	459	R	AIPTCTVFYPSDGVSTER	S	Carbamidomethyl (C) [5]	0	2300.11	R2.5076.5076.2.dta	186288308	NP_932336.3	transketolase-like protein 2	Danio rerio
R2-1	F067343	4226	667.701	3	2000.08	2000.08	2.6924	25.87	818	834	R	MLVTFDEELRPLPVSVR	V		0	2976.77	R2.6665.6665.3.dta	41054527	NP_956840.1	26S proteasome non-ATPase regulatory subunit 2	Danio rerio
R2-1	F067343	4233	668.002	3	2000.99	2000.98	0.558225	25.76	210	228	K	GSGGTAEHPFTVEEFVLPK	F		0	2594.33	R2.5785.5785.3.dta	157954061	NP_001103265.1	alpha-2-macroglobulin precursor	Bos taurus
R2-1	F067343	4237	668.954	3	2003.84	2003.84	0.712632	40.83	101	117	K	VASLRETYGDMADCCEK	Q	Carbamidomethyl (C) [14], Carbamidomethyl (C) [15]	1	1513.71	R2.3072.3072.3.dta	30794280	NP_851335.1	serum albumin precursor	Bos taurus
R2-1	F067343	4238	668.954	3	2003.84	2003.84	1.07194	34.77	101	117	K	VASLRETYGDMADCCEK	Q	Carbamidomethyl (C) [14], Carbamidomethyl (C) [15]	1	1516.94	R2.3080.3080.3.dta	30794280	NP_851335.1	serum albumin precursor	Bos taurus
R2-1	F067343	4249	1004.45	2	2006.89	2006.89	1.6568	81.26	41	60	K	TIGGGDDSFNTFFSETGAGK	H		0	2840.52	R2.6354.6354.2.dta	125818111	XP_001334783.1	PREDICTED: tubulin alpha-1A chain isoform 1	Danio rerio
R2-1	F067343	4250	1004.45	2	2006.89	2006.89	1.96573	69.43	41	60	K	TIGGGDDSFNTFFSETGAGK	H		0	2836.98	R2.6346.6346.2.dta	125818111	XP_001334783.1	PREDICTED: tubulin alpha-1A chain isoform 1	Danio rerio
R2-1	F067343	4256	671.355	3	2011.04	2011.04	0.822459	21.66	241	257	K	FYYIDDPDGLKVNIIAR	F		1	2858.47	R2.6396.6396.3.dta	99028969	NP_001035559.2	complement C3 preproprotein	Bos taurus
R2-1	F067343	4257	671.672	3	2011.99	2011.99	0.346423	33.51	747	764	K	HTVMVSWGGVNIPESPFR	M		0	2927.47	R2.6555.6555.3.dta	189535920	XP_001922206.1	PREDICTED: filamin-A	Danio rerio
R2-1	F067343	4258	671.673	3	2012	2011.99	0.987578	25.83	747	764	K	HTVMVSWGGVNIPESPFR	M		0	2924.01	R2.6547.6547.3.dta	189535920	XP_001922206.1	PREDICTED: filamin-A	Danio rerio
R2-1	F067343	4259	671.681	3	2012.02	2012.02	-0.129223	30.5	568	586	K	VGLNFSPGQSFPASQAHLR	V		0	2280.55	R2.5028.5028.3.dta	157954061	NP_001103265.1	alpha-2-macroglobulin precursor	Bos taurus
R2-1	F067343	4265	1008	2	2013.98	2013.97	4.59739	42.21	40	58	R	FFESFGDLSSADAILGNPK	V		0	3476.4	R2.7707.7707.2.dta	62460494	NP_001014902.1	hemoglobin fetal subunit beta	Bos taurus
R2-1	F067343	4268	1009.47	2	2016.92	2016.91	2.16767	72.32	561	578	K	DQTVIQNTDGNNNEAWAK	N		0	1619.1	R2.3353.3353.2.dta	114326282	NP_803450.2	serotransferrin precursor	Bos taurus
R2-1	F067343	4269	1009.47	2	2016.92	2016.91	2.16767	64.39	561	578	K	DQTVIQNTDGNNNEAWAK	N		0	1620.4	R2.3356.3356.2.dta	114326282	NP_803450.2	serotransferrin precursor	Bos taurus
R2-1	F067343	4270	1009.53	2	2017.05	2017.06	-0.680199	37.21	19	36	R	DVTEALILQVFSQIGPCK	S	Carbamidomethyl (C) [17]	0	4636.13	R2.9462.9462.2.dta	41055734	NP_956476.1	TIA1 cytotoxic granule-associated RNA binding protein 1	Danio rerio
R2-1	F067343	4271	673.359	3	2017.06	2017.06	0.516595	23.03	19	36	R	DVTEALILQVFSQIGPCK	S	Carbamidomethyl (C) [17]	0	4629.13	R2.9451.9451.3.dta	41055734	NP_956476.1	TIA1 cytotoxic granule-associated RNA binding protein 1	Danio rerio
R2-1	F067343	4272	673.36	3	2017.06	2017.06	0.977663	27.4	19	36	R	DVTEALILQVFSQIGPCK	S	Carbamidomethyl (C) [17]	0	4634.78	R2.9459.9459.3.dta	41055734	NP_956476.1	TIA1 cytotoxic granule-associated RNA binding protein 1	Danio rerio
R2-1	F067343	4273	673.392	3	2017.16	2017.16	-0.978109	41.33	95	112	K	SLLAPLNLEIDPNIQIVR	T		0	3730.6	R2.8164.8164.3.dta	41056085	NP_956374.1	keratin, type II cytoskeletal 8	Danio rerio
R2-1	F067343	4274	673.393	3	2017.16	2017.16	0.747091	41.84	95	112	K	SLLAPLNLEIDPNIQIVR	T		0	3727.57	R2.8157.8157.3.dta	41056085	NP_956374.1	keratin, type II cytoskeletal 8	Danio rerio
R2-1	F067343	4275	1009.59	2	2017.16	2017.16	0.87896	58.04	95	112	K	SLLAPLNLEIDPNIQIVR	T		0	3724.56	R2.8150.8150.2.dta	41056085	NP_956374.1	keratin, type II cytoskeletal 8	Danio rerio
R2-1	F067343	4276	1009.59	2	2017.16	2017.16	2.94127	47.27	95	112	K	SLLAPLNLEIDPNIQIVR	T		0	3726.23	R2.8154.8154.2.dta	41056085	NP_956374.1	keratin, type II cytoskeletal 8	Danio rerio
R2-1	F067343	4286	674.666	3	2020.98	2020.98	0.28699	43.48	768	785	R	GHVFEESQVMGTPMFVVK	A		0	2604.84	R2.5811.5811.3.dta	41386743	NP_956752.2	eukaryotic translation elongation factor 2b	Danio rerio
R2-1	F067343	4287	674.666	3	2020.98	2020.98	1.19249	26.89	768	785	R	GHVFEESQVMGTPMFVVK	A		0	2601.64	R2.5803.5803.3.dta	41386743	NP_956752.2	eukaryotic translation elongation factor 2b	Danio rerio
R2-1	F067343	4292	677.679	3	2030.01	2030.02	-1.19309	41.8	1691	1708	K	SLEAEILQLQEDLASSER	A		0	3937.9	R2.8498.8498.3.dta	326668417	XP_683046.5	PREDICTED: myosin-10	Danio rerio
R2-1	F067343	4307	681.037	3	2040.09	2040.09	-0.217147	18.94	55	71	R	GYKHTLNQIDSVKVWPR	R		2	1744.86	R2.3678.3678.3.dta	27806751	NP_776409.1	alpha-2-HS-glycoprotein precursor	Bos taurus
R2-1	F067343	4308	511.03	4	2040.09	2040.09	-0.11225	29.05	55	71	R	GYKHTLNQIDSVKVWPR	R		2	1739.83	R2.3665.3665.4.dta	27806751	NP_776409.1	alpha-2-HS-glycoprotein precursor	Bos taurus
R2-1	F067343	4309	511.03	4	2040.09	2040.09	0.0249989	36.57	55	71	R	GYKHTLNQIDSVKVWPR	R		2	1802.63	R2.3828.3828.4.dta	27806751	NP_776409.1	alpha-2-HS-glycoprotein precursor	Bos taurus
R2-1	F067343	4310	511.03	4	2040.09	2040.09	0.319103	21.37	55	71	R	GYKHTLNQIDSVKVWPR	R		2	1806.45	R2.3838.3838.4.dta	27806751	NP_776409.1	alpha-2-HS-glycoprotein precursor	Bos taurus
R2-1	F067343	4311	511.03	4	2040.09	2040.09	0.377924	24.96	55	71	R	GYKHTLNQIDSVKVWPR	R		2	1741.1	R2.3668.3668.4.dta	27806751	NP_776409.1	alpha-2-HS-glycoprotein precursor	Bos taurus
R2-1	F067343	4312	681.038	3	2040.09	2040.09	0.679872	28.88	55	71	R	GYKHTLNQIDSVKVWPR	R		2	1746.09	R2.3681.3681.3.dta	27806751	NP_776409.1	alpha-2-HS-glycoprotein precursor	Bos taurus
R2-1	F067343	4313	681.06	3	2040.16	2040.16	-2.01651	59.92	19	39	K	LVQIEYALAAVAAGAPSVGIK	A		0	3784.32	R2.8255.8255.3.dta	66773056	NP_001019612.1	proteasome alpha 2 subunit	Danio rerio
R2-1	F067343	4314	681.062	3	2040.16	2040.16	0.777389	33.75	19	39	K	LVQIEYALAAVAAGAPSVGIK	A		0	3787.76	R2.8261.8261.3.dta	66773056	NP_001019612.1	proteasome alpha 2 subunit	Danio rerio
R2-1	F067343	4320	682.348	3	2044.02	2044.02	0.959873	52.82	168	183	R	RHPYFYAPELLYYANK	Y		1	2546.96	R2.5671.5671.3.dta	30794280	NP_851335.1	serum albumin precursor	Bos taurus
R2-1	F067343	4323	682.996	3	2045.97	2045.97	0.527379	21.06	229	245	R	DFHVDEQTTVKVPMMNR	L		1	2078.81	R2.4529.4529.3.dta	27806941	NP_776307.1	alpha-1-antiproteinase precursor	Bos taurus
R2-1	F067343	4348	685.376	3	2053.11	2053.11	0.386244	24.26	964	982	K	VSESLSLKLPPNVVEESAR	A		1	2350.89	R2.5196.5196.3.dta	157954061	NP_001103265.1	alpha-2-macroglobulin precursor	Bos taurus
R2-1	F067343	4349	685.377	3	2053.11	2053.11	1.27758	42.26	964	982	K	VSESLSLKLPPNVVEESAR	A		1	2348.87	R2.5191.5191.3.dta	157954061	NP_001103265.1	alpha-2-macroglobulin precursor	Bos taurus
R2-1	F067343	4365	1034.48	2	2066.94	2066.94	0.311088	84.56	470	488	K	SPYTVNVGEACNPSLCTAK	G	Carbamidomethyl (C) [11], Carbamidomethyl (C) [16]	0	1889.96	R2.4051.4051.2.dta	189535920	XP_001922206.1	PREDICTED: filamin-A	Danio rerio
R2-1	F067343	4366	1034.48	2	2066.94	2066.94	1.01745	74.07	470	488	K	SPYTVNVGEACNPSLCTAK	G	Carbamidomethyl (C) [11], Carbamidomethyl (C) [16]	0	1894.72	R2.4063.4063.2.dta	189535920	XP_001922206.1	PREDICTED: filamin-A	Danio rerio
R2-1	F067343	4373	691.67	3	2071.99	2071.99	1.54441	28.81	38	56	R	VDGHTLASSNTDFAFSLYK	Q		0	2573.6	R2.5736.5736.3.dta	84000377	NP_001033293.1	serpin A3-3 precursor	Bos taurus
R2-1	F067343	4375	691.7	3	2072.08	2072.08	-0.583472	40.13	790	806	R	VFQPFFVELTMPYSVIR	G		0	4215.29	R2.8877.8877.3.dta	157954061	NP_001103265.1	alpha-2-macroglobulin precursor	Bos taurus
R2-1	F067343	4376	691.701	3	2072.08	2072.08	0.21283	21.25	790	806	R	VFQPFFVELTMPYSVIR	G		0	4218.85	R2.8885.8885.3.dta	157954061	NP_001103265.1	alpha-2-macroglobulin precursor	Bos taurus
R2-1	F067343	4377	1037.05	2	2072.08	2072.08	1.36433	63.21	790	806	R	VFQPFFVELTMPYSVIR	G		0	4214.92	R2.8876.8876.2.dta	157954061	NP_001103265.1	alpha-2-macroglobulin precursor	Bos taurus
R2-1	F067343	4378	1037.05	2	2072.08	2072.08	1.59598	34.5	790	806	R	VFQPFFVELTMPYSVIR	G		0	4218.47	R2.8884.8884.2.dta	157954061	NP_001103265.1	alpha-2-macroglobulin precursor	Bos taurus
R2-1	F067343	4385	1040.53	2	2079.06	2079.05	0.947066	50.58	68	86	K	YMSSGPVLAMVWEGLNVVK	T		0	4289.33	R2.8981.8981.2.dta	18859107	NP_571001.1	nucleoside diphosphate kinase A	Danio rerio
R2-1	F067343	4386	1040.54	2	2079.06	2079.05	1.8898	56.72	68	86	K	YMSSGPVLAMVWEGLNVVK	T		0	4286.46	R2.8975.8975.2.dta	18859107	NP_571001.1	nucleoside diphosphate kinase A	Danio rerio
R2-1	F067343	4388	694.034	3	2079.08	2079.08	0.24963	36.14	204	220	K	HSQFIGYPITLYVEKER	D		1	2427.62	R2.5381.5381.3.dta	226823315	NP_571385.2	heat shock protein HSP 90-beta	Danio rerio
R2-1	F067343	4390	694.035	3	2079.08	2079.08	1.75029	46.64	204	220	K	HSQFIGYPITLYVEKER	D		1	2431.19	R2.5390.5390.3.dta	226823315	NP_571385.2	heat shock protein HSP 90-beta	Danio rerio
R2-1	F067343	4403	522.525	4	2086.07	2086.07	0.367677	31.77	104	122	K	GHYTEGAELVDSVLDVVRK	E		1	2992.27	R2.6699.6699.4.dta	239582731	NP_942104.2	tubulin, beta 2c	Danio rerio
R2-1	F067343	4404	696.365	3	2086.07	2086.07	1.40599	22.33	104	122	K	GHYTEGAELVDSVLDVVRK	E		1	2989.96	R2.6694.6694.3.dta	239582731	NP_942104.2	tubulin, beta 2c	Danio rerio
R2-1	F067343	4409	698.024	3	2091.05	2091.05	0.925851	32.05	77	95	R	LAKVDATEESELAQEFGVR	G		1	2583.78	R2.5760.5760.3.dta	193788703	NP_998529.3	protein disulfide-isomerase precursor	Danio rerio
R2-1	F067343	4420	699.032	3	2094.07	2094.07	0.673807	47.11	470	488	K	QLACGEGVADLIIGHLCIR	H	Carbamidomethyl (C) [4], Carbamidomethyl (C) [17]	0	3431.11	R2.7621.7621.3.dta	77735479	NP_001029434.1	alpha-fetoprotein precursor	Bos taurus
R2-1	F067343	4421	699.032	3	2094.08	2094.07	1.73394	56.45	470	488	K	QLACGEGVADLIIGHLCIR	H	Carbamidomethyl (C) [4], Carbamidomethyl (C) [17]	0	3433.75	R2.7627.7627.3.dta	77735479	NP_001029434.1	alpha-fetoprotein precursor	Bos taurus
R2-1	F067343	4429	701.38	3	2101.12	2101.12	0.968533	35.14	503	522	K	LVLEQVVTSIASVADTAEEK	F		0	4056.79	R2.8660.8660.3.dta	224496028	NP_001139076.1	importin-5	Danio rerio
R2-1	F067343	4430	701.382	3	2101.12	2101.12	3.58143	33.71	503	522	K	LVLEQVVTSIASVADTAEEK	F		0	4055.83	R2.8658.8658.3.dta	224496028	NP_001139076.1	importin-5	Danio rerio
R2-1	F067343	4432	701.974	3	2102.9	2102.9	0.316705	18.21	1389	1407	R	FTYSVTEDGCTSHTGAWGK	T	Carbamidomethyl (C) [10]	0	1722.46	R2.3620.3620.3.dta	56790315	NP_954684.1	collagen alpha-1(I) chain precursor	Danio rerio
R2-1	F067343	4435	1054.59	2	2107.16	2107.16	0.458911	18.88	154	173	K	ITPTTPSNLAIIENANVLAR	Y		0	2992.99	R2.6701.6701.2.dta	47086021	NP_998380.1	aldolase a, fructose-bisphosphate, b	Danio rerio
R2-1	F067343	4438	704.027	3	2109.06	2109.06	0.933118	48.02	1	19	-	MREIVHLQAGQCGNQIGAK	F	Carbamidomethyl (C) [12]	1	1336.88	R2.2621.2621.3.dta	239582731	NP_942104.2	tubulin, beta 2c	Danio rerio
R2-1	F067343	4440	704.028	3	2109.06	2109.06	1.9715	45.05	1	19	-	MREIVHLQAGQCGNQIGAK	F	Carbamidomethyl (C) [12]	1	1335.46	R2.2617.2617.3.dta	239582731	NP_942104.2	tubulin, beta 2c	Danio rerio
R2-1	F067343	4441	705.053	3	2112.14	2112.13	2.28868	50.4	38	58	R	ALMLQGVDLLADAVAVTMGPK	G		0	4689.15	R2.9529.9529.3.dta	31044489	NP_851847.1	60 kDa heat shock protein, mitochondrial	Danio rerio
R2-1	F067343	4442	705.053	3	2112.14	2112.13	2.62957	39.04	38	58	R	ALMLQGVDLLADAVAVTMGPK	G		0	4692.31	R2.9534.9534.3.dta	31044489	NP_851847.1	60 kDa heat shock protein, mitochondrial	Danio rerio
R2-1	F067343	4444	529.226	4	2112.88	2112.88	-1.00905	13.76	264	280	K	VHKECCHGDLLECADDR	A	Carbamidomethyl (C) [5], Carbamidomethyl (C) [6], Carbamidomethyl (C) [13]	1	815.795	R2.1308.1308.4.dta	30794280	NP_851335.1	serum albumin precursor	Bos taurus
R2-1	F067343	4446	529.226	4	2112.88	2112.88	-0.308584	21.67	264	280	K	VHKECCHGDLLECADDR	A	Carbamidomethyl (C) [5], Carbamidomethyl (C) [6], Carbamidomethyl (C) [13]	1	817.398	R2.1312.1312.4.dta	30794280	NP_851335.1	serum albumin precursor	Bos taurus
R2-1	F067343	4447	529.227	4	2112.88	2112.88	-0.194995	15.09	264	280	K	VHKECCHGDLLECADDR	A	Carbamidomethyl (C) [5], Carbamidomethyl (C) [6], Carbamidomethyl (C) [13]	1	889.421	R2.1490.1490.4.dta	30794280	NP_851335.1	serum albumin precursor	Bos taurus
R2-1	F067343	4448	705.301	3	2112.88	2112.88	1.06206	22.74	264	280	K	VHKECCHGDLLECADDR	A	Carbamidomethyl (C) [5], Carbamidomethyl (C) [6], Carbamidomethyl (C) [13]	1	819.004	R2.1316.1316.3.dta	30794280	NP_851335.1	serum albumin precursor	Bos taurus
R2-1	F067343	4449	705.301	3	2112.88	2112.88	1.40283	19.07	264	280	K	VHKECCHGDLLECADDR	A	Carbamidomethyl (C) [5], Carbamidomethyl (C) [6], Carbamidomethyl (C) [13]	1	818.172	R2.1314.1314.3.dta	30794280	NP_851335.1	serum albumin precursor	Bos taurus
R2-1	F067343	4451	705.4	3	2113.18	2113.18	0.578749	29.33	534	553	R	VIDPFTIKPLDASTIVASAR	A		0	3203.42	R2.7155.7155.3.dta	186288308	NP_932336.3	transketolase-like protein 2	Danio rerio
R2-1	F067343	4452	705.401	3	2113.18	2113.18	1.01884	21.1	534	553	R	VIDPFTIKPLDASTIVASAR	A		0	3201.25	R2.7151.7151.3.dta	186288308	NP_932336.3	transketolase-like protein 2	Danio rerio
R2-1	F067343	4454	530.757	4	2119	2119	0.3143	21.51	313	333	R	HTFSGVASVESSSGEAFHVGK	T		0	1757.09	R2.3710.3710.4.dta	27806751	NP_776409.1	alpha-2-HS-glycoprotein precursor	Bos taurus
R2-1	F067343	4455	707.34	3	2119	2119	0.463427	68.62	313	333	R	HTFSGVASVESSSGEAFHVGK	T		0	1756.49	R2.3708.3708.3.dta	27806751	NP_776409.1	alpha-2-HS-glycoprotein precursor	Bos taurus
R2-1	F067343	4456	707.34	3	2119	2119	0.817368	70.82	313	333	R	HTFSGVASVESSSGEAFHVGK	T		0	1755	R2.3704.3704.3.dta	27806751	NP_776409.1	alpha-2-HS-glycoprotein precursor	Bos taurus
R2-1	F067343	4457	530.757	4	2119	2119	1.126	24.07	313	333	R	HTFSGVASVESSSGEAFHVGK	T		0	1757.97	R2.3712.3712.4.dta	27806751	NP_776409.1	alpha-2-HS-glycoprotein precursor	Bos taurus
R2-1	F067343	4461	710.68	3	2129.02	2129.02	-0.097228	27.21	353	371	R	ANLENQIAEAEERGEMAVR	D		1	2488.55	R2.5528.5528.3.dta	41056085	NP_956374.1	keratin, type II cytoskeletal 8	Danio rerio
R2-1	F067343	4462	710.68	3	2129.02	2129.02	0.0859552	35.16	353	371	R	ANLENQIAEAEERGEMAVR	D		1	2490.22	R2.5532.5532.3.dta	41056085	NP_956374.1	keratin, type II cytoskeletal 8	Danio rerio
R2-1	F067343	4464	710.724	3	2129.15	2129.15	0.310453	21.5	55	72	R	TLSDYNIQKESTLHLVLR	L		1	2264.97	R2.4990.4990.3.dta	41055516	NP_956796.1	40S ribosomal protein S27a	Danio rerio
R2-1	F067343	4466	710.724	3	2129.15	2129.15	1.08541	23.84	55	72	R	TLSDYNIQKESTLHLVLR	L		1	2257.81	R2.4973.4973.3.dta	41055516	NP_956796.1	40S ribosomal protein S27a	Danio rerio
R2-1	F067343	4467	534.498	4	2133.96	2133.96	-0.149018	19.79	308	325	K	SKYEEMQTSANKYGDDLR	S		2	1314.29	R2.2564.2564.4.dta	41056085	NP_956374.1	keratin, type II cytoskeletal 8	Danio rerio
R2-1	F067343	4468	712.329	3	2133.96	2133.96	0.331777	22.84	308	325	K	SKYEEMQTSANKYGDDLR	S		2	1312.06	R2.2559.2559.3.dta	41056085	NP_956374.1	keratin, type II cytoskeletal 8	Danio rerio
R2-1	F067343	4469	534.499	4	2133.97	2133.96	0.994394	20.06	308	325	K	SKYEEMQTSANKYGDDLR	S		2	1318	R2.2573.2573.4.dta	41056085	NP_956374.1	keratin, type II cytoskeletal 8	Danio rerio
R2-1	F067343	4471	1068.05	2	2134.08	2134.08	1.92027	32.82	196	213	K	TSSQWVFGPAYFVEYLIK	E		0	4614.24	R2.9429.9429.2.dta	77735387	NP_001029390.1	fetuin-B precursor	Bos taurus
R2-1	F067343	448	482.279	2	962.543	962.544	-0.298168	23.65	221	228	K	ESLLNFIK	A		0	2747.66	R2.6147.6147.2.dta	193788703	NP_998529.3	protein disulfide-isomerase precursor	Danio rerio
R2-1	F067343	4486	537.02	4	2144.05	2144.05	-0.0321821	43.71	606	625	K	ARPFPDGLAEDIDKGDVSSR	Q		1	1978	R2.4274.4274.4.dta	41386743	NP_956752.2	eukaryotic translation elongation factor 2b	Danio rerio
R2-1	F067343	4488	715.698	3	2144.07	2144.08	-2.51903	28.01	154	173	K	ISDTTPSELAIMENANVLAR	Y		0	3058.04	R2.6841.6841.3.dta	35902900	NP_919365.1	fructose-bisphosphate aldolase C-B	Danio rerio
R2-1	F067343	4489	715.72	3	2144.14	2144.14	0.437938	31.54	94	112	K	VVNHSPQPQNVVFDVQIPK	G		0	2296.91	R2.5068.5068.3.dta	148238273	NP_001091485.1	inter-alpha-trypsin inhibitor heavy chain H2 precursor	Bos taurus
R2-1	F067343	4490	715.721	3	2144.14	2144.14	0.871679	25.09	94	112	K	VVNHSPQPQNVVFDVQIPK	G		0	2293.99	R2.5061.5061.3.dta	148238273	NP_001091485.1	inter-alpha-trypsin inhibitor heavy chain H2 precursor	Bos taurus
R2-1	F067343	4494	1075	2	2147.99	2147.99	0.430635	70.1	305	322	R	IEIESFFEGEDFSETLTR	A		0	3668.14	R2.8060.8060.2.dta	47085775	NP_998223.1	78 kDa glucose-regulated protein precursor	Danio rerio
R2-1	F067343	4495	1075	2	2147.99	2147.99	2.2556	50.03	305	322	R	IEIESFFEGEDFSETLTR	A		0	3665.31	R2.8055.8055.2.dta	47085775	NP_998223.1	78 kDa glucose-regulated protein precursor	Danio rerio
R2-1	F067343	4506	718.68	3	2153.02	2153.01	2.09335	23.53	424	442	K	CGLVPVLAENYKTEGESCK	N	Carbamidomethyl (C) [1], Carbamidomethyl (C) [18]	1	2031.14	R2.4410.4410.3.dta	114326282	NP_803450.2	serotransferrin precursor	Bos taurus
R2-1	F067343	4508	1078.5	2	2154.98	2154.97	1.7267	87.28	714	732	R	QTNPSAMEVEEDDPVPEIR	K		0	2300.48	R2.5077.5077.2.dta	41393119	NP_958889.1	transitional endoplasmic reticulum ATPase	Danio rerio
R2-1	F067343	4509	1078.5	2	2154.98	2154.97	2.63623	55.59	714	732	R	QTNPSAMEVEEDDPVPEIR	K		0	2292.38	R2.5057.5057.2.dta	41393119	NP_958889.1	transitional endoplasmic reticulum ATPase	Danio rerio
R2-1	F067343	4512	1080.56	2	2159.1	2159.1	1.60901	98.17	26	45	R	LIVDESINEDNSVVSLSQAK	M		0	2561.5	R2.5706.5706.2.dta	41393119	NP_958889.1	transitional endoplasmic reticulum ATPase	Danio rerio
R2-1	F067343	4513	1080.56	2	2159.1	2159.1	3.08185	79.16	26	45	R	LIVDESINEDNSVVSLSQAK	M		0	2564.37	R2.5713.5713.2.dta	41393119	NP_958889.1	transitional endoplasmic reticulum ATPase	Danio rerio
R2-1	F067343	4525	1084.47	2	2166.93	2166.94	-1.55196	84.53	456	474	R	YQSSQSGDEMTSLTEYVSR	M		0	2426.67	R2.5379.5379.2.dta	226823315	NP_571385.2	heat shock protein HSP 90-beta	Danio rerio
R2-1	F067343	4526	1084.48	2	2166.94	2166.94	0.589311	107.21	456	474	R	YQSSQSGDEMTSLTEYVSR	M		0	2429.58	R2.5386.5386.2.dta	226823315	NP_571385.2	heat shock protein HSP 90-beta	Danio rerio
R2-1	F067343	4532	725.72	3	2174.14	2174.13	1.84165	42.2	568	589	K	EGGLGEAVLSAVGEEPGIVVHR	L		0	2998.15	R2.6712.6712.3.dta	186288308	NP_932336.3	transketolase-like protein 2	Danio rerio
R2-1	F067343	4533	1088.57	2	2175.13	2175.12	4.17126	44.37	267	288	K	AYLADPTAFAVAAPVAAATEQK	S		0	3003.96	R2.6724.6724.2.dta	339639641	NP_571655.2	60S acidic ribosomal protein P0	Danio rerio
R2-1	F067343	4534	726.307	3	2175.9	2175.89	1.28867	21.27	272	289	K	YRNPSNCYGEESNAVCEK	F	Carbamidomethyl (C) [7], Carbamidomethyl (C) [16]	1	971.025	R2.1700.1700.3.dta	157954061	NP_001103265.1	alpha-2-macroglobulin precursor	Bos taurus
R2-1	F067343	4535	726.697	3	2177.07	2177.07	-1.09781	40.44	234	253	K	AGYTDKIVIGMDVAASEFYK	G		1	3225.14	R2.7201.7201.3.dta	48762657	NP_997887.1	alpha-enolase	Danio rerio
R2-1	F067343	4559	731.705	3	2192.09	2192.09	1.26181	26.98	127	147	K	FGAVFLWDTGSSVGEIVGHSK	I		0	3304.42	R2.7364.7364.3.dta	41054770	NP_957333.1	WD repeat-containing protein 1	Danio rerio
R2-1	F067343	4575	735.031	3	2202.07	2202.07	1.01904	35.34	403	423	K	IMKGEADAMSLDGGYLYIAGK	C		1	2613.94	R2.5833.5833.3.dta	114326282	NP_803450.2	serotransferrin precursor	Bos taurus
R2-1	F067343	4576	1102.04	2	2202.07	2202.07	1.38506	69.51	403	423	K	IMKGEADAMSLDGGYLYIAGK	C		1	2620.08	R2.5848.5848.2.dta	114326282	NP_803450.2	serotransferrin precursor	Bos taurus
R2-1	F067343	4577	735.032	3	2202.07	2202.07	1.68659	52.35	403	423	K	IMKGEADAMSLDGGYLYIAGK	C		1	2616.82	R2.5840.5840.3.dta	114326282	NP_803450.2	serotransferrin precursor	Bos taurus
R2-1	F067343	4578	1102.05	2	2202.08	2202.07	2.82916	74.75	403	423	K	IMKGEADAMSLDGGYLYIAGK	C		1	2625.56	R2.5861.5861.2.dta	114326282	NP_803450.2	serotransferrin precursor	Bos taurus
R2-1	F067343	4580	736.036	3	2205.08	2205.08	0.0399078	33.43	395	414	R	EIFDQAVDIRVPMGNTGTSR	G		1	2597.14	R2.5792.5792.3.dta	225690511	NP_001070120.2	nucleolin	Danio rerio
R2-1	F067343	4581	736.036	3	2205.09	2205.08	0.54329	35.04	395	414	R	EIFDQAVDIRVPMGNTGTSR	G		1	2595.86	R2.5789.5789.3.dta	225690511	NP_001070120.2	nucleolin	Danio rerio
R2-1	F067343	4582	552.782	4	2207.1	2207.1	0.0258257	32.12	2398	2417	R	LVNSHSMHETSSVLVDPVTR	S		0	1567.67	R2.3214.3214.4.dta	189535920	XP_001922206.1	PREDICTED: filamin-A	Danio rerio
R2-1	F067343	4583	552.783	4	2207.1	2207.1	0.678265	28.99	2398	2417	R	LVNSHSMHETSSVLVDPVTR	S		0	1571.74	R2.3225.3225.4.dta	189535920	XP_001922206.1	PREDICTED: filamin-A	Danio rerio
R2-1	F067343	4584	737.091	3	2208.25	2208.25	0.0547945	30.26	1801	1820	R	TPQVQPGAVVLEEIFLISLR	R		0	4739.41	R2.9598.9598.3.dta	326680066	XP_001923457.2	PREDICTED: chondroitin sulfate proteoglycan 4	Danio rerio
R2-1	F067343	4585	737.091	3	2208.25	2208.25	0.0547945	32.15	1801	1820	R	TPQVQPGAVVLEEIFLISLR	R		0	4737.27	R2.9594.9594.3.dta	326680066	XP_001923457.2	PREDICTED: chondroitin sulfate proteoglycan 4	Danio rerio
R2-1	F067343	4586	737.403	3	2209.19	2209.19	1.47973	25.12	2465	2484	R	NMLLVGVDGPKVPCEEILVK	H	Carbamidomethyl (C) [14]	1	2881.77	R2.6450.6450.3.dta	189535920	XP_001922206.1	PREDICTED: filamin-A	Danio rerio
R2-1	F067343	4587	737.403	3	2209.19	2209.19	1.47973	24.41	2465	2484	R	NMLLVGVDGPKVPCEEILVK	H	Carbamidomethyl (C) [14]	1	2880.13	R2.6446.6446.3.dta	189535920	XP_001922206.1	PREDICTED: filamin-A	Danio rerio
R2-1	F067343	4598	738.687	3	2213.04	2213.04	0.382732	21.37	343	364	K	YVSSGDKGAAAGESLFVANHAY	-		1	2003.13	R2.4339.4339.3.dta	41282154	NP_919358.2	fructose-bisphosphate aldolase A	Danio rerio
R2-1	F067343	4599	738.688	3	2213.04	2213.04	0.884304	25.58	343	364	K	YVSSGDKGAAAGESLFVANHAY	-		1	2004.69	R2.4343.4343.3.dta	41282154	NP_919358.2	fructose-bisphosphate aldolase A	Danio rerio
R2-1	F067343	4602	739.028	3	2214.06	2214.06	-0.122399	53.74	292	312	K	DLYANTVLSGGTTMYPGIADR	M		0	3059.4	R2.6844.6844.3.dta	18858335	NP_571106.1	actin, cytoplasmic 1	Danio rerio
R2-1	F067343	4603	739.028	3	2214.06	2214.06	-0.122399	44.52	292	312	K	DLYANTVLSGGTTMYPGIADR	M		0	3057.65	R2.6840.6840.3.dta	18858335	NP_571106.1	actin, cytoplasmic 1	Danio rerio
R2-1	F067343	4604	1108.04	2	2214.07	2214.06	1.28497	68.44	292	312	K	DLYANTVLSGGTTMYPGIADR	M		0	3052.13	R2.6829.6829.2.dta	18858335	NP_571106.1	actin, cytoplasmic 1	Danio rerio
R2-1	F067343	4605	1108.04	2	2214.07	2214.06	1.61016	66.73	292	312	K	DLYANTVLSGGTTMYPGIADR	M		0	3050.47	R2.6825.6825.2.dta	18858335	NP_571106.1	actin, cytoplasmic 1	Danio rerio
R2-1	F067343	4621	740.362	3	2218.06	2218.06	-0.0293048	34.29	403	423	K	IMKGEADAMSLDGGYLYIAGK	C	Oxidation (M) [2]	1	2291.99	R2.5056.5056.3.dta	114326282	NP_803450.2	serotransferrin precursor	Bos taurus
R2-1	F067343	4622	740.363	3	2218.07	2218.06	1.13387	51.61	403	423	K	IMKGEADAMSLDGGYLYIAGK	C	Oxidation (M) [9]	1	2295.27	R2.5064.5064.3.dta	114326282	NP_803450.2	serotransferrin precursor	Bos taurus
R2-1	F067343	4627	555.753	4	2218.98	2218.98	1.16134	16.2	536	555	R	SCTRPAPSGGRDCIGNTEER	T	Carbamidomethyl (C) [2], Carbamidomethyl (C) [13]	1	599.538	R2.862.862.4.dta	326670114	XP_690946.4	PREDICTED: complement component C7	Danio rerio
R2-1	F067343	4628	740.724	3	2219.15	2219.15	0.607441	42.46	163	180	R	ALLELQLEPEELYQTFQR	I		0	3796.58	R2.8275.8275.3.dta	41386743	NP_956752.2	eukaryotic translation elongation factor 2b	Danio rerio
R2-1	F067343	4629	740.724	3	2219.15	2219.15	1.26986	53.19	163	180	R	ALLELQLEPEELYQTFQR	I		0	3798.46	R2.8278.8278.3.dta	41386743	NP_956752.2	eukaryotic translation elongation factor 2b	Danio rerio
R2-1	F067343	4630	1110.58	2	2219.15	2219.15	1.41225	55.98	163	180	R	ALLELQLEPEELYQTFQR	I		0	3801.68	R2.8284.8284.2.dta	41386743	NP_956752.2	eukaryotic translation elongation factor 2b	Danio rerio
R2-1	F067343	4631	1110.58	2	2219.15	2219.15	3.395	62.66	163	180	R	ALLELQLEPEELYQTFQR	I		0	3798.84	R2.8279.8279.2.dta	41386743	NP_956752.2	eukaryotic translation elongation factor 2b	Danio rerio
R2-1	F067343	4632	741.018	3	2220.03	2220.03	0.929267	36.58	82	100	K	QPAGCLENQVSAFLEEICR	E	Carbamidomethyl (C) [5], Carbamidomethyl (C) [18]	0	3931.31	R2.8487.8487.3.dta	77735479	NP_001029434.1	alpha-fetoprotein precursor	Bos taurus
R2-1	F067343	4633	741.018	3	2220.03	2220.03	1.41575	28.69	82	100	K	QPAGCLENQVSAFLEEICR	E	Carbamidomethyl (C) [5], Carbamidomethyl (C) [18]	0	3930	R2.8484.8484.3.dta	77735479	NP_001029434.1	alpha-fetoprotein precursor	Bos taurus
R2-1	F067343	4638	743.046	3	2226.12	2226.11	1.88041	26.25	1551	1568	K	KLEDDFDEYIMVIENIIK	S		1	4678.39	R2.9516.9516.3.dta	99028969	NP_001035559.2	complement C3 preproprotein	Bos taurus
R2-1	F067343	4646	1115.03	2	2228.05	2228.05	1.84511	80.25	2167	2187	K	DGSSGVSYIVQEPGDYEVSIK	F		0	2720.72	R2.6085.6085.2.dta	189535920	XP_001922206.1	PREDICTED: filamin-A	Danio rerio
R2-1	F067343	4649	745.048	3	2232.12	2232.12	0.471301	48.52	147	166	K	QLIVGVNKMDSTEPPYSQAR	F		1	1904.81	R2.4087.4087.3.dta	18858587	NP_571338.1	elongation factor 1-alpha	Danio rerio
R2-1	F067343	4650	745.048	3	2232.12	2232.12	0.968586	27.35	147	166	K	QLIVGVNKMDSTEPPYSQAR	F		1	1901.5	R2.4079.4079.3.dta	18858587	NP_571338.1	elongation factor 1-alpha	Danio rerio
R2-1	F067343	4651	745.703	3	2234.09	2234.09	0.830765	39.25	648	667	R	KIWCFGPDGTGPNMLVDVTK	G	Carbamidomethyl (C) [4]	1	2957.7	R2.6624.6624.3.dta	41386743	NP_956752.2	eukaryotic translation elongation factor 2b	Danio rerio
R2-1	F067343	4662	749.986	3	2246.94	2246.94	-0.0480655	20.02	267	285	K	ECCHGDLLECADDRADLAK	Y	Carbamidomethyl (C) [2], Carbamidomethyl (C) [3], Carbamidomethyl (C) [10]	1	1580.79	R2.3250.3250.3.dta	30794280	NP_851335.1	serum albumin precursor	Bos taurus
R2-1	F067343	4670	751.705	3	2252.09	2252.1	-0.773502	24.42	82	100	R	AKFYPEDVSEELIQEATQR	L		1	3045	R2.6814.6814.3.dta	51972166	NP_001004296.1	moesin	Danio rerio
R2-1	F067343	4671	751.707	3	2252.1	2252.1	1.34453	22.72	82	100	R	AKFYPEDVSEELIQEATQR	L		1	3037.57	R2.6797.6797.3.dta	51972166	NP_001004296.1	moesin	Danio rerio
R2-1	F067343	4674	752.715	3	2255.12	2255.13	-2.34177	31.42	257	277	R	AVANETGAFFFLINGPEIMSK	L		0	3975.35	R2.8548.8548.3.dta	41393119	NP_958889.1	transitional endoplasmic reticulum ATPase	Danio rerio
R2-1	F067343	4675	752.718	3	2255.13	2255.13	0.505071	51.21	257	277	R	AVANETGAFFFLINGPEIMSK	L		0	3976.69	R2.8551.8551.3.dta	41393119	NP_958889.1	transitional endoplasmic reticulum ATPase	Danio rerio
R2-1	F067343	4676	1128.57	2	2255.13	2255.13	1.66953	46.38	257	277	R	AVANETGAFFFLINGPEIMSK	L		0	3993.26	R2.8577.8577.2.dta	41393119	NP_958889.1	transitional endoplasmic reticulum ATPase	Danio rerio
R2-1	F067343	4678	1128.57	2	2255.13	2255.13	2.32581	57.97	257	277	R	AVANETGAFFFLINGPEIMSK	L		0	3982.73	R2.8561.8561.2.dta	41393119	NP_958889.1	transitional endoplasmic reticulum ATPase	Danio rerio
R2-1	F067343	468	485.321	2	968.627	968.627	0.251903	19.72	168	176	K	LLLALVEAK	R		0	2563.14	R2.5710.5710.2.dta	32308153	NP_861426.1	annexin A2a	Danio rerio
R2-1	F067343	4680	754.671	3	2260.99	2260.99	0.715616	42.17	167	187	R	AAANFFSASCVPCADQSSFPK	L	Carbamidomethyl (C) [10], Carbamidomethyl (C) [13]	0	2609.76	R2.5823.5823.3.dta	114326282	NP_803450.2	serotransferrin precursor	Bos taurus
R2-1	F067343	4681	1131.5	2	2260.99	2260.99	1.39939	77.82	167	187	R	AAANFFSASCVPCADQSSFPK	L	Carbamidomethyl (C) [10], Carbamidomethyl (C) [13]	0	2610.43	R2.5825.5825.2.dta	114326282	NP_803450.2	serotransferrin precursor	Bos taurus
R2-1	F067343	4682	754.671	3	2260.99	2260.99	1.76383	35.67	167	187	R	AAANFFSASCVPCADQSSFPK	L	Carbamidomethyl (C) [10], Carbamidomethyl (C) [13]	0	2611.34	R2.5827.5827.3.dta	114326282	NP_803450.2	serotransferrin precursor	Bos taurus
R2-1	F067343	4683	1131.5	2	2261	2260.99	3.1243	99.94	167	187	R	AAANFFSASCVPCADQSSFPK	L	Carbamidomethyl (C) [10], Carbamidomethyl (C) [13]	0	2608.49	R2.5820.5820.2.dta	114326282	NP_803450.2	serotransferrin precursor	Bos taurus
R2-1	F067343	469	485.321	2	968.628	968.627	0.953928	31.2	168	176	K	LLLALVEAK	R		0	2564.7	R2.5714.5714.2.dta	32308153	NP_861426.1	annexin A2a	Danio rerio
R2-1	F067343	4706	758.674	3	2273	2273	0.443467	26.85	494	513	K	INNCKFDEFFSAGCAPGSPR	N	Carbamidomethyl (C) [4], Carbamidomethyl (C) [14]	1	2246.63	R2.4946.4946.3.dta	114326282	NP_803450.2	serotransferrin precursor	Bos taurus
R2-1	F067343	4707	758.674	3	2273	2273	1.011	15.53	494	513	K	INNCKFDEFFSAGCAPGSPR	N	Carbamidomethyl (C) [4], Carbamidomethyl (C) [14]	1	2245.04	R2.4942.4942.3.dta	114326282	NP_803450.2	serotransferrin precursor	Bos taurus
R2-1	F067343	4718	570.046	4	2276.15	2276.15	1.2776	21.05	529	547	K	LFTFHADICTLPDTEKQIK	K	Carbamidomethyl (C) [9]	1	2399.38	R2.5311.5311.4.dta	30794280	NP_851335.1	serum albumin precursor	Bos taurus
R2-1	F067343	4722	760.724	3	2279.15	2279.15	1.10261	32.98	436	456	K	TEGESCKNTPEKGYLAVAVVK	T	Carbamidomethyl (C) [6]	2	1438.59	R2.2878.2878.3.dta	114326282	NP_803450.2	serotransferrin precursor	Bos taurus
R2-1	F067343	4730	762.709	3	2285.1	2285.1	0.786835	21.36	81	100	K	VEDMAELTCLNEASVLHNLK	E	Carbamidomethyl (C) [9]	0	2910.67	R2.6517.6517.3.dta	326665652	XP_001920098.3	PREDICTED: myosin-9, partial	Danio rerio
R2-1	F067343	4740	765.064	3	2292.17	2292.17	0.0615137	41.17	385	406	R	HIPVVTQGSNVQSLTQDDGVAK	L		0	1845.85	R2.3938.3938.3.dta	99028969	NP_001035559.2	complement C3 preproprotein	Bos taurus
R2-1	F067343	4741	765.065	3	2292.17	2292.17	0.467243	52.95	385	406	R	HIPVVTQGSNVQSLTQDDGVAK	L		0	1841.73	R2.3928.3928.3.dta	99028969	NP_001035559.2	complement C3 preproprotein	Bos taurus
R2-1	F067343	4743	766.368	3	2296.08	2296.08	0.728633	41.31	560	581	K	GLSDDTTDQTLKDSFDGAIAAR	I		1	2447.88	R2.5428.5428.3.dta	225690511	NP_001070120.2	nucleolin	Danio rerio
R2-1	F067343	4744	766.369	3	2296.09	2296.08	1.76083	48.59	560	581	K	GLSDDTTDQTLKDSFDGAIAAR	I		1	2446.72	R2.5425.5425.3.dta	225690511	NP_001070120.2	nucleolin	Danio rerio
R2-1	F067343	4751	767.7	3	2300.08	2300.07	1.50473	44.19	341	359	K	NYQEAKDAFLGSFLYEYSR	R		1	3166.48	R2.7075.7075.3.dta	30794280	NP_851335.1	serum albumin precursor	Bos taurus
R2-1	F067343	4752	767.7	3	2300.08	2300.07	1.66125	30.1	341	359	K	NYQEAKDAFLGSFLYEYSR	R		1	3165.14	R2.7072.7072.3.dta	30794280	NP_851335.1	serum albumin precursor	Bos taurus
R2-1	F067343	4755	577.005	4	2303.99	2303.99	0.335505	29.57	271	289	R	KYRNPSNCYGEESNAVCEK	F	Carbamidomethyl (C) [8], Carbamidomethyl (C) [17]	2	781.396	R2.1227.1227.4.dta	157954061	NP_001103265.1	alpha-2-macroglobulin precursor	Bos taurus
R2-1	F067343	4757	769.004	3	2303.99	2303.99	0.476999	32.23	271	289	R	KYRNPSNCYGEESNAVCEK	F	Carbamidomethyl (C) [8], Carbamidomethyl (C) [17]	2	784.825	R2.1234.1234.3.dta	157954061	NP_001103265.1	alpha-2-macroglobulin precursor	Bos taurus
R2-1	F067343	4758	769.005	3	2303.99	2303.99	1.5968	29.95	271	289	R	KYRNPSNCYGEESNAVCEK	F	Carbamidomethyl (C) [8], Carbamidomethyl (C) [17]	2	785.66	R2.1236.1236.3.dta	157954061	NP_001103265.1	alpha-2-macroglobulin precursor	Bos taurus
R2-1	F067343	4759	769.406	3	2305.2	2305.19	2.00894	27.68	228	248	K	LTGMAFRVPVADVSVVDLTCR	L	Carbamidomethyl (C) [20]	1	3200.29	R2.7149.7149.3.dta	47085833	NP_998259.1	glyceraldehyde 3-phosphate dehydrogenase 2	Danio rerio
R2-1	F067343	4760	769.408	3	2305.2	2305.19	3.67475	24.29	228	248	K	LTGMAFRVPVADVSVVDLTCR	L	Carbamidomethyl (C) [20]	1	3199.34	R2.7147.7147.3.dta	47085833	NP_998259.1	glyceraldehyde 3-phosphate dehydrogenase 2	Danio rerio
R2-1	F067343	4764	770.051	3	2307.13	2307.13	0.172942	20.53	29	47	K	VTAINDPFIDLQYMVYMFK	Y		0	4758.74	R2.9627.9627.3.dta	47085833	NP_998259.1	glyceraldehyde 3-phosphate dehydrogenase 2	Danio rerio
R2-1	F067343	4765	1154.57	2	2307.13	2307.13	0.418268	54.59	29	47	K	VTAINDPFIDLQYMVYMFK	Y		0	4761.93	R2.9632.9632.2.dta	47085833	NP_998259.1	glyceraldehyde 3-phosphate dehydrogenase 2	Danio rerio
R2-1	F067343	4766	1154.57	2	2307.14	2307.13	1.37183	47.46	29	47	K	VTAINDPFIDLQYMVYMFK	Y		0	4758.37	R2.9626.9626.2.dta	47085833	NP_998259.1	glyceraldehyde 3-phosphate dehydrogenase 2	Danio rerio
R2-1	F067343	4767	770.053	3	2307.14	2307.13	1.68131	32.53	29	47	K	VTAINDPFIDLQYMVYMFK	Y		0	4757.03	R2.9623.9623.3.dta	47085833	NP_998259.1	glyceraldehyde 3-phosphate dehydrogenase 2	Danio rerio
R2-1	F067343	4778	773.428	3	2317.26	2317.26	-0.333583	23.45	366	386	R	EVDIGIPDATGRLEILQIHTK	N		1	2888.3	R2.6465.6465.3.dta	41393119	NP_958889.1	transitional endoplasmic reticulum ATPase	Danio rerio
R2-1	F067343	4779	773.429	3	2317.26	2317.26	0.300786	20.76	366	386	R	EVDIGIPDATGRLEILQIHTK	N		1	2890.54	R2.6470.6470.3.dta	41393119	NP_958889.1	transitional endoplasmic reticulum ATPase	Danio rerio
R2-1	F067343	4783	773.74	3	2318.2	2318.19	1.81434	33.44	1091	1110	R	GYIFIDEAHITEALTWLAQK	Q		0	4182.87	R2.8834.8834.3.dta	157954061	NP_001103265.1	alpha-2-macroglobulin precursor	Bos taurus
R2-1	F067343	4784	774.393	3	2320.16	2320.15	0.939162	37.93	404	426	K	AFLEVNEEGSEAAASTVISIAGR	S		0	3248.34	R2.7251.7251.3.dta	77736341	NP_001029870.1	antithrombin-III precursor	Bos taurus
R2-1	F067343	4785	774.393	3	2320.16	2320.15	1.09432	33.33	404	426	K	AFLEVNEEGSEAAASTVISIAGR	S		0	3241.77	R2.7237.7237.3.dta	77736341	NP_001029870.1	antithrombin-III precursor	Bos taurus
R2-1	F067343	4786	774.737	3	2321.19	2321.19	0.767711	20.77	228	248	K	LTGMAFRVPVADVSVVDLTCR	L	Oxidation (M) [4], Carbamidomethyl (C) [20]	1	2935.05	R2.6573.6573.3.dta	47085833	NP_998259.1	glyceraldehyde 3-phosphate dehydrogenase 2	Danio rerio
R2-1	F067343	4787	774.737	3	2321.19	2321.19	1.23299	29.57	228	248	K	LTGMAFRVPVADVSVVDLTCR	L	Oxidation (M) [4], Carbamidomethyl (C) [20]	1	2936	R2.6575.6575.3.dta	47085833	NP_998259.1	glyceraldehyde 3-phosphate dehydrogenase 2	Danio rerio
R2-1	F067343	4797	778.037	3	2331.09	2331.09	0.175884	27.44	50	71	R	QPYAVSELAGHQTSAESWGTGR	A		0	1986	R2.4294.4294.3.dta	54261775	NP_998272.1	60S ribosomal protein L4	Danio rerio
R2-1	F067343	4798	778.037	3	2331.09	2331.09	0.497622	30.23	50	71	R	QPYAVSELAGHQTSAESWGTGR	A		0	1989.34	R2.4303.4303.3.dta	54261775	NP_998272.1	60S ribosomal protein L4	Danio rerio
R2-1	F067343	4800	778.409	3	2332.2	2332.2	2.80937	37.35	102	121	R	QMQLENVSVALEFLDIENIK	L		0	4219.23	R2.8886.8886.3.dta	189535920	XP_001922206.1	PREDICTED: filamin-A	Danio rerio
R2-1	F067343	4801	778.409	3	2332.21	2332.2	3.28531	26.53	102	121	R	QMQLENVSVALEFLDIENIK	L		0	4211.69	R2.8870.8870.3.dta	189535920	XP_001922206.1	PREDICTED: filamin-A	Danio rerio
R2-1	F067343	4806	780.402	3	2338.18	2338.18	1.7133	23.78	695	714	K	IDQLEGDHQLIQEALIFDNK	H		0	3075.86	R2.6882.6882.3.dta	269973891	NP_001161758.1	alpha-actinin-1	Danio rerio
R2-1	F067343	4816	781.727	3	2342.16	2342.16	1.10283	55.08	291	312	R	KDLYANTVLSGGTTMYPGIADR	M		1	2481.46	R2.5511.5511.3.dta	18858335	NP_571106.1	actin, cytoplasmic 1	Danio rerio
R2-1	F067343	4817	781.727	3	2342.16	2342.16	1.19249	64.47	291	312	R	KDLYANTVLSGGTTMYPGIADR	M		1	2480.56	R2.5509.5509.3.dta	18858335	NP_571106.1	actin, cytoplasmic 1	Danio rerio
R2-1	F067343	4823	588.525	4	2350.07	2350.07	0.674023	20.2	40	61	R	HQGVMVGMGQKDSYVGDEAQSK	R		1	1240.28	R2.2375.2375.4.dta	18858335	NP_571106.1	actin, cytoplasmic 1	Danio rerio
R2-1	F067343	4824	784.364	3	2350.07	2350.07	1.00848	32.89	40	61	R	HQGVMVGMGQKDSYVGDEAQSK	R		1	1244.64	R2.2386.2386.3.dta	18858335	NP_571106.1	actin, cytoplasmic 1	Danio rerio
R2-1	F067343	4825	785.058	3	2352.15	2352.15	-0.0701485	44.64	373	394	R	SGETEDTFIADLVVGLCTGQIK	T	Carbamidomethyl (C) [17]	0	4212.64	R2.8872.8872.3.dta	48762657	NP_997887.1	alpha-enolase	Danio rerio
R2-1	F067343	4826	785.058	3	2352.15	2352.15	0.707862	33.4	373	394	R	SGETEDTFIADLVVGLCTGQIK	T	Carbamidomethyl (C) [17]	0	4214.54	R2.8875.8875.3.dta	48762657	NP_997887.1	alpha-enolase	Danio rerio
R2-1	F067343	4827	1177.08	2	2352.15	2352.15	1.2631	39.68	373	394	R	SGETEDTFIADLVVGLCTGQIK	T	Carbamidomethyl (C) [17]	0	4222.73	R2.8892.8892.2.dta	48762657	NP_997887.1	alpha-enolase	Danio rerio
R2-1	F067343	4828	1177.09	2	2352.16	2352.15	2.40248	83.85	373	394	R	SGETEDTFIADLVVGLCTGQIK	T	Carbamidomethyl (C) [17]	0	4220.2	R2.8888.8888.2.dta	48762657	NP_997887.1	alpha-enolase	Danio rerio
R2-1	F067343	4829	785.078	3	2352.21	2352.21	0.253804	22.39	668	688	K	GVQYLNEIKDSVVAGFQWATK	E		1	3699.12	R2.8106.8106.3.dta	41386743	NP_956752.2	eukaryotic translation elongation factor 2b	Danio rerio
R2-1	F067343	4830	785.08	3	2352.22	2352.21	2.51125	28.27	668	688	K	GVQYLNEIKDSVVAGFQWATK	E		1	3700.08	R2.8108.8108.3.dta	41386743	NP_956752.2	eukaryotic translation elongation factor 2b	Danio rerio
R2-1	F067343	4831	785.704	3	2354.09	2354.09	0.515698	36.24	158	178	R	LYVTYFGGHADAGLEPDLECK	Q	Carbamidomethyl (C) [20]	0	2631.13	R2.5873.5873.3.dta	113195586	NP_001037775.1	alanyl-tRNA synthetase, cytoplasmic isoform 1	Danio rerio
R2-1	F067343	4832	785.718	3	2354.13	2354.13	-0.728506	31.92	402	420	K	HLVDEPQNLIKQNCDQFEK	L	Carbamidomethyl (C) [14]	1	1872.8	R2.4007.4007.3.dta	30794280	NP_851335.1	serum albumin precursor	Bos taurus
R2-1	F067343	4835	785.719	3	2354.13	2354.13	1.05559	26.11	402	420	K	HLVDEPQNLIKQNCDQFEK	L	Carbamidomethyl (C) [14]	1	1876.37	R2.4016.4016.3.dta	30794280	NP_851335.1	serum albumin precursor	Bos taurus
R2-1	F067343	4840	787.058	3	2358.15	2358.15	0.0530076	50.88	291	312	R	KDLYANTVLSGGTTMYPGIADR	M	Oxidation (M) [15]	1	2229.06	R2.4902.4902.3.dta	18858335	NP_571106.1	actin, cytoplasmic 1	Danio rerio
R2-1	F067343	4841	787.06	3	2358.16	2358.15	2.53376	29.05	291	312	R	KDLYANTVLSGGTTMYPGIADR	M	Oxidation (M) [15]	1	2228.13	R2.4900.4900.3.dta	18858335	NP_571106.1	actin, cytoplasmic 1	Danio rerio
R2-1	F067343	485	488.279	2	974.544	974.544	0.181623	29.32	248	255	R	LPLQDVYK	I		0	1717.86	R2.3608.3608.2.dta	18858587	NP_571338.1	elongation factor 1-alpha	Danio rerio
R2-1	F067343	4855	793.412	3	2377.21	2377.21	1.27923	22.36	155	174	K	IREEYPDRIMNTFSVVPSPK	V		2	2387.42	R2.5285.5285.3.dta	239582731	NP_942104.2	tubulin, beta 2c	Danio rerio
R2-1	F067343	4861	793.753	3	2378.24	2378.23	1.61506	32.08	323	345	K	SVLGDVGITEVFSDRADLSGITK	E		1	3261.89	R2.7279.7279.3.dta	27806941	NP_776307.1	alpha-1-antiproteinase precursor	Bos taurus
R2-1	F067343	4865	794.993	3	2381.96	2381.96	-0.129305	21.76	385	404	K	CSQSENPSECQDKGEEELEK	Y	Carbamidomethyl (C) [1], Carbamidomethyl (C) [10]	1	858.575	R2.1411.1411.3.dta	77735479	NP_001029434.1	alpha-fetoprotein precursor	Bos taurus
R2-1	F067343	4866	794.994	3	2381.96	2381.96	0.941242	27.28	385	404	K	CSQSENPSECQDKGEEELEK	Y	Carbamidomethyl (C) [1], Carbamidomethyl (C) [10]	1	861.342	R2.1418.1418.3.dta	77735479	NP_001029434.1	alpha-fetoprotein precursor	Bos taurus
R2-1	F067343	487	488.279	2	974.544	974.544	0.32528	27.01	248	255	R	LPLQDVYK	I		0	1724.1	R2.3624.3624.2.dta	18858587	NP_571338.1	elongation factor 1-alpha	Danio rerio
R2-1	F067343	4873	795.408	3	2383.2	2383.2	0.33862	23.68	297	319	R	FSHDVSELGLDGSSGELPLVGIR	T		0	3037.19	R2.6796.6796.3.dta	315075303	NP_001186666.1	protein disulfide-isomerase A3 precursor	Danio rerio
R2-1	F067343	4881	599.758	4	2395	2395	0.787056	15.97	196	216	K	GTDKCACSNHEPYFGYSGAFK	C	Carbamidomethyl (C) [5], Carbamidomethyl (C) [7]	1	1639.72	R2.3406.3406.4.dta	114326282	NP_803450.2	serotransferrin precursor	Bos taurus
R2-1	F067343	4883	799.417	3	2395.23	2395.23	1.24205	37.08	466	487	K	VLVVNNLAFSASEDSLQSVFEK	A		0	3604.05	R2.7955.7955.3.dta	225690511	NP_001070120.2	nucleolin	Danio rerio
R2-1	F067343	4884	1198.62	2	2395.23	2395.23	1.54933	88.47	466	487	K	VLVVNNLAFSASEDSLQSVFEK	A		0	3605.39	R2.7958.7958.2.dta	225690511	NP_001070120.2	nucleolin	Danio rerio
R2-1	F067343	4885	799.418	3	2395.23	2395.23	1.93092	46	466	487	K	VLVVNNLAFSASEDSLQSVFEK	A		0	3606.65	R2.7961.7961.3.dta	225690511	NP_001070120.2	nucleolin	Danio rerio
R2-1	F067343	4886	1198.62	2	2395.23	2395.23	2.46782	69.89	466	487	K	VLVVNNLAFSASEDSLQSVFEK	A		0	3601.82	R2.7951.7951.2.dta	225690511	NP_001070120.2	nucleolin	Danio rerio
R2-1	F067343	4892	800.397	3	2398.17	2398.17	0.796442	43.26	212	231	K	EVVDPTKCNLLAEKQYGFCK	G	Carbamidomethyl (C) [8], Carbamidomethyl (C) [19]	2	2076.9	R2.4524.4524.3.dta	27806751	NP_776409.1	alpha-2-HS-glycoprotein precursor	Bos taurus
R2-1	F067343	4893	800.397	3	2398.17	2398.17	0.871499	32.7	212	231	K	EVVDPTKCNLLAEKQYGFCK	G	Carbamidomethyl (C) [8], Carbamidomethyl (C) [19]	2	2075.65	R2.4521.4521.3.dta	27806751	NP_776409.1	alpha-2-HS-glycoprotein precursor	Bos taurus
R2-1	F067343	4895	800.733	3	2399.18	2399.18	0.717747	47.37	481	501	K	SIYYITGESKDQVAHSAFVER	V		1	1931.27	R2.4154.4154.3.dta	226823315	NP_571385.2	heat shock protein HSP 90-beta	Danio rerio
R2-1	F067343	4898	800.734	3	2399.18	2399.18	2.3183	55.29	481	501	K	SIYYITGESKDQVAHSAFVER	V		1	1929.39	R2.4149.4149.3.dta	226823315	NP_571385.2	heat shock protein HSP 90-beta	Danio rerio
R2-1	F067343	4899	801.062	3	2400.16	2400.17	-0.393306	20.06	333	353	K	QIVWNGPVGVFEWDNFAHGTK	N		0	3385.19	R2.7532.7532.3.dta	47087077	NP_998552.1	phosphoglycerate kinase 1	Danio rerio
R2-1	F067343	4912	804.045	3	2409.11	2409.11	1.12822	61.78	257	277	K	SVDDYQECYLAMVPSHAVVAR	T	Carbamidomethyl (C) [8]	0	2590.81	R2.5776.5776.3.dta	114326282	NP_803450.2	serotransferrin precursor	Bos taurus
R2-1	F067343	4913	804.045	3	2409.11	2409.11	1.65123	35.32	257	277	K	SVDDYQECYLAMVPSHAVVAR	T	Carbamidomethyl (C) [8]	0	2587.62	R2.5769.5769.3.dta	114326282	NP_803450.2	serotransferrin precursor	Bos taurus
R2-1	F067343	4915	804.387	3	2410.14	2410.13	2.46874	36.64	142	162	R	YGDLTEDQLPSCESLKDTIAR	A	Carbamidomethyl (C) [12]	1	2401.35	R2.5316.5316.3.dta	38488700	NP_942099.1	bisphosphoglycerate mutase 1a	Danio rerio
R2-1	F067343	4916	1206.59	2	2411.16	2411.15	1.70002	33.39	1426	1446	R	EGPYSINVLYADEEIPQSPYK	V		0	3046.35	R2.6817.6817.2.dta	189535920	XP_001922206.1	PREDICTED: filamin-A	Danio rerio
R2-1	F067343	4919	604.557	4	2414.2	2414.2	-0.254329	22.19	85	105	R	QLFHPEQLITGKEDAANNYAR	G		1	2082.97	R2.4540.4540.4.dta	125818111	XP_001334783.1	PREDICTED: tubulin alpha-1A chain isoform 1	Danio rerio
R2-1	F067343	4920	805.74	3	2414.2	2414.2	-0.0944413	30.32	85	105	R	QLFHPEQLITGKEDAANNYAR	G		1	2083.28	R2.4541.4541.3.dta	125818111	XP_001334783.1	PREDICTED: tubulin alpha-1A chain isoform 1	Danio rerio
R2-1	F067343	4921	805.74	3	2414.2	2414.2	0.427471	24.66	85	105	R	QLFHPEQLITGKEDAANNYAR	G		1	2084.55	R2.4544.4544.3.dta	125818111	XP_001334783.1	PREDICTED: tubulin alpha-1A chain isoform 1	Danio rerio
R2-1	F067343	4930	807.399	3	2419.17	2419.17	0.660556	29.41	1373	1393	K	KDEFPFALEVQTLPQTCDGPK	A	Carbamidomethyl (C) [17]	1	2896.43	R2.6484.6484.3.dta	157954061	NP_001103265.1	alpha-2-macroglobulin precursor	Bos taurus
R2-1	F067343	4931	807.399	3	2419.17	2419.17	0.660556	23.47	1373	1393	K	KDEFPFALEVQTLPQTCDGPK	A	Carbamidomethyl (C) [17]	1	2895.47	R2.6482.6482.3.dta	157954061	NP_001103265.1	alpha-2-macroglobulin precursor	Bos taurus
R2-1	F067343	4933	809.377	3	2425.11	2425.1	1.44282	45.92	257	277	K	SVDDYQECYLAMVPSHAVVAR	T	Oxidation (M) [12], Carbamidomethyl (C) [8]	0	2240.91	R2.4932.4932.3.dta	114326282	NP_803450.2	serotransferrin precursor	Bos taurus
R2-1	F067343	4934	809.377	3	2425.11	2425.1	1.97476	43.71	257	277	K	SVDDYQECYLAMVPSHAVVAR	T	Oxidation (M) [12], Carbamidomethyl (C) [8]	0	2234.48	R2.4916.4916.3.dta	114326282	NP_803450.2	serotransferrin precursor	Bos taurus
R2-1	F067343	4935	1216.56	2	2431.1	2431.1	1.59681	54.82	583	603	R	LVSSPCCIVTSTYGWTANMER	I	Carbamidomethyl (C) [6], Carbamidomethyl (C) [7]	0	3029.84	R2.6779.6779.2.dta	226823315	NP_571385.2	heat shock protein HSP 90-beta	Danio rerio
R2-1	F067343	4936	811.374	3	2431.1	2431.1	1.84114	26.94	583	603	R	LVSSPCCIVTSTYGWTANMER	I	Carbamidomethyl (C) [6], Carbamidomethyl (C) [7]	0	3027.53	R2.6774.6774.3.dta	226823315	NP_571385.2	heat shock protein HSP 90-beta	Danio rerio
R2-1	F067343	4937	1216.56	2	2431.11	2431.1	3.90852	76.17	583	603	R	LVSSPCCIVTSTYGWTANMER	I	Carbamidomethyl (C) [6], Carbamidomethyl (C) [7]	0	3028.88	R2.6777.6777.2.dta	226823315	NP_571385.2	heat shock protein HSP 90-beta	Danio rerio
R2-1	F067343	4953	614.822	4	2455.26	2455.26	0.320129	27.44	39	60	K	VAEKLDEIYLAGLVAHSDLDER	A		1	2915.52	R2.6528.6528.4.dta	47550699	NP_999861.1	heterogeneous nuclear ribonucleoprotein Q	Danio rerio
R2-1	F067343	4956	819.775	3	2456.3	2456.31	-1.19651	29.63	94	115	R	SVYAHFPINVVIQESGSLVEIR	N		0	3540.99	R2.7830.7830.3.dta	51467968	NP_001003861.1	60S ribosomal protein L9	Danio rerio
R2-1	F067343	4961	1231.59	2	2461.16	2461.15	1.33352	58.28	506	525	R	GFEVLYMTEPIDEYCVQQLK	D	Carbamidomethyl (C) [15]	0	3503.26	R2.7755.7755.2.dta	226823315	NP_571385.2	heat shock protein HSP 90-beta	Danio rerio
R2-1	F067343	4963	1231.59	2	2461.16	2461.15	1.92674	39.68	506	525	R	GFEVLYMTEPIDEYCVQQLK	D	Carbamidomethyl (C) [15]	0	3505.82	R2.7760.7760.2.dta	226823315	NP_571385.2	heat shock protein HSP 90-beta	Danio rerio
R2-1	F067343	4964	821.394	3	2461.16	2461.15	1.97712	24.63	506	525	R	GFEVLYMTEPIDEYCVQQLK	D	Carbamidomethyl (C) [15]	0	3509.63	R2.7768.7768.3.dta	226823315	NP_571385.2	heat shock protein HSP 90-beta	Danio rerio
R2-1	F067343	4965	822.014	3	2463.02	2463.02	0.727969	53.06	489	509	R	HEENPINPGVDQCCTSSYSNR	R	Carbamidomethyl (C) [13], Carbamidomethyl (C) [14]	0	1258.48	R2.2422.2422.3.dta	77735479	NP_001029434.1	alpha-fetoprotein precursor	Bos taurus
R2-1	F067343	4966	822.014	3	2463.02	2463.02	0.80105	42.9	489	509	R	HEENPINPGVDQCCTSSYSNR	R	Carbamidomethyl (C) [13], Carbamidomethyl (C) [14]	0	1251.2	R2.2403.2403.3.dta	77735479	NP_001029434.1	alpha-fetoprotein precursor	Bos taurus
R2-1	F067343	4980	829.791	3	2486.35	2486.35	1.79701	18.22	267	290	R	VETGVLKPGMVVTFAPANVTTEVK	S		0	2736.38	R2.6121.6121.3.dta	18858587	NP_571338.1	elongation factor 1-alpha	Danio rerio
R2-1	F067343	4983	1246.63	2	2491.26	2491.26	-0.70045	51.25	45	65	K	GLVLIAFSQYLQQCPFDEHVK	L	Carbamidomethyl (C) [14]	0	3730.23	R2.8163.8163.2.dta	30794280	NP_851335.1	serum albumin precursor	Bos taurus
R2-1	F067343	4984	623.821	4	2491.26	2491.26	-0.27175	35.16	45	65	K	GLVLIAFSQYLQQCPFDEHVK	L	Carbamidomethyl (C) [14]	0	3725.87	R2.8153.8153.4.dta	30794280	NP_851335.1	serum albumin precursor	Bos taurus
R2-1	F067343	4985	831.426	3	2491.26	2491.26	0.00361263	54.67	45	65	K	GLVLIAFSQYLQQCPFDEHVK	L	Carbamidomethyl (C) [14]	0	3721.89	R2.8144.8144.3.dta	30794280	NP_851335.1	serum albumin precursor	Bos taurus
R2-1	F067343	4986	623.822	4	2491.26	2491.26	0.0172604	25.17	45	65	K	GLVLIAFSQYLQQCPFDEHVK	L	Carbamidomethyl (C) [14]	0	3724.17	R2.8149.8149.4.dta	30794280	NP_851335.1	serum albumin precursor	Bos taurus
R2-1	F067343	4987	831.427	3	2491.26	2491.26	0.882687	75.67	45	65	K	GLVLIAFSQYLQQCPFDEHVK	L	Carbamidomethyl (C) [14]	0	3783.56	R2.8253.8253.3.dta	30794280	NP_851335.1	serum albumin precursor	Bos taurus
R2-1	F067343	4988	831.427	3	2491.26	2491.26	1.32825	55.64	45	65	K	GLVLIAFSQYLQQCPFDEHVK	L	Carbamidomethyl (C) [14]	0	3720.93	R2.8142.8142.3.dta	30794280	NP_851335.1	serum albumin precursor	Bos taurus
R2-1	F067343	4989	831.427	3	2491.26	2491.26	1.4005	62.87	45	65	K	GLVLIAFSQYLQQCPFDEHVK	L	Carbamidomethyl (C) [14]	0	3782.6	R2.8251.8251.3.dta	30794280	NP_851335.1	serum albumin precursor	Bos taurus
R2-1	F067343	4990	1246.64	2	2491.27	2491.26	3.8033	68.17	45	65	K	GLVLIAFSQYLQQCPFDEHVK	L	Carbamidomethyl (C) [14]	0	3728.93	R2.8160.8160.2.dta	30794280	NP_851335.1	serum albumin precursor	Bos taurus
R2-1	F067343	4993	625.296	4	2497.16	2497.15	0.728029	20.51	291	313	K	SVEMHHESLTEATPGDNVGFNVK	N		0	1765.65	R2.3732.3732.4.dta	18858587	NP_571338.1	elongation factor 1-alpha	Danio rerio
R2-1	F067343	4995	833.394	3	2497.16	2497.15	2.30422	59.53	291	313	K	SVEMHHESLTEATPGDNVGFNVK	N		0	1764.38	R2.3729.3729.3.dta	18858587	NP_571338.1	elongation factor 1-alpha	Danio rerio
R2-1	F067343	4996	833.394	3	2497.16	2497.15	2.3763	47.1	291	313	K	SVEMHHESLTEATPGDNVGFNVK	N		0	1763.11	R2.3726.3726.3.dta	18858587	NP_571338.1	elongation factor 1-alpha	Danio rerio
R2-1	F067343	5	318.192	2	634.369	634.369	-0.118228	18.35	315	319	K	DLLFK	D		0	1918.63	R2.4121.4121.2.dta	114326282	NP_803450.2	serotransferrin precursor	Bos taurus
R2-1	F067343	5000	833.402	3	2497.18	2497.18	0.448105	25.38	524	544	K	AFDEKLFTFHADICTLPDTEK	Q	Carbamidomethyl (C) [14]	1	2800.87	R2.6266.6266.3.dta	30794280	NP_851335.1	serum albumin precursor	Bos taurus
R2-1	F067343	5002	833.403	3	2497.19	2497.18	1.55335	37.99	524	544	K	AFDEKLFTFHADICTLPDTEK	Q	Carbamidomethyl (C) [14]	1	2802.14	R2.6269.6269.3.dta	30794280	NP_851335.1	serum albumin precursor	Bos taurus
R2-1	F067343	5005	834.031	3	2499.07	2499.07	-0.751079	36.92	583	603	K	CCQSQEQEVCFTEEGPALISK	T	Carbamidomethyl (C) [1], Carbamidomethyl (C) [2], Carbamidomethyl (C) [10]	0	2384.19	R2.5277.5277.3.dta	77735479	NP_001029434.1	alpha-fetoprotein precursor	Bos taurus
R2-1	F067343	5006	834.034	3	2499.08	2499.07	3.27041	33.66	583	603	K	CCQSQEQEVCFTEEGPALISK	T	Carbamidomethyl (C) [1], Carbamidomethyl (C) [2], Carbamidomethyl (C) [10]	0	2375.74	R2.5257.5257.3.dta	77735479	NP_001029434.1	alpha-fetoprotein precursor	Bos taurus
R2-1	F067343	5018	834.768	3	2501.28	2501.28	2.05255	22.95	2142	2166	R	EAGAGGLSIAVEGPSKAEIAFEDRK	D		2	2262.13	R2.4983.4983.3.dta	189535920	XP_001922206.1	PREDICTED: filamin-A	Danio rerio
R2-1	F067343	5019	835.121	3	2502.34	2502.34	0.131477	29.63	267	290	R	VETGVLKPGMVVTFAPANVTTEVK	S	Oxidation (M) [10]	0	2496.09	R2.5546.5546.3.dta	18858587	NP_571338.1	elongation factor 1-alpha	Danio rerio
R2-1	F067343	502	490.747	2	979.48	979.48	-0.181729	44.02	491	499	R	VNFAMDVGK	A		0	1692.23	R2.3542.3542.2.dta	40786398	NP_955365.1	pyruvate kinase isozymes M1/M2	Danio rerio
R2-1	F067343	5020	835.121	3	2502.34	2502.34	0.20341	29.17	267	290	R	VETGVLKPGMVVTFAPANVTTEVK	S	Oxidation (M) [10]	0	2499.33	R2.5554.5554.3.dta	18858587	NP_571338.1	elongation factor 1-alpha	Danio rerio
R2-1	F067343	5021	835.405	3	2503.19	2503.19	1.75137	40.09	1278	1300	K	QQNCQGGFSSTQDTVVALHALSR	Y	Carbamidomethyl (C) [4]	0	2280.22	R2.5027.5027.3.dta	157954061	NP_001103265.1	alpha-2-macroglobulin precursor	Bos taurus
R2-1	F067343	5022	835.406	3	2503.19	2503.19	2.92587	26.25	1278	1300	K	QQNCQGGFSSTQDTVVALHALSR	Y	Carbamidomethyl (C) [4]	0	2278.92	R2.5024.5024.3.dta	157954061	NP_001103265.1	alpha-2-macroglobulin precursor	Bos taurus
R2-1	F067343	5023	1254.03	2	2506.05	2506.05	0.339977	58.51	1485	1505	K	VYDYYETDEFAVAEYSAPCSK	D	Carbamidomethyl (C) [19]	0	2752.16	R2.6157.6157.2.dta	157954061	NP_001103265.1	alpha-2-macroglobulin precursor	Bos taurus
R2-1	F067343	5024	1254.04	2	2506.06	2506.05	2.19149	50.46	1485	1505	K	VYDYYETDEFAVAEYSAPCSK	D	Carbamidomethyl (C) [19]	0	2750.85	R2.6154.6154.2.dta	157954061	NP_001103265.1	alpha-2-macroglobulin precursor	Bos taurus
R2-1	F067343	5025	627.55	4	2506.17	2506.17	-0.0638425	66.97	40	62	R	HQGVMVGMGQKDSYVGDEAQSKR	G		2	1089.65	R2.1992.1992.4.dta	18858335	NP_571106.1	actin, cytoplasmic 1	Danio rerio
R2-1	F067343	5026	836.397	3	2506.17	2506.17	0.285695	34.79	40	62	R	HQGVMVGMGQKDSYVGDEAQSKR	G		2	1102.82	R2.2024.2024.3.dta	18858335	NP_571106.1	actin, cytoplasmic 1	Danio rerio
R2-1	F067343	5027	627.55	4	2506.17	2506.17	0.319212	24.35	40	62	R	HQGVMVGMGQKDSYVGDEAQSKR	G		2	1086.82	R2.1985.1985.4.dta	18858335	NP_571106.1	actin, cytoplasmic 1	Danio rerio
R2-1	F067343	503	490.747	2	979.48	979.48	-0.0592151	49.21	491	499	R	VNFAMDVGK	A		0	1694.1	R2.3547.3547.2.dta	40786398	NP_955365.1	pyruvate kinase isozymes M1/M2	Danio rerio
R2-1	F067343	5030	837.086	3	2508.24	2508.23	1.27779	28.79	94	116	R	EACASFEPGSIQYRPVGIALDTK	G	Carbamidomethyl (C) [3]	0	2573.24	R2.5735.5735.3.dta	40786398	NP_955365.1	pyruvate kinase isozymes M1/M2	Danio rerio
R2-1	F067343	504	490.828	2	979.642	979.643	-1.43624	24.45	156	164	K	VNIIPLIAK	A		0	2428.36	R2.5383.5383.2.dta	41055580	NP_957455.1	septin 7a	Danio rerio
R2-1	F067343	5048	839.083	3	2514.23	2514.22	1.06633	46.99	114	139	K	LAFVDVATGSLGQGLGAACGMAYTGK	Y	Carbamidomethyl (C) [19]	0	3423.93	R2.7605.7605.3.dta	186288308	NP_932336.3	transketolase-like protein 2	Danio rerio
R2-1	F067343	5049	839.085	3	2514.23	2514.22	2.88001	33.09	114	139	K	LAFVDVATGSLGQGLGAACGMAYTGK	Y	Carbamidomethyl (C) [19]	0	3421.14	R2.7601.7601.3.dta	186288308	NP_932336.3	transketolase-like protein 2	Danio rerio
R2-1	F067343	505	490.829	2	979.643	979.643	0.135764	24.61	156	164	K	VNIIPLIAK	A		0	2423.45	R2.5371.5371.2.dta	41055580	NP_957455.1	septin 7a	Danio rerio
R2-1	F067343	5055	840.445	3	2518.31	2518.31	-0.381604	22.3	188	211	R	AQFVPLPVSVSVEFAVAATDCIAK	E	Carbamidomethyl (C) [21]	0	4739.03	R2.9597.9597.3.dta	27806751	NP_776409.1	alpha-2-HS-glycoprotein precursor	Bos taurus
R2-1	F067343	5056	840.445	3	2518.31	2518.31	-0.167175	25.64	188	211	R	AQFVPLPVSVSVEFAVAATDCIAK	E	Carbamidomethyl (C) [21]	0	4673.83	R2.9509.9509.3.dta	27806751	NP_776409.1	alpha-2-HS-glycoprotein precursor	Bos taurus
R2-1	F067343	5057	840.445	3	2518.31	2518.31	0.190207	29.14	188	211	R	AQFVPLPVSVSVEFAVAATDCIAK	E	Carbamidomethyl (C) [21]	0	4489.14	R2.9243.9243.3.dta	27806751	NP_776409.1	alpha-2-HS-glycoprotein precursor	Bos taurus
R2-1	F067343	5059	840.446	3	2518.32	2518.31	1.07175	32.38	188	211	R	AQFVPLPVSVSVEFAVAATDCIAK	E	Carbamidomethyl (C) [21]	0	4869.43	R2.9775.9775.3.dta	27806751	NP_776409.1	alpha-2-HS-glycoprotein precursor	Bos taurus
R2-1	F067343	5060	840.446	3	2518.32	2518.31	1.07175	21	188	211	R	AQFVPLPVSVSVEFAVAATDCIAK	E	Carbamidomethyl (C) [21]	0	4488.19	R2.9241.9241.3.dta	27806751	NP_776409.1	alpha-2-HS-glycoprotein precursor	Bos taurus
R2-1	F067343	5061	840.446	3	2518.32	2518.31	1.07175	36.42	188	211	R	AQFVPLPVSVSVEFAVAATDCIAK	E	Carbamidomethyl (C) [21]	0	4612.34	R2.9425.9425.3.dta	27806751	NP_776409.1	alpha-2-HS-glycoprotein precursor	Bos taurus
R2-1	F067343	5062	1260.17	2	2518.32	2518.31	1.12178	84.41	188	211	R	AQFVPLPVSVSVEFAVAATDCIAK	E	Carbamidomethyl (C) [21]	0	4494.8	R2.9252.9252.2.dta	27806751	NP_776409.1	alpha-2-HS-glycoprotein precursor	Bos taurus
R2-1	F067343	5063	840.446	3	2518.32	2518.31	1.14323	42.04	188	211	R	AQFVPLPVSVSVEFAVAATDCIAK	E	Carbamidomethyl (C) [21]	0	4550.19	R2.9342.9342.3.dta	27806751	NP_776409.1	alpha-2-HS-glycoprotein precursor	Bos taurus
R2-1	F067343	5064	840.446	3	2518.32	2518.31	1.28618	44.09	188	211	R	AQFVPLPVSVSVEFAVAATDCIAK	E	Carbamidomethyl (C) [21]	0	4674.79	R2.9511.9511.3.dta	27806751	NP_776409.1	alpha-2-HS-glycoprotein precursor	Bos taurus
R2-1	F067343	5065	840.446	3	2518.32	2518.31	1.28618	44.96	188	211	R	AQFVPLPVSVSVEFAVAATDCIAK	E	Carbamidomethyl (C) [21]	0	4613.28	R2.9427.9427.3.dta	27806751	NP_776409.1	alpha-2-HS-glycoprotein precursor	Bos taurus
R2-1	F067343	5066	1260.17	2	2518.32	2518.31	1.31239	74.46	188	211	R	AQFVPLPVSVSVEFAVAATDCIAK	E	Carbamidomethyl (C) [21]	0	4619.93	R2.9438.9438.2.dta	27806751	NP_776409.1	alpha-2-HS-glycoprotein precursor	Bos taurus
R2-1	F067343	5067	1260.17	2	2518.32	2518.31	1.31239	67.56	188	211	R	AQFVPLPVSVSVEFAVAATDCIAK	E	Carbamidomethyl (C) [21]	0	4618.98	R2.9436.9436.2.dta	27806751	NP_776409.1	alpha-2-HS-glycoprotein precursor	Bos taurus
R2-1	F067343	5068	840.446	3	2518.32	2518.31	1.35765	37.27	188	211	R	AQFVPLPVSVSVEFAVAATDCIAK	E	Carbamidomethyl (C) [21]	0	4946.41	R2.9876.9876.3.dta	27806751	NP_776409.1	alpha-2-HS-glycoprotein precursor	Bos taurus
R2-1	F067343	5069	840.447	3	2518.32	2518.31	1.50061	43.44	188	211	R	AQFVPLPVSVSVEFAVAATDCIAK	E	Carbamidomethyl (C) [21]	0	4551.09	R2.9344.9344.3.dta	27806751	NP_776409.1	alpha-2-HS-glycoprotein precursor	Bos taurus
R2-1	F067343	5070	1260.17	2	2518.32	2518.31	1.60623	82.13	188	211	R	AQFVPLPVSVSVEFAVAATDCIAK	E	Carbamidomethyl (C) [21]	0	4557.12	R2.9355.9355.2.dta	27806751	NP_776409.1	alpha-2-HS-glycoprotein precursor	Bos taurus
R2-1	F067343	5071	840.447	3	2518.32	2518.31	2.01285	27.95	188	211	R	AQFVPLPVSVSVEFAVAATDCIAK	E	Carbamidomethyl (C) [21]	0	4735.14	R2.9590.9590.3.dta	27806751	NP_776409.1	alpha-2-HS-glycoprotein precursor	Bos taurus
R2-1	F067343	5072	840.447	3	2518.32	2518.31	2.15581	31.76	188	211	R	AQFVPLPVSVSVEFAVAATDCIAK	E	Carbamidomethyl (C) [21]	0	4808.3	R2.9694.9694.3.dta	27806751	NP_776409.1	alpha-2-HS-glycoprotein precursor	Bos taurus
R2-1	F067343	5073	1260.17	2	2518.32	2518.31	2.57514	96.64	188	211	R	AQFVPLPVSVSVEFAVAATDCIAK	E	Carbamidomethyl (C) [21]	0	4555.81	R2.9352.9352.2.dta	27806751	NP_776409.1	alpha-2-HS-glycoprotein precursor	Bos taurus
R2-1	F067343	5074	840.448	3	2518.32	2518.31	2.81101	25.85	188	211	R	AQFVPLPVSVSVEFAVAATDCIAK	E	Carbamidomethyl (C) [21]	0	4879.24	R2.9789.9789.3.dta	27806751	NP_776409.1	alpha-2-HS-glycoprotein precursor	Bos taurus
R2-1	F067343	5076	1260.17	2	2518.32	2518.31	3.15489	65.23	188	211	R	AQFVPLPVSVSVEFAVAATDCIAK	E	Carbamidomethyl (C) [21]	0	4491.95	R2.9247.9247.2.dta	27806751	NP_776409.1	alpha-2-HS-glycoprotein precursor	Bos taurus
R2-1	F067343	5077	840.448	3	2518.32	2518.31	3.25178	27.28	188	211	R	AQFVPLPVSVSVEFAVAATDCIAK	E	Carbamidomethyl (C) [21]	0	4806.56	R2.9691.9691.3.dta	27806751	NP_776409.1	alpha-2-HS-glycoprotein precursor	Bos taurus
R2-1	F067343	5078	840.449	3	2518.32	2518.31	4.26436	27.91	188	211	R	AQFVPLPVSVSVEFAVAATDCIAK	E	Carbamidomethyl (C) [21]	0	4947.37	R2.9878.9878.3.dta	27806751	NP_776409.1	alpha-2-HS-glycoprotein precursor	Bos taurus
R2-1	F067343	5079	631.548	4	2522.16	2522.16	-0.475385	30.64	40	62	R	HQGVMVGMGQKDSYVGDEAQSKR	G	Oxidation (M) [5]	2	935.648	R2.1606.1606.4.dta	18858335	NP_571106.1	actin, cytoplasmic 1	Danio rerio
R2-1	F067343	5081	631.549	4	2522.17	2522.16	1.76079	19.89	40	62	R	HQGVMVGMGQKDSYVGDEAQSKR	G	Oxidation (M) [8]	2	816.183	R2.1309.1309.4.dta	18858335	NP_571106.1	actin, cytoplasmic 1	Danio rerio
R2-1	F067343	5089	843.745	3	2528.21	2528.21	0.75943	63.85	413	433	K	QNCDQFEKLGEYGFQNALIVR	Y	Carbamidomethyl (C) [3]	1	2966.87	R2.6643.6643.3.dta	30794280	NP_851335.1	serum albumin precursor	Bos taurus
R2-1	F067343	5090	843.746	3	2528.22	2528.21	1.83924	44.06	413	433	K	QNCDQFEKLGEYGFQNALIVR	Y	Carbamidomethyl (C) [3]	1	2965.27	R2.6639.6639.3.dta	30794280	NP_851335.1	serum albumin precursor	Bos taurus
R2-1	F067343	5092	844.119	3	2529.34	2529.34	-0.768976	47.46	224	247	K	VLRPGSSASLTCVAPLSGVDFQLR	R	Carbamidomethyl (C) [12]	0	2908.8	R2.6513.6513.3.dta	114053019	NP_001039708.1	alpha-1B-glycoprotein precursor	Bos taurus
R2-1	F067343	5093	844.12	3	2529.34	2529.34	0.891538	32.86	224	247	K	VLRPGSSASLTCVAPLSGVDFQLR	R	Carbamidomethyl (C) [12]	0	2912.91	R2.6522.6522.3.dta	114053019	NP_001039708.1	alpha-1B-glycoprotein precursor	Bos taurus
R2-1	F067343	5095	845.471	3	2533.39	2533.39	0.886164	42.36	209	232	K	NVPEELIVIGAGVIGVELGSVWQR	L		0	5250.25	R2.10267.10267.3.dta	41393167	NP_958914.1	dihydrolipoyl dehydrogenase, mitochondrial	Danio rerio
R2-1	F067343	5096	846.059	3	2535.15	2535.15	1.20821	65.75	216	238	K	LCYVALDFEQEMGTAASSSSLEK	S	Carbamidomethyl (C) [2]	0	3265.81	R2.7288.7288.3.dta	18858335	NP_571106.1	actin, cytoplasmic 1	Danio rerio
R2-1	F067343	5097	846.059	3	2535.16	2535.15	1.64606	46.84	216	238	K	LCYVALDFEQEMGTAASSSSLEK	S	Carbamidomethyl (C) [2]	0	3262.26	R2.7280.7280.3.dta	18858335	NP_571106.1	actin, cytoplasmic 1	Danio rerio
R2-1	F067343	5098	1268.59	2	2535.16	2535.15	1.96004	116.08	216	238	K	LCYVALDFEQEMGTAASSSSLEK	S	Carbamidomethyl (C) [2]	0	3264.49	R2.7285.7285.2.dta	18858335	NP_571106.1	actin, cytoplasmic 1	Danio rerio
R2-1	F067343	5099	1268.59	2	2535.16	2535.15	2.6385	95.79	216	238	K	LCYVALDFEQEMGTAASSSSLEK	S	Carbamidomethyl (C) [2]	0	3266.52	R2.7290.7290.2.dta	18858335	NP_571106.1	actin, cytoplasmic 1	Danio rerio
R2-1	F067343	5104	635.309	4	2537.21	2537.2	0.483603	35.08	256	277	R	KSVDDYQECYLAMVPSHAVVAR	T	Carbamidomethyl (C) [9]	1	2306.2	R2.5091.5091.4.dta	114326282	NP_803450.2	serotransferrin precursor	Bos taurus
R2-1	F067343	5105	846.743	3	2537.21	2537.2	0.683035	34.32	256	277	R	KSVDDYQECYLAMVPSHAVVAR	T	Carbamidomethyl (C) [9]	1	2314.34	R2.5111.5111.3.dta	114326282	NP_803450.2	serotransferrin precursor	Bos taurus
R2-1	F067343	5106	635.309	4	2537.21	2537.2	0.688553	27.74	256	277	R	KSVDDYQECYLAMVPSHAVVAR	T	Carbamidomethyl (C) [9]	1	2305.3	R2.5089.5089.4.dta	114326282	NP_803450.2	serotransferrin precursor	Bos taurus
R2-1	F067343	5107	846.744	3	2537.21	2537.2	2.12557	38.15	256	277	R	KSVDDYQECYLAMVPSHAVVAR	T	Carbamidomethyl (C) [9]	1	2306.54	R2.5092.5092.3.dta	114326282	NP_803450.2	serotransferrin precursor	Bos taurus
R2-1	F067343	5109	635.547	4	2538.16	2538.16	0.379015	26.76	40	62	R	HQGVMVGMGQKDSYVGDEAQSKR	G	Oxidation (M) [5], Oxidation (M) [8]	2	706.337	R2.1063.1063.4.dta	18858335	NP_571106.1	actin, cytoplasmic 1	Danio rerio
R2-1	F067343	5114	847.728	3	2540.16	2540.16	0.681453	22.61	118	138	K	QEPERNECFLSHKDDSPDLPK	L	Carbamidomethyl (C) [8]	2	1282.8	R2.2484.2484.3.dta	30794280	NP_851335.1	serum albumin precursor	Bos taurus
R2-1	F067343	5115	847.729	3	2540.16	2540.16	1.69714	27.42	118	138	K	QEPERNECFLSHKDDSPDLPK	L	Carbamidomethyl (C) [8]	2	1281.19	R2.2480.2480.3.dta	30794280	NP_851335.1	serum albumin precursor	Bos taurus
R2-1	F067343	5126	1273.55	2	2545.08	2545.07	2.83214	79.24	380	402	R	WSGFSGGAIECETAENTEECIAK	I	Carbamidomethyl (C) [11], Carbamidomethyl (C) [20]	0	2530.45	R2.5632.5632.2.dta	114326282	NP_803450.2	serotransferrin precursor	Bos taurus
R2-1	F067343	5141	851.392	3	2551.15	2551.15	2.81207	37.26	216	238	K	LCYVALDFEQEMGTAASSSSLEK	S	Oxidation (M) [12], Carbamidomethyl (C) [2]	0	2738.67	R2.6127.6127.3.dta	18858335	NP_571106.1	actin, cytoplasmic 1	Danio rerio
R2-1	F067343	5142	851.392	3	2551.15	2551.15	2.88263	45.01	216	238	K	LCYVALDFEQEMGTAASSSSLEK	S	Oxidation (M) [12], Carbamidomethyl (C) [2]	0	2736.72	R2.6122.6122.3.dta	18858335	NP_571106.1	actin, cytoplasmic 1	Danio rerio
R2-1	F067343	5163	857.09	3	2568.25	2568.25	1.36708	44.88	1402	1425	K	GVVEPAEVVDNGDQTHTVSYVPTR	E		0	2008.71	R2.4353.4353.3.dta	189535920	XP_001922206.1	PREDICTED: filamin-A	Danio rerio
R2-1	F067343	5164	857.091	3	2568.25	2568.25	1.86937	30.4	1402	1425	K	GVVEPAEVVDNGDQTHTVSYVPTR	E		0	2007.47	R2.4350.4350.3.dta	189535920	XP_001922206.1	PREDICTED: filamin-A	Danio rerio
R2-1	F067343	5165	857.41	3	2569.21	2569.21	-1.221	28.35	469	490	R	GIFPIYYNSPSNDVWAEDVDLR	V		0	3650.21	R2.8032.8032.3.dta	40786398	NP_955365.1	pyruvate kinase isozymes M1/M2	Danio rerio
R2-1	F067343	5166	1285.62	2	2569.22	2569.21	2.27268	46.84	469	490	R	GIFPIYYNSPSNDVWAEDVDLR	V		0	3657.89	R2.8045.8045.2.dta	40786398	NP_955365.1	pyruvate kinase isozymes M1/M2	Danio rerio
R2-1	F067343	517	493.308	2	984.601	984.601	0.175706	42.57	358	366	K	VVVLPFPSK	E		0	2277.33	R2.5020.5020.2.dta	77735387	NP_001029390.1	fetuin-B precursor	Bos taurus
R2-1	F067343	5170	857.764	3	2570.27	2570.27	1.90603	24.02	358	377	R	RVFIMDNCEELIPEYLNFIR	G	Carbamidomethyl (C) [8]	1	3768.49	R2.8229.8229.3.dta	226823315	NP_571385.2	heat shock protein HSP 90-beta	Danio rerio
R2-1	F067343	5171	857.764	3	2570.27	2570.27	1.90603	26.31	358	377	R	RVFIMDNCEELIPEYLNFIR	G	Carbamidomethyl (C) [8]	1	3769.45	R2.8231.8231.3.dta	226823315	NP_571385.2	heat shock protein HSP 90-beta	Danio rerio
R2-1	F067343	5196	861.109	3	2580.31	2580.3	0.554198	50.26	72	93	R	SLFTDVVAEKDLFHCVSFTLPR	S	Carbamidomethyl (C) [15]	1	3563.88	R2.7873.7873.3.dta	157954061	NP_001103265.1	alpha-2-macroglobulin precursor	Bos taurus
R2-1	F067343	5197	861.11	3	2580.31	2580.3	1.33318	57.7	72	93	R	SLFTDVVAEKDLFHCVSFTLPR	S	Carbamidomethyl (C) [15]	1	3568.34	R2.7881.7881.3.dta	157954061	NP_001103265.1	alpha-2-macroglobulin precursor	Bos taurus
R2-1	F067343	521	494.277	2	986.54	986.54	0.614268	48.22	238	246	K	LADALTDLR	N		0	1876.09	R2.4015.4015.2.dta	23308641	NP_694503.1	prelamin-A/C	Danio rerio
R2-1	F067343	5214	863.151	3	2586.43	2586.43	0.866059	47.51	82	106	R	TLTLIDTGIGMTKADLINNLGTIAK	S		1	3618.64	R2.7979.7979.3.dta	226823315	NP_571385.2	heat shock protein HSP 90-beta	Danio rerio
R2-1	F067343	5215	863.152	3	2586.43	2586.43	1.28362	39.44	82	106	R	TLTLIDTGIGMTKADLINNLGTIAK	S		1	3625.5	R2.7991.7991.3.dta	226823315	NP_571385.2	heat shock protein HSP 90-beta	Danio rerio
R2-1	F067343	522	494.277	2	986.54	986.54	0.756178	58.27	238	246	K	LADALTDLR	N		0	1882	R2.4031.4031.2.dta	23308641	NP_694503.1	prelamin-A/C	Danio rerio
R2-1	F067343	523	494.787	2	987.56	987.56	0.227834	27.48	371	379	R	SLQDALITK	D		0	1648.03	R2.3428.3428.2.dta	326680066	XP_001923457.2	PREDICTED: chondroitin sulfate proteoglycan 4	Danio rerio
R2-1	F067343	5232	868.125	3	2601.35	2601.35	-0.358659	32.84	560	582	K	QKPQITEEQLETVVADFSGLLEK	C		0	4077.41	R2.8686.8686.3.dta	77735479	NP_001029434.1	alpha-fetoprotein precursor	Bos taurus
R2-1	F067343	5233	868.126	3	2601.36	2601.35	0.829184	34.99	560	582	K	QKPQITEEQLETVVADFSGLLEK	C		0	4076.45	R2.8684.8684.3.dta	77735479	NP_001029434.1	alpha-fetoprotein precursor	Bos taurus
R2-1	F067343	5234	869.091	3	2604.25	2604.25	0.955362	20.61	1112	1134	R	DAIQAIVDELEEMISEDITLDSR	V		0	6061.17	R2.11382.11382.3.dta	41393109	NP_958882.1	vigilin	Danio rerio
R2-1	F067343	5239	871.394	3	2611.16	2611.16	0.636499	42.76	264	285	K	VHKECCHGDLLECADDRADLAK	Y	Carbamidomethyl (C) [5], Carbamidomethyl (C) [6], Carbamidomethyl (C) [13]	2	1191.93	R2.2251.2251.3.dta	30794280	NP_851335.1	serum albumin precursor	Bos taurus
R2-1	F067343	524	494.788	2	987.561	987.56	0.9164	22.25	371	379	R	SLQDALITK	D		0	1649.2	R2.3431.3431.2.dta	326680066	XP_001923457.2	PREDICTED: chondroitin sulfate proteoglycan 4	Danio rerio
R2-1	F067343	5241	871.394	3	2611.16	2611.16	1.05011	30.05	264	285	K	VHKECCHGDLLECADDRADLAK	Y	Carbamidomethyl (C) [5], Carbamidomethyl (C) [6], Carbamidomethyl (C) [13]	2	1190.68	R2.2248.2248.3.dta	30794280	NP_851335.1	serum albumin precursor	Bos taurus
R2-1	F067343	5246	875.76	3	2624.26	2624.25	2.49557	25.96	72	93	K	STAISMYYELTENDLAFIKQCK	D	Carbamidomethyl (C) [21]	1	3512.43	R2.7773.7773.3.dta	41386743	NP_956752.2	eukaryotic translation elongation factor 2b	Danio rerio
R2-1	F067343	5250	880.414	3	2638.22	2638.22	2.15714	25.88	637	658	K	SVTDCTSNFCLFQSNSKDLLFR	D	Carbamidomethyl (C) [5], Carbamidomethyl (C) [10]	1	3078.88	R2.6889.6889.3.dta	114326282	NP_803450.2	serotransferrin precursor	Bos taurus
R2-1	F067343	5251	880.415	3	2638.22	2638.22	2.91902	38.08	637	658	K	SVTDCTSNFCLFQSNSKDLLFR	D	Carbamidomethyl (C) [5], Carbamidomethyl (C) [10]	1	3076.6	R2.6884.6884.3.dta	114326282	NP_803450.2	serotransferrin precursor	Bos taurus
R2-1	F067343	5253	880.448	3	2638.32	2638.32	2.66723	23.34	1426	1448	R	EGPYSINVLYADEEIPQSPYKVK	V		1	2812.47	R2.6291.6291.3.dta	189535920	XP_001922206.1	PREDICTED: filamin-A	Danio rerio
R2-1	F067343	5254	661.329	4	2641.29	2641.29	-0.909405	20.38	335	356	K	TILDDLRTEDHFSVVDFNHNVR	T		1	2844.89	R2.6364.6364.4.dta	148238273	NP_001091485.1	inter-alpha-trypsin inhibitor heavy chain H2 precursor	Bos taurus
R2-1	F067343	5255	661.329	4	2641.29	2641.29	-0.81854	20.58	335	356	K	TILDDLRTEDHFSVVDFNHNVR	T		1	2852.22	R2.6381.6381.4.dta	148238273	NP_001091485.1	inter-alpha-trypsin inhibitor heavy chain H2 precursor	Bos taurus
R2-1	F067343	5268	673.088	4	2688.32	2688.32	0.263733	37.71	163	186	K	VIHDNFGIEEALMTTVHAYTATQK	T		0	3384.84	R2.7531.7531.4.dta	47085833	NP_998259.1	glyceraldehyde 3-phosphate dehydrogenase 2	Danio rerio
R2-1	F067343	5269	673.088	4	2688.32	2688.32	1.08209	41.31	163	186	K	VIHDNFGIEEALMTTVHAYTATQK	T		0	3379.97	R2.7519.7519.4.dta	47085833	NP_998259.1	glyceraldehyde 3-phosphate dehydrogenase 2	Danio rerio
R2-1	F067343	5270	897.116	3	2688.33	2688.32	1.26659	41.47	163	186	K	VIHDNFGIEEALMTTVHAYTATQK	T		0	3387.46	R2.7537.7537.3.dta	47085833	NP_998259.1	glyceraldehyde 3-phosphate dehydrogenase 2	Danio rerio
R2-1	F067343	5271	897.116	3	2688.33	2688.32	1.53441	46.75	163	186	K	VIHDNFGIEEALMTTVHAYTATQK	T		0	3390.1	R2.7543.7543.3.dta	47085833	NP_998259.1	glyceraldehyde 3-phosphate dehydrogenase 2	Danio rerio
R2-1	F067343	5276	903.451	3	2707.33	2707.33	0.132603	45.28	217	241	K	LTTPTYGDLNHLVSATMSGVTTCLR	F	Carbamidomethyl (C) [23]	0	3614.53	R2.7973.7973.3.dta	239582731	NP_942104.2	tubulin, beta 2c	Danio rerio
R2-1	F067343	5277	903.452	3	2707.33	2707.33	0.941518	43.2	217	241	K	LTTPTYGDLNHLVSATMSGVTTCLR	F	Carbamidomethyl (C) [23]	0	3609.86	R2.7967.7967.3.dta	239582731	NP_942104.2	tubulin, beta 2c	Danio rerio
R2-1	F067343	528	495.292	2	988.57	988.571	-0.636272	23.36	61	68	K	VFLENVIR	D		0	2267.33	R2.4996.4996.2.dta	68362808	XP_693032.1	PREDICTED: histone H4-like	Danio rerio
R2-1	F067343	5283	912.108	3	2733.3	2733.3	0.967329	70.98	554	578	K	GDVAFVKDQTVIQNTDGNNNEAWAK	N		1	2103.72	R2.4591.4591.3.dta	114326282	NP_803450.2	serotransferrin precursor	Bos taurus
R2-1	F067343	5284	912.108	3	2733.3	2733.3	1.43929	34.27	554	578	K	GDVAFVKDQTVIQNTDGNNNEAWAK	N		1	2100.82	R2.4584.4584.3.dta	114326282	NP_803450.2	serotransferrin precursor	Bos taurus
R2-1	F067343	5285	912.764	3	2735.27	2735.27	0.581661	37.22	281	304	K	AYHEQLSVADITNACFEPANQMVK	C	Carbamidomethyl (C) [15]	0	2690.1	R2.6015.6015.3.dta	41055710	NP_956479.1	tubulin, alpha 8 like 4	Danio rerio
R2-1	F067343	5286	912.765	3	2735.27	2735.27	1.39328	30.4	281	304	K	AYHEQLSVADITNACFEPANQMVK	C	Carbamidomethyl (C) [15]	0	2688.5	R2.6011.6011.3.dta	41055710	NP_956479.1	tubulin, alpha 8 like 4	Danio rerio
R2-1	F067343	5288	686.584	4	2742.31	2742.3	1.86668	28.93	186	212	K	TNHIGHTGYLNTVTVSPDGSLCASGGK	D	Carbamidomethyl (C) [22]	0	1780.12	R2.3768.3768.4.dta	18859301	NP_571519.1	guanine nucleotide-binding protein subunit beta-2-like 1	Danio rerio
R2-1	F067343	5289	686.585	4	2742.31	2742.3	2.12923	29.58	186	212	K	TNHIGHTGYLNTVTVSPDGSLCASGGK	D	Carbamidomethyl (C) [22]	0	1778.84	R2.3765.3765.4.dta	18859301	NP_571519.1	guanine nucleotide-binding protein subunit beta-2-like 1	Danio rerio
R2-1	F067343	5297	919.511	3	2755.51	2755.51	1.47849	23.07	296	320	R	VAESTQVLELPFKGDDITMVLILPK	L		1	3890.3	R2.8421.8421.3.dta	77736341	NP_001029870.1	antithrombin-III precursor	Bos taurus
R2-1	F067343	530	495.784	2	989.554	989.555	-1.08433	47.37	2	9	M	VLDLDLFR	T		0	2994.67	R2.6705.6705.2.dta	51468022	NP_001003882.1	seryl-tRNA synthetase, cytoplasmic	Danio rerio
R2-1	F067343	5303	919.802	3	2756.38	2756.38	1.35903	44.25	148	170	K	LVDTFLEDVKNLYHSEAFSINFR	D		1	3776.95	R2.8242.8242.3.dta	27806941	NP_776307.1	alpha-1-antiproteinase precursor	Bos taurus
R2-1	F067343	5304	919.803	3	2756.39	2756.38	2.16443	64.9	148	170	K	LVDTFLEDVKNLYHSEAFSINFR	D		1	3775.06	R2.8239.8239.3.dta	27806941	NP_776307.1	alpha-1-antiproteinase precursor	Bos taurus
R2-1	F067343	5308	920.481	3	2758.42	2758.43	-1.30292	29.74	457	481	R	YVEPIEDVPCGNIVGLVGVDQFLVK	T	Carbamidomethyl (C) [10]	0	3970.99	R2.8538.8538.3.dta	41386743	NP_956752.2	eukaryotic translation elongation factor 2b	Danio rerio
R2-1	F067343	5309	920.484	3	2758.43	2758.43	1.68792	37.93	457	481	R	YVEPIEDVPCGNIVGLVGVDQFLVK	T	Carbamidomethyl (C) [10]	0	3972.31	R2.8541.8541.3.dta	41386743	NP_956752.2	eukaryotic translation elongation factor 2b	Danio rerio
R2-1	F067343	531	495.785	2	989.556	989.555	1.6846	24.24	2	9	M	VLDLDLFR	T		0	2988.67	R2.6691.6691.2.dta	51468022	NP_001003882.1	seryl-tRNA synthetase, cytoplasmic	Danio rerio
R2-1	F067343	5312	921.807	3	2762.4	2762.4	0.436939	32.63	328	350	K	IPSKMDFELYLGYEYVTALQNLR	E		1	4169.73	R2.8813.8813.3.dta	114326282	NP_803450.2	serotransferrin precursor	Bos taurus
R2-1	F067343	5313	921.809	3	2762.41	2762.4	2.55466	51.94	328	350	K	IPSKMDFELYLGYEYVTALQNLR	E		1	4170.68	R2.8815.8815.3.dta	114326282	NP_803450.2	serotransferrin precursor	Bos taurus
R2-1	F067343	5314	691.819	4	2763.25	2763.25	-0.177328	23.16	2245	2268	K	VHSPSGALEECCVTEIDEDKYAVR	F	Carbamidomethyl (C) [11], Carbamidomethyl (C) [12]	1	1885.13	R2.4039.4039.4.dta	189535920	XP_001922206.1	PREDICTED: filamin-A	Danio rerio
R2-1	F067343	5315	691.82	4	2763.25	2763.25	0.618837	40.98	2245	2268	K	VHSPSGALEECCVTEIDEDKYAVR	F	Carbamidomethyl (C) [11], Carbamidomethyl (C) [12]	1	1886.36	R2.4042.4042.4.dta	189535920	XP_001922206.1	PREDICTED: filamin-A	Danio rerio
R2-1	F067343	5317	693.622	4	2770.46	2770.45	1.22182	19.69	289	313	K	AFEEAEKNAPAIIFIDELDAIAPKR	E		2	3670	R2.8063.8063.4.dta	41393119	NP_958889.1	transitional endoplasmic reticulum ATPase	Danio rerio
R2-1	F067343	5318	693.622	4	2770.46	2770.45	1.92929	20.88	289	313	K	AFEEAEKNAPAIIFIDELDAIAPKR	E		2	3666.26	R2.8057.8057.4.dta	41393119	NP_958889.1	transitional endoplasmic reticulum ATPase	Danio rerio
R2-1	F067343	5319	925.448	3	2773.32	2773.32	1.15133	44.77	424	447	K	QTQTFTTYSDNQPGVLIQVYEGER	A		0	2944.39	R2.6594.6594.3.dta	160333682	NP_001103873.1	heat shock cognate 71 kDa protein	Danio rerio
R2-1	F067343	532	495.803	2	989.591	989.591	0.151578	50.15	222	230	R	LSNIFVIGK	G		0	2323.28	R2.5133.5133.2.dta	53933236	NP_001005589.1	40S ribosomal protein S4, X isoform	Danio rerio
R2-1	F067343	5320	925.449	3	2773.33	2773.32	2.0708	62.63	424	447	K	QTQTFTTYSDNQPGVLIQVYEGER	A		0	2946.59	R2.6599.6599.3.dta	160333682	NP_001103873.1	heat shock cognate 71 kDa protein	Danio rerio
R2-1	F067343	5321	926.838	3	2777.49	2777.49	1.57408	23.52	148	171	R	IVLLDESFHPLNELVPLVYVEDPK	G		0	4005.73	R2.8593.8593.3.dta	157954061	NP_001103265.1	alpha-2-macroglobulin precursor	Bos taurus
R2-1	F067343	5322	926.839	3	2777.5	2777.49	2.23295	30.34	148	171	R	IVLLDESFHPLNELVPLVYVEDPK	G		0	4004.77	R2.8591.8591.3.dta	157954061	NP_001103265.1	alpha-2-macroglobulin precursor	Bos taurus
R2-1	F067343	5323	927.107	3	2778.3	2778.3	0.956341	51.89	1302	1325	K	ASKDCSTVESQLQDVQEVLQEETR	Q	Carbamidomethyl (C) [5]	1	3091.35	R2.6918.6918.3.dta	326665652	XP_001920098.3	PREDICTED: myosin-9, partial	Danio rerio
R2-1	F067343	5324	927.108	3	2778.3	2778.3	1.1507	29.99	1302	1325	K	ASKDCSTVESQLQDVQEVLQEETR	Q	Carbamidomethyl (C) [5]	1	3083.94	R2.6901.6901.3.dta	326665652	XP_001920098.3	PREDICTED: myosin-9, partial	Danio rerio
R2-1	F067343	5325	927.14	3	2778.4	2778.39	1.78448	31.06	328	350	K	IPSKMDFELYLGYEYVTALQNLR	E	Oxidation (M) [5]	1	3949.98	R2.8512.8512.3.dta	114326282	NP_803450.2	serotransferrin precursor	Bos taurus
R2-1	F067343	5327	931.771	3	2792.29	2792.29	1.37163	63.05	214	238	K	EKLCYVALDFEQEMGTAASSSSLEK	S	Carbamidomethyl (C) [4]	1	3120.15	R2.6975.6975.3.dta	18858335	NP_571106.1	actin, cytoplasmic 1	Danio rerio
R2-1	F067343	5328	931.772	3	2792.29	2792.29	1.56502	54.67	214	238	K	EKLCYVALDFEQEMGTAASSSSLEK	S	Carbamidomethyl (C) [4]	1	3122.43	R2.6980.6980.3.dta	18858335	NP_571106.1	actin, cytoplasmic 1	Danio rerio
R2-1	F067343	5329	933.454	3	2797.34	2797.34	1.02991	48.02	78	103	R	SGPFGQIFRPDNFVFGQSGAGNNWAK	G		0	3308.38	R2.7373.7373.3.dta	239582731	NP_942104.2	tubulin, beta 2c	Danio rerio
R2-1	F067343	5330	933.454	3	2797.34	2797.34	1.09426	70.02	78	103	R	SGPFGQIFRPDNFVFGQSGAGNNWAK	G		0	3313.22	R2.7384.7384.3.dta	239582731	NP_942104.2	tubulin, beta 2c	Danio rerio
R2-1	F067343	5333	938.139	3	2811.4	2811.39	1.75358	22.97	75	99	R	QEAGLGSLFYFTLDVLETGCHVLSR	T	Carbamidomethyl (C) [20]	0	4984.63	R2.9927.9927.3.dta	77735387	NP_001029390.1	fetuin-B precursor	Bos taurus
R2-1	F067343	5337	939.809	3	2816.4	2816.4	2.27596	65.49	94	120	K	DGSGFLINLIDSPGHVDFSSEVTAALR	V		0	4138.15	R2.8769.8769.3.dta	41386743	NP_956752.2	eukaryotic translation elongation factor 2b	Danio rerio
R2-1	F067343	5338	939.809	3	2816.4	2816.4	2.33987	77.36	94	120	K	DGSGFLINLIDSPGHVDFSSEVTAALR	V		0	4136.42	R2.8766.8766.3.dta	41386743	NP_956752.2	eukaryotic translation elongation factor 2b	Danio rerio
R2-1	F067343	5342	713.147	4	2848.56	2848.56	0.063892	18.76	239	264	K	FAQKVPTAHLEDVLPLAEDITTILSK	C		1	3935.08	R2.8494.8494.4.dta	78369364	NP_001030457.1	vitamin D-binding protein precursor	Bos taurus
R2-1	F067343	5343	713.147	4	2848.56	2848.56	0.148145	17.7	239	264	K	FAQKVPTAHLEDVLPLAEDITTILSK	C		1	3929.04	R2.8482.8482.4.dta	78369364	NP_001030457.1	vitamin D-binding protein precursor	Bos taurus
R2-1	F067343	5344	950.814	3	2849.42	2849.42	1.34484	24.4	108	133	K	EGILNDDIYCPPETAVLLASYAVQAK	Y	Carbamidomethyl (C) [10]	0	4074.71	R2.8681.8681.3.dta	51972166	NP_001004296.1	moesin	Danio rerio
R2-1	F067343	5345	950.815	3	2849.42	2849.42	2.50297	32.87	108	133	K	EGILNDDIYCPPETAVLLASYAVQAK	Y	Carbamidomethyl (C) [10]	0	4079.16	R2.8689.8689.3.dta	51972166	NP_001004296.1	moesin	Danio rerio
R2-1	F067343	5350	958.109	3	2871.31	2871.3	1.44185	43.76	460	482	R	CCTKPESERMPCTEDYLSLILNR	L	Carbamidomethyl (C) [1], Carbamidomethyl (C) [2], Carbamidomethyl (C) [12]	1	2838.89	R2.6350.6350.3.dta	30794280	NP_851335.1	serum albumin precursor	Bos taurus
R2-1	F067343	5351	958.11	3	2871.31	2871.3	1.51499	31.88	460	482	R	CCTKPESERMPCTEDYLSLILNR	L	Carbamidomethyl (C) [1], Carbamidomethyl (C) [2], Carbamidomethyl (C) [12]	1	2842.21	R2.6358.6358.3.dta	30794280	NP_851335.1	serum albumin precursor	Bos taurus
R2-1	F067343	5358	961.179	3	2880.52	2880.51	2.42353	26.93	968	993	R	RPLIDQVVQTALSETQDPEEVSVTVK	A		0	3484.62	R2.7721.7721.3.dta	226823301	NP_001005391.2	clathrin, heavy polypeptide a	Danio rerio
R2-1	F067343	5369	965.812	3	2894.41	2894.42	-0.799125	45.59	101	129	K	NMITGTSQADCAVLIVAGGVGEFEAGISK	N	Carbamidomethyl (C) [11]	0	4042.68	R2.8639.8639.3.dta	18858587	NP_571338.1	elongation factor 1-alpha	Danio rerio
R2-1	F067343	537	499.273	2	996.531	996.531	-0.325128	25.78	149	157	K	ALASLMTYK	C		0	1914.85	R2.4112.4112.2.dta	47086875	NP_997741.1	glutamate dehydrogenase 1a	Danio rerio
R2-1	F067343	5370	965.814	3	2894.42	2894.42	1.66769	55.37	101	129	K	NMITGTSQADCAVLIVAGGVGEFEAGISK	N	Carbamidomethyl (C) [11]	0	4040.94	R2.8636.8636.3.dta	18858587	NP_571338.1	elongation factor 1-alpha	Danio rerio
R2-1	F067343	5378	968.509	3	2902.51	2902.5	1.89699	39.33	199	224	R	EKLEQSIPIANVFSQDEMIDVIGVTK	G		1	3627.37	R2.7994.7994.3.dta	48597014	NP_001001590.1	60S ribosomal protein L3	Danio rerio
R2-1	F067343	5398	982.16	3	2943.46	2943.45	1.28658	43.12	588	613	K	IVQTYHVNMAGQNPYTTINPQEINAK	W		0	2280.91	R2.5029.5029.3.dta	269973891	NP_001161758.1	alpha-actinin-1	Danio rerio
R2-1	F067343	5399	982.16	3	2943.46	2943.45	1.34774	33.41	588	613	K	IVQTYHVNMAGQNPYTTINPQEINAK	W		0	2285.81	R2.5041.5041.3.dta	269973891	NP_001161758.1	alpha-actinin-1	Danio rerio
R2-1	F067343	5404	992.198	3	2973.57	2973.57	0.124093	27.06	147	175	K	SITDVVNIGIGGSDLGPLMVTEALKPYSK	G		0	3972.69	R2.8542.8542.3.dta	21426835	NP_658909.1	glucose phosphate isomerase a	Danio rerio
R2-1	F067343	5405	992.201	3	2973.58	2973.57	2.45462	35.44	147	175	K	SITDVVNIGIGGSDLGPLMVTEALKPYSK	G		0	3977.07	R2.8552.8552.3.dta	21426835	NP_658909.1	glucose phosphate isomerase a	Danio rerio
R2-1	F067343	5406	993.086	3	2976.24	2976.23	1.44646	78.01	377	402	K	CDRWSGFSGGAIECETAENTEECIAK	I	Carbamidomethyl (C) [1], Carbamidomethyl (C) [14], Carbamidomethyl (C) [23]	1	2347.24	R2.5187.5187.3.dta	114326282	NP_803450.2	serotransferrin precursor	Bos taurus
R2-1	F067343	5407	993.087	3	2976.24	2976.23	2.31333	87.49	377	402	K	CDRWSGFSGGAIECETAENTEECIAK	I	Carbamidomethyl (C) [1], Carbamidomethyl (C) [14], Carbamidomethyl (C) [23]	1	2350.56	R2.5195.5195.3.dta	114326282	NP_803450.2	serotransferrin precursor	Bos taurus
R2-1	F067343	5411	994.509	3	2980.51	2980.5	1.66717	35.07	914	940	K	EVIFNSLLCPSVDFVFLGAEDGGQVLR	H	Carbamidomethyl (C) [9]	0	4556.16	R2.9353.9353.3.dta	157954061	NP_001103265.1	alpha-2-macroglobulin precursor	Bos taurus
R2-1	F067343	5417	996.849	3	2987.53	2987.52	0.567359	93.6	652	678	K	DLVILLFETALLSSGFSLDDPQTHSNR	I		0	5232.27	R2.10246.10246.3.dta	226823315	NP_571385.2	heat shock protein HSP 90-beta	Danio rerio
R2-1	F067343	5418	747.889	4	2987.53	2987.52	0.682505	46.42	652	678	K	DLVILLFETALLSSGFSLDDPQTHSNR	I		0	5232.64	R2.10247.10247.4.dta	226823315	NP_571385.2	heat shock protein HSP 90-beta	Danio rerio
R2-1	F067343	5419	996.85	3	2987.53	2987.52	1.4912	81.41	652	678	K	DLVILLFETALLSSGFSLDDPQTHSNR	I		0	5227.16	R2.10238.10238.3.dta	226823315	NP_571385.2	heat shock protein HSP 90-beta	Danio rerio
R2-1	F067343	542	499.747	2	997.479	997.479	-0.351887	39.67	184	191	R	DLTDYLMK	I		0	2606.5	R2.5815.5815.2.dta	18858335	NP_571106.1	actin, cytoplasmic 1	Danio rerio
R2-1	F067343	5420	747.891	4	2987.53	2987.52	3.21303	49.41	652	678	K	DLVILLFETALLSSGFSLDDPQTHSNR	I		0	5231.29	R2.10244.10244.4.dta	226823315	NP_571385.2	heat shock protein HSP 90-beta	Danio rerio
R2-1	F067343	5423	997.191	3	2988.55	2988.55	1.89356	44.72	740	765	R	LMEPIYLVEIQCPEQVVGGIYGVLNR	K	Carbamidomethyl (C) [12]	0	4464.07	R2.9211.9211.3.dta	41386743	NP_956752.2	eukaryotic translation elongation factor 2b	Danio rerio
R2-1	F067343	5424	997.191	3	2988.55	2988.55	1.95379	43.74	740	765	R	LMEPIYLVEIQCPEQVVGGIYGVLNR	K	Carbamidomethyl (C) [12]	0	4457.87	R2.9203.9203.3.dta	41386743	NP_956752.2	eukaryotic translation elongation factor 2b	Danio rerio
R2-1	F067343	5428	750.857	4	2999.4	2999.39	1.8087	20.75	499	523	K	CCTESLVNRRPCFSALTPDETYVPK	A	Carbamidomethyl (C) [1], Carbamidomethyl (C) [2], Carbamidomethyl (C) [12]	1	2232.3	R2.4910.4910.4.dta	30794280	NP_851335.1	serum albumin precursor	Bos taurus
R2-1	F067343	5435	1006.2	3	3015.57	3015.57	0.34952	52.73	160	187	R	VVHAVEVALATFNAESNGSYLQLVEISR	A		0	3914.61	R2.8457.8457.3.dta	27806751	NP_776409.1	alpha-2-HS-glycoprotein precursor	Bos taurus
R2-1	F067343	5436	754.9	4	3015.57	3015.57	0.917904	29.82	160	187	R	VVHAVEVALATFNAESNGSYLQLVEISR	A		0	3916.51	R2.8461.8461.4.dta	27806751	NP_776409.1	alpha-2-HS-glycoprotein precursor	Bos taurus
R2-1	F067343	5437	754.9	4	3015.57	3015.57	0.997491	27.22	160	187	R	VVHAVEVALATFNAESNGSYLQLVEISR	A		0	3918.39	R2.8464.8464.4.dta	27806751	NP_776409.1	alpha-2-HS-glycoprotein precursor	Bos taurus
R2-1	F067343	5438	1006.2	3	3015.57	3015.57	1.26477	43.69	160	187	R	VVHAVEVALATFNAESNGSYLQLVEISR	A		0	3915.56	R2.8459.8459.3.dta	27806751	NP_776409.1	alpha-2-HS-glycoprotein precursor	Bos taurus
R2-1	F067343	5439	1006.5	3	3016.48	3016.47	1.00448	21.42	1139	1165	R	DLGEELEALKTELEDTLDSTAAQQELR	T		1	4698.74	R2.9543.9543.3.dta	326665652	XP_001920098.3	PREDICTED: myosin-9, partial	Danio rerio
R2-1	F067343	5440	1006.5	3	3016.48	3016.47	1.37246	29.09	1139	1165	R	DLGEELEALKTELEDTLDSTAAQQELR	T		1	4701.55	R2.9547.9547.3.dta	326665652	XP_001920098.3	PREDICTED: myosin-9, partial	Danio rerio
R2-1	F067343	5464	1021.17	3	3060.5	3060.5	-0.435877	29.48	1150	1176	R	DLSEELEALKTELEDTLDTTAAQQELR	S		1	4697.78	R2.9541.9541.3.dta	326668417	XP_683046.5	PREDICTED: myosin-10	Danio rerio
R2-1	F067343	5476	1033.48	3	3097.42	3097.41	1.45831	21.49	637	662	K	SVTDCTSNFCLFQSNSKDLLFRDDTK	C	Carbamidomethyl (C) [5], Carbamidomethyl (C) [10]	2	2797.62	R2.6258.6258.3.dta	114326282	NP_803450.2	serotransferrin precursor	Bos taurus
R2-1	F067343	5480	777.171	4	3104.65	3104.65	-0.0389737	17.99	148	174	R	IVLLDESFHPLNELVPLVYVEDPKGNR	I		1	3713.95	R2.8130.8130.4.dta	157954061	NP_001103265.1	alpha-2-macroglobulin precursor	Bos taurus
R2-1	F067343	5497	1061.49	3	3181.45	3181.44	1.72626	32.09	220	251	K	SEGSSCALESPGSVPVGICHGSLGEPQGNQGK	I	Carbamidomethyl (C) [6], Carbamidomethyl (C) [19]	0	2002.76	R2.4338.4338.3.dta	77735387	NP_001029390.1	fetuin-B precursor	Bos taurus
R2-1	F067343	5498	1061.49	3	3181.45	3181.44	1.72626	43.88	220	251	K	SEGSSCALESPGSVPVGICHGSLGEPQGNQGK	I	Carbamidomethyl (C) [6], Carbamidomethyl (C) [19]	0	2005.62	R2.4345.4345.3.dta	77735387	NP_001029390.1	fetuin-B precursor	Bos taurus
R2-1	F067343	5503	1061.88	3	3182.61	3182.61	1.42839	35.61	148	177	R	TTGIVMDSGDGVTHTVPIYEGYALPHAILR	L		0	2949.24	R2.6605.6605.3.dta	18858335	NP_571106.1	actin, cytoplasmic 1	Danio rerio
R2-1	F067343	5505	1061.88	3	3182.61	3182.61	1.88085	32.37	148	177	R	TTGIVMDSGDGVTHTVPIYEGYALPHAILR	L		0	2947.93	R2.6602.6602.3.dta	18858335	NP_571106.1	actin, cytoplasmic 1	Danio rerio
R2-1	F067343	5515	801.407	4	3201.6	3201.6	1.47989	28.61	174	201	R	YASICQMHGIVPIVEPEILPDGDHDLKR	C	Carbamidomethyl (C) [5]	1	2746.95	R2.6145.6145.4.dta	41282154	NP_919358.2	fructose-bisphosphate aldolase A	Danio rerio
R2-1	F067343	5516	1069.24	3	3204.71	3204.71	0.390987	39.53	1130	1159	K	GGVDDEVTLSAYITIALLEMPLPVTHPVVR	N		0	4948.33	R2.9880.9880.3.dta	157954061	NP_001103265.1	alpha-2-macroglobulin precursor	Bos taurus
R2-1	F067343	5517	1069.25	3	3204.72	3204.71	2.44109	35.47	1130	1159	K	GGVDDEVTLSAYITIALLEMPLPVTHPVVR	N		0	4944.66	R2.9873.9873.3.dta	157954061	NP_001103265.1	alpha-2-macroglobulin precursor	Bos taurus
R2-1	F067343	5518	802.352	4	3205.38	3205.38	0.801778	20	375	402	R	TKCDRWSGFSGGAIECETAENTEECIAK	I	Carbamidomethyl (C) [3], Carbamidomethyl (C) [16], Carbamidomethyl (C) [25]	2	2100.51	R2.4583.4583.4.dta	114326282	NP_803450.2	serotransferrin precursor	Bos taurus
R2-1	F067343	5519	802.352	4	3205.38	3205.38	1.33838	34.59	375	402	R	TKCDRWSGFSGGAIECETAENTEECIAK	I	Carbamidomethyl (C) [3], Carbamidomethyl (C) [16], Carbamidomethyl (C) [25]	2	2102.11	R2.4587.4587.4.dta	114326282	NP_803450.2	serotransferrin precursor	Bos taurus
R2-1	F067343	552	334.534	3	1000.58	1000.58	-0.969436	22.71	233	241	R	ALKAWSVAR	L		1	1189.19	R2.2244.2244.3.dta	30794280	NP_851335.1	serum albumin precursor	Bos taurus
R2-1	F067343	5524	805.112	4	3216.42	3216.42	0.499624	22.98	403	430	R	AFVHWYVGEGMEEGEFSEAREDMAALEK	D		1	3160.54	R2.7063.7063.4.dta	125818111	XP_001334783.1	PREDICTED: tubulin alpha-1A chain isoform 1	Danio rerio
R2-1	F067343	5525	805.113	4	3216.42	3216.42	1.40747	30.66	403	430	R	AFVHWYVGEGMEEGEFSEAREDMAALEK	D		1	3164.76	R2.7071.7071.4.dta	125818111	XP_001334783.1	PREDICTED: tubulin alpha-1A chain isoform 1	Danio rerio
R2-1	F067343	5528	1076.21	3	3225.6	3225.6	0.193452	44.28	578	605	K	VLDLPIENNPQWQLANDMLNLFVESEGK	M		0	5140.03	R2.10126.10126.3.dta	41054109	NP_956151.1	heat shock protein 4b	Danio rerio
R2-1	F067343	553	334.534	3	1000.58	1000.58	-0.519698	23.2	233	241	R	ALKAWSVAR	L		1	1185.98	R2.2235.2235.3.dta	30794280	NP_851335.1	serum albumin precursor	Bos taurus
R2-1	F067343	5530	807.9	4	3227.57	3227.57	0.859781	34.58	104	131	R	QQTQHAVEGDCDIHVLKQDGQFSVLFTK	C	Carbamidomethyl (C) [11]	1	2324.5	R2.5136.5136.4.dta	27806751	NP_776409.1	alpha-2-HS-glycoprotein precursor	Bos taurus
R2-1	F067343	5531	807.9	4	3227.57	3227.57	0.93414	31.02	104	131	R	QQTQHAVEGDCDIHVLKQDGQFSVLFTK	C	Carbamidomethyl (C) [11]	1	2322.97	R2.5132.5132.4.dta	27806751	NP_776409.1	alpha-2-HS-glycoprotein precursor	Bos taurus
R2-1	F067343	5532	807.9	4	3227.57	3227.57	1.23158	23.87	104	131	R	QQTQHAVEGDCDIHVLKQDGQFSVLFTK	C	Carbamidomethyl (C) [11]	1	2387.09	R2.5284.5284.4.dta	27806751	NP_776409.1	alpha-2-HS-glycoprotein precursor	Bos taurus
R2-1	F067343	5533	1076.87	3	3227.57	3227.57	2.12575	31.57	104	131	R	QQTQHAVEGDCDIHVLKQDGQFSVLFTK	C	Carbamidomethyl (C) [11]	1	2328.44	R2.5146.5146.3.dta	27806751	NP_776409.1	alpha-2-HS-glycoprotein precursor	Bos taurus
R2-1	F067343	5534	1076.87	3	3227.57	3227.57	2.24658	47.96	104	131	R	QQTQHAVEGDCDIHVLKQDGQFSVLFTK	C	Carbamidomethyl (C) [11]	1	2326.92	R2.5142.5142.3.dta	27806751	NP_776409.1	alpha-2-HS-glycoprotein precursor	Bos taurus
R2-1	F067343	5535	1077.17	3	3228.49	3228.49	1.80022	24.07	426	453	K	KMDLIDLEDETIDAEVMNSLAVTMDDFR	W		1	4764.79	R2.9637.9637.3.dta	41393119	NP_958889.1	transitional endoplasmic reticulum ATPase	Danio rerio
R2-1	F067343	5536	1077.17	3	3228.49	3228.49	1.91173	41.23	426	453	K	KMDLIDLEDETIDAEVMNSLAVTMDDFR	W		1	4767.48	R2.9641.9641.3.dta	41393119	NP_958889.1	transitional endoplasmic reticulum ATPase	Danio rerio
R2-1	F067343	5538	1077.83	3	3230.46	3230.45	0.898945	23.58	257	284	R	CPEALFQPSFLGMESCGIHETTFNSIMK	C	Carbamidomethyl (C) [1], Carbamidomethyl (C) [16]	0	3474.16	R2.7702.7702.3.dta	18858335	NP_571106.1	actin, cytoplasmic 1	Danio rerio
R2-1	F067343	5546	1083.81	3	3248.42	3248.42	0.351555	59	502	529	K	GYAFVEFENVEDSKEALENCNNTDIEGR	S	Carbamidomethyl (C) [20]	1	2761.66	R2.6177.6177.3.dta	225690511	NP_001070120.2	nucleolin	Danio rerio
R2-1	F067343	5547	1083.82	3	3248.43	3248.42	1.47826	50.96	502	529	K	GYAFVEFENVEDSKEALENCNNTDIEGR	S	Carbamidomethyl (C) [20]	1	2759.1	R2.6171.6171.3.dta	225690511	NP_001070120.2	nucleolin	Danio rerio
R2-1	F067343	5557	816.412	4	3261.62	3261.62	-0.00551873	24.94	116	144	R	NIIHGSDSVDSANTEISLWFKPEELVSFK	S		0	3521.28	R2.7792.7792.4.dta	18859107	NP_571001.1	nucleoside diphosphate kinase A	Danio rerio
R2-1	F067343	5569	1093.82	3	3278.43	3278.42	2.63511	20.17	375	401	K	EYEATLEECCAKDDPHACYSTVFDKLK	H	Carbamidomethyl (C) [9], Carbamidomethyl (C) [10], Carbamidomethyl (C) [18]	2	2203.77	R2.4840.4840.3.dta	30794280	NP_851335.1	serum albumin precursor	Bos taurus
R2-1	F067343	557	501.298	2	1000.58	1000.58	0.415758	24.54	233	241	R	ALKAWSVAR	L		1	1132.46	R2.2101.2101.2.dta	30794280	NP_851335.1	serum albumin precursor	Bos taurus
R2-1	F067343	558	501.768	2	1001.52	1001.52	0.026959	48.51	156	164	K	IIIADCGQL	-	Carbamidomethyl (C) [6]	0	2366	R2.5233.5233.2.dta	47086533	NP_997923.1	2-peptidylprolyl isomerase A	Danio rerio
R2-1	F067343	5582	1103.5	3	3307.47	3307.47	1.85248	44.06	569	597	K	TVMENFVAFVDKCCAADDKEACFAVEGPK	L	Carbamidomethyl (C) [13], Carbamidomethyl (C) [14], Carbamidomethyl (C) [22]	2	3188.97	R2.7126.7126.3.dta	30794280	NP_851335.1	serum albumin precursor	Bos taurus
R2-1	F067343	5584	1103.5	3	3307.47	3307.47	2.74137	53.96	569	597	K	TVMENFVAFVDKCCAADDKEACFAVEGPK	L	Carbamidomethyl (C) [13], Carbamidomethyl (C) [14], Carbamidomethyl (C) [22]	2	3192.68	R2.7132.7132.3.dta	30794280	NP_851335.1	serum albumin precursor	Bos taurus
R2-1	F067343	5586	1104.52	3	3310.53	3310.53	1.55625	51.81	123	154	K	EAESCDCLQGFQLTHSLGGGTGSGMGTLLISK	I	Carbamidomethyl (C) [5], Carbamidomethyl (C) [7]	0	3080.54	R2.6893.6893.3.dta	239582731	NP_942104.2	tubulin, beta 2c	Danio rerio
R2-1	F067343	5587	1104.52	3	3310.54	3310.53	3.10585	61.94	123	154	K	EAESCDCLQGFQLTHSLGGGTGSGMGTLLISK	I	Carbamidomethyl (C) [5], Carbamidomethyl (C) [7]	0	3082.26	R2.6897.6897.3.dta	239582731	NP_942104.2	tubulin, beta 2c	Danio rerio
R2-1	F067343	5588	1105.52	3	3313.53	3313.51	4.34071	43.99	199	228	K	ALGALVDSCAPGLCPDWDSWDQTKPVDNAR	E	Carbamidomethyl (C) [9], Carbamidomethyl (C) [14]	0	3104.01	R2.6946.6946.3.dta	189535920	XP_001922206.1	PREDICTED: filamin-A	Danio rerio
R2-1	F067343	5589	1105.88	3	3314.63	3314.62	2.26421	54.12	194	222	K	TAFDEAIAELDTLNEDSYKDSTLIMQLLR	D		1	4992.92	R2.9938.9938.3.dta	47085905	NP_998310.1	14-3-3 protein beta/alpha-B	Danio rerio
R2-1	F067343	559	501.768	2	1001.52	1001.52	0.566139	41.14	156	164	K	IIIADCGQL	-	Carbamidomethyl (C) [6]	0	2365.1	R2.5231.5231.2.dta	47086533	NP_997923.1	2-peptidylprolyl isomerase A	Danio rerio
R2-1	F067343	5590	1105.88	3	3314.63	3314.62	2.92492	38.53	194	222	K	TAFDEAIAELDTLNEDSYKDSTLIMQLLR	D		1	4986.38	R2.9930.9930.3.dta	47085905	NP_998310.1	14-3-3 protein beta/alpha-B	Danio rerio
R2-1	F067343	5594	1108.83	3	3323.47	3323.46	1.32031	43.29	569	597	K	TVMENFVAFVDKCCAADDKEACFAVEGPK	L	Oxidation (M) [3], Carbamidomethyl (C) [13], Carbamidomethyl (C) [14], Carbamidomethyl (C) [22]	2	2758.15	R2.6169.6169.3.dta	30794280	NP_851335.1	serum albumin precursor	Bos taurus
R2-1	F067343	5595	1108.83	3	3323.47	3323.46	3.85682	25.74	569	597	K	TVMENFVAFVDKCCAADDKEACFAVEGPK	L	Oxidation (M) [3], Carbamidomethyl (C) [13], Carbamidomethyl (C) [14], Carbamidomethyl (C) [22]	2	2749.52	R2.6151.6151.3.dta	30794280	NP_851335.1	serum albumin precursor	Bos taurus
R2-1	F067343	560	501.795	2	1001.58	1001.58	0.313506	40.76	598	607	K	LVVSTQTALA	-		0	1985.7	R2.4293.4293.2.dta	30794280	NP_851335.1	serum albumin precursor	Bos taurus
R2-1	F067343	5601	1121.88	3	3362.63	3362.62	1.4914	51.4	549	578	R	CLVEKGDVAFVKDQTVIQNTDGNNNEAWAK	N	Carbamidomethyl (C) [1]	2	2226.84	R2.4897.4897.3.dta	114326282	NP_803450.2	serotransferrin precursor	Bos taurus
R2-1	F067343	5602	841.664	4	3362.63	3362.62	2.01599	24.16	549	578	R	CLVEKGDVAFVKDQTVIQNTDGNNNEAWAK	N	Carbamidomethyl (C) [1]	2	2219.91	R2.4880.4880.4.dta	114326282	NP_803450.2	serotransferrin precursor	Bos taurus
R2-1	F067343	561	501.795	2	1001.58	1001.58	0.433317	51.86	598	607	K	LVVSTQTALA	-		0	1987.3	R2.4297.4297.2.dta	30794280	NP_851335.1	serum albumin precursor	Bos taurus
R2-1	F067343	5622	1165.55	3	3493.64	3493.63	2.43529	20.84	344	377	R	AEGSDVANAVLDGADCIMLSGETAKGDYPLEAVR	T	Carbamidomethyl (C) [16]	1	3653	R2.8036.8036.3.dta	40786398	NP_955365.1	pyruvate kinase isozymes M1/M2	Danio rerio
R2-1	F067343	5623	1165.56	3	3493.65	3493.63	3.48291	33.01	344	377	R	AEGSDVANAVLDGADCIMLSGETAKGDYPLEAVR	T	Carbamidomethyl (C) [16]	1	3649.83	R2.8031.8031.3.dta	40786398	NP_955365.1	pyruvate kinase isozymes M1/M2	Danio rerio
R2-1	F067343	5625	1171.23	3	3510.67	3510.66	0.983859	51.05	310	340	K	SHCIAEVEKDAIPENLPPLTADFAEDKDVCK	N	Carbamidomethyl (C) [3], Carbamidomethyl (C) [30]	2	2649.52	R2.5917.5917.3.dta	30794280	NP_851335.1	serum albumin precursor	Bos taurus
R2-1	F067343	5626	1171.23	3	3510.67	3510.66	1.18895	46.16	310	340	K	SHCIAEVEKDAIPENLPPLTADFAEDKDVCK	N	Carbamidomethyl (C) [3], Carbamidomethyl (C) [30]	2	2647.65	R2.5913.5913.3.dta	30794280	NP_851335.1	serum albumin precursor	Bos taurus
R2-1	F067343	5627	878.674	4	3510.67	3510.66	1.20718	24.35	310	340	K	SHCIAEVEKDAIPENLPPLTADFAEDKDVCK	N	Carbamidomethyl (C) [3], Carbamidomethyl (C) [30]	2	2633.7	R2.5879.5879.4.dta	30794280	NP_851335.1	serum albumin precursor	Bos taurus
R2-1	F067343	5628	878.675	4	3510.67	3510.66	1.41227	26.4	310	340	K	SHCIAEVEKDAIPENLPPLTADFAEDKDVCK	N	Carbamidomethyl (C) [3], Carbamidomethyl (C) [30]	2	2632.09	R2.5875.5875.4.dta	30794280	NP_851335.1	serum albumin precursor	Bos taurus
R2-1	F067343	563	502.753	2	1003.49	1003.49	0.385654	24.98	176	183	K	VWNLANCK	L	Carbamidomethyl (C) [7]	0	1464.25	R2.2943.2943.2.dta	18859301	NP_571519.1	guanine nucleotide-binding protein subunit beta-2-like 1	Danio rerio
R2-1	F067343	5636	1178.2	3	3531.59	3531.58	1.67885	40.98	1222	1253	R	DLGDGTYQVEYTPYEEGTHSVEVAYDSSPVPK	S		0	2963.1	R2.6634.6634.3.dta	189535920	XP_001922206.1	PREDICTED: filamin-A	Danio rerio
R2-1	F067343	5637	1178.21	3	3531.59	3531.58	2.71521	27.23	1222	1253	R	DLGDGTYQVEYTPYEEGTHSVEVAYDSSPVPK	S		0	2961.81	R2.6631.6631.3.dta	189535920	XP_001922206.1	PREDICTED: filamin-A	Danio rerio
R2-1	F067343	5638	884.414	4	3533.63	3533.62	0.813046	23.37	255	284	R	FRCPEALFQPSFLGMESCGIHETTFNSIMK	C	Carbamidomethyl (C) [3], Carbamidomethyl (C) [18]	1	3344.23	R2.7445.7445.4.dta	18858335	NP_571106.1	actin, cytoplasmic 1	Danio rerio
R2-1	F067343	5639	884.414	4	3533.63	3533.62	1.0168	32.77	255	284	R	FRCPEALFQPSFLGMESCGIHETTFNSIMK	C	Carbamidomethyl (C) [3], Carbamidomethyl (C) [18]	1	3345.55	R2.7448.7448.4.dta	18858335	NP_571106.1	actin, cytoplasmic 1	Danio rerio
R2-1	F067343	5643	1192.61	3	3574.82	3574.82	1.437	63.06	313	348	R	HTFSGVASVESSSGEAFHVGKTPIVGQPSIPGGPVR	L		1	2371.95	R2.5248.5248.3.dta	27806751	NP_776409.1	alpha-2-HS-glycoprotein precursor	Bos taurus
R2-1	F067343	5644	894.713	4	3574.82	3574.82	1.48847	29.74	313	348	R	HTFSGVASVESSSGEAFHVGKTPIVGQPSIPGGPVR	L		1	2364.46	R2.5229.5229.4.dta	27806751	NP_776409.1	alpha-2-HS-glycoprotein precursor	Bos taurus
R2-1	F067343	5645	894.713	4	3574.82	3574.82	1.89129	21.37	313	348	R	HTFSGVASVESSSGEAFHVGKTPIVGQPSIPGGPVR	L		1	2362.35	R2.5224.5224.4.dta	27806751	NP_776409.1	alpha-2-HS-glycoprotein precursor	Bos taurus
R2-1	F067343	5646	897.206	4	3584.8	3584.78	2.93016	20.84	189	223	R	THAAGTPSEPSATVTIEELDPPPAPTLTVDRESAK	V		1	2416.79	R2.5354.5354.4.dta	114053019	NP_001039708.1	alpha-1B-glycoprotein precursor	Bos taurus
R2-1	F067343	5650	899.957	4	3595.8	3595.79	2.27572	20.52	320	350	K	DSADGFLKIPSKMDFELYLGYEYVTALQNLR	E		2	4552	R2.9346.9346.4.dta	114326282	NP_803450.2	serotransferrin precursor	Bos taurus
R2-1	F067343	5651	905.161	4	3616.61	3616.61	2.20123	34.49	169	197	R	HPYFYAPELLYYANKYNGVFQECCQAEDK	G	Carbamidomethyl (C) [23], Carbamidomethyl (C) [24]	1	3318.76	R2.7395.7395.4.dta	30794280	NP_851335.1	serum albumin precursor	Bos taurus
R2-1	F067343	5662	944.184	4	3772.71	3772.71	-0.229013	22.83	168	197	R	RHPYFYAPELLYYANKYNGVFQECCQAEDK	G	Carbamidomethyl (C) [24], Carbamidomethyl (C) [25]	2	3107.89	R2.6953.6953.4.dta	30794280	NP_851335.1	serum albumin precursor	Bos taurus
R2-1	F067343	5663	944.188	4	3772.72	3772.71	3.46064	30.6	168	197	R	RHPYFYAPELLYYANKYNGVFQECCQAEDK	G	Carbamidomethyl (C) [24], Carbamidomethyl (C) [25]	2	3099.04	R2.6935.6935.4.dta	30794280	NP_851335.1	serum albumin precursor	Bos taurus
R2-1	F067343	5664	1260.99	3	3779.96	3779.95	1.27779	31.74	1842	1877	K	VGSAADIPLDIGELDLSQLTATLTTPSGREEPCLLK	M	Carbamidomethyl (C) [33]	1	4273.52	R2.8959.8959.3.dta	189535920	XP_001922206.1	PREDICTED: filamin-A	Danio rerio
R2-1	F067343	5666	1285.64	3	3853.91	3853.91	1.61083	41.96	366	399	K	GTEAVGSTFLEAIPMSLPPDVEFNRPFLCILYDR	N	Carbamidomethyl (C) [29]	0	4504.16	R2.9270.9270.3.dta	27806941	NP_776307.1	alpha-1-antiproteinase precursor	Bos taurus
R2-1	F067343	5679	1003.74	4	4010.94	4010.93	1.50389	39.35	131	168	R	TGPAATTLNDVMQAESIIADNEVAVIGFFKDVESEDSK	A		1	5100.3	R2.10077.10077.4.dta	193788703	NP_998529.3	protein disulfide-isomerase precursor	Danio rerio
R2-1	F067343	568	504.304	2	1006.59	1006.59	0.876224	24.32	2044	2052	K	VAQNPLLPR	G		0	1489.98	R2.3011.3011.2.dta	326680066	XP_001923457.2	PREDICTED: chondroitin sulfate proteoglycan 4	Danio rerio
R2-1	F067343	5680	1003.74	4	4010.95	4010.93	4.00705	44.99	131	168	R	TGPAATTLNDVMQAESIIADNEVAVIGFFKDVESEDSK	A		1	5099.35	R2.10075.10075.4.dta	193788703	NP_998529.3	protein disulfide-isomerase precursor	Danio rerio
R2-1	F067343	5707	1189.89	4	4755.53	4755.51	3.59099	17.6	898	940	K	DTIIKPLLVEPEGLEKEVIFNSLLCPSVDFVFLGAEDGGQVLR	H	Carbamidomethyl (C) [25]	1	4752.22	R2.9614.9614.4.dta	157954061	NP_001103265.1	alpha-2-macroglobulin precursor	Bos taurus
R2-1	F067343	5708	1189.89	4	4755.53	4755.51	4.92839	28.05	898	940	K	DTIIKPLLVEPEGLEKEVIFNSLLCPSVDFVFLGAEDGGQVLR	H	Carbamidomethyl (C) [25]	1	4745.68	R2.9606.9606.4.dta	157954061	NP_001103265.1	alpha-2-macroglobulin precursor	Bos taurus
R2-1	F067343	60	373.715	2	745.415	745.416	-1.00078	22.89	20	25	R	VVMELR	A		0	1266.78	R2.2443.2443.2.dta	47086533	NP_997923.1	2-peptidylprolyl isomerase A	Danio rerio
R2-1	F067343	609	507.321	2	1012.63	1012.63	-0.31996	29.5	107	115	K	VLIEILASR	S		0	2555.19	R2.5691.5691.2.dta	40254661	NP_861422.2	annexin A5	Danio rerio
R2-1	F067343	610	507.321	2	1012.63	1012.63	-0.142204	25.78	107	115	K	VLIEILASR	S		0	2556.46	R2.5694.5694.2.dta	40254661	NP_861422.2	annexin A5	Danio rerio
R2-1	F067343	613	507.814	2	1013.61	1013.61	0.386736	19.18	549	557	K	QTALVELLK	H		0	2347.62	R2.5188.5188.2.dta	30794280	NP_851335.1	serum albumin precursor	Bos taurus
R2-1	F067343	614	507.814	2	1013.61	1013.61	0.623513	26.25	549	557	K	QTALVELLK	H		0	2346.37	R2.5185.5185.2.dta	30794280	NP_851335.1	serum albumin precursor	Bos taurus
R2-1	F067343	628	509.801	2	1017.59	1017.59	1.12718	21.46	814	822	K	ATVLNYLPK	C		0	2191.38	R2.4809.4809.2.dta	157954061	NP_001103265.1	alpha-2-macroglobulin precursor	Bos taurus
R2-1	F067343	634	511.287	2	1020.56	1020.56	-0.285137	37.62	99	107	R	LAAYLDTVR	R		0	1683.49	R2.3519.3519.2.dta	41055898	NP_956862.1	keratin-like	Danio rerio
R2-1	F067343	635	511.288	2	1020.56	1020.56	1.34142	27.88	99	107	R	LAAYLDTVR	R		0	1681.97	R2.3515.3515.2.dta	41055898	NP_956862.1	keratin-like	Danio rerio
R2-1	F067343	645	513.309	2	1024.6	1024.6	0.0556313	66.22	256	266	K	IGGIGTVPVGR	V		0	1585.18	R2.3262.3262.2.dta	18858587	NP_571338.1	elongation factor 1-alpha	Danio rerio
R2-1	F067343	646	513.309	2	1024.6	1024.6	0.641224	56.66	256	266	K	IGGIGTVPVGR	V		0	1583.75	R2.3258.3258.2.dta	18858587	NP_571338.1	elongation factor 1-alpha	Danio rerio
R2-1	F067343	655	514.763	2	1027.51	1027.51	-0.138198	24.76	351	359	K	TAVCDIPPR	G	Carbamidomethyl (C) [4]	0	1066.73	R2.1936.1936.2.dta	239582731	NP_942104.2	tubulin, beta 2c	Danio rerio
R2-1	F067343	656	514.764	2	1027.51	1027.51	0.932349	29.3	351	359	K	TAVCDIPPR	G	Carbamidomethyl (C) [4]	0	1142.02	R2.2125.2125.2.dta	239582731	NP_942104.2	tubulin, beta 2c	Danio rerio
R2-1	F067343	666	515.798	2	1029.58	1029.58	-0.315662	37.29	115	123	R	IIVENLSSR	I		0	1447.04	R2.2899.2899.2.dta	45120092	NP_957161.1	serine/arginine-rich splicing factor 5a	Danio rerio
R2-1	F067343	667	515.798	2	1029.58	1029.58	0.403076	43.37	115	123	R	IIVENLSSR	I		0	1449.79	R2.2906.2906.2.dta	45120092	NP_957161.1	serine/arginine-rich splicing factor 5a	Danio rerio
R2-1	F067343	668	515.799	2	1029.58	1029.58	0.636181	31.37	115	123	R	IIVENLSSR	I		0	1555.6	R2.3181.3181.2.dta	45120092	NP_957161.1	serine/arginine-rich splicing factor 5a	Danio rerio
R2-1	F067343	669	516.29	2	1030.57	1030.57	0.515251	48.75	327	336	K	DVNSAIATIK	T		0	1672.3	R2.3490.3490.2.dta	125818111	XP_001334783.1	PREDICTED: tubulin alpha-1A chain isoform 1	Danio rerio
R2-1	F067343	670	516.291	2	1030.57	1030.57	0.748133	42.1	327	336	K	DVNSAIATIK	T		0	1670.75	R2.3486.3486.2.dta	125818111	XP_001334783.1	PREDICTED: tubulin alpha-1A chain isoform 1	Danio rerio
R2-1	F067343	681	518.272	2	1034.53	1034.53	0.232956	29.84	669	677	K	DVDLDFLAK	M		0	2784.64	R2.6228.6228.2.dta	41393119	NP_958889.1	transitional endoplasmic reticulum ATPase	Danio rerio
R2-1	F067343	682	518.272	2	1034.53	1034.53	0.812931	26.44	669	677	K	DVDLDFLAK	M		0	2785.52	R2.6230.6230.2.dta	41393119	NP_958889.1	transitional endoplasmic reticulum ATPase	Danio rerio
R2-1	F067343	683	518.774	2	1035.53	1035.53	-0.491533	52.31	58	66	K	DGYVLSLNR	V		0	1964.35	R2.4239.4239.2.dta	77735387	NP_001029390.1	fetuin-B precursor	Bos taurus
R2-1	F067343	684	518.775	2	1035.54	1035.53	1.05356	28.03	58	66	K	DGYVLSLNR	V		0	1962.85	R2.4235.4235.2.dta	77735387	NP_001029390.1	fetuin-B precursor	Bos taurus
R2-1	F067343	685	346.222	3	1035.64	1035.64	-0.440306	32.85	327	335	K	IKIIAPPER	K		1	1195.07	R2.2259.2259.3.dta	18858335	NP_571106.1	actin, cytoplasmic 1	Danio rerio
R2-1	F067343	686	346.222	3	1035.64	1035.64	-0.440306	21.61	327	335	K	IKIIAPPER	K		1	1193.18	R2.2254.2254.3.dta	18858335	NP_571106.1	actin, cytoplasmic 1	Danio rerio
R2-1	F067343	69	374.224	2	746.433	746.433	0.281338	32.17	403	409	K	SPLFVGK	V		0	1307.92	R2.2548.2548.2.dta	27806941	NP_776307.1	alpha-1-antiproteinase precursor	Bos taurus
R2-1	F067343	695	520.269	2	1038.52	1038.52	-0.401531	38.96	392	400	K	GPLMMYISK	M		0	2153.15	R2.4716.4716.2.dta	41386743	NP_956752.2	eukaryotic translation elongation factor 2b	Danio rerio
R2-1	F067343	696	520.269	2	1038.52	1038.52	0.0799211	38.42	392	400	K	GPLMMYISK	M		0	2151.96	R2.4713.4713.2.dta	41386743	NP_956752.2	eukaryotic translation elongation factor 2b	Danio rerio
R2-1	F067343	697	520.301	2	1038.59	1038.59	0.535343	45.09	310	318	R	YLTVAAVFR	G		0	2516.15	R2.5597.5597.2.dta	239582731	NP_942104.2	tubulin, beta 2c	Danio rerio
R2-1	F067343	698	520.301	2	1038.59	1038.59	0.99751	47.49	310	318	R	YLTVAAVFR	G		0	2517.4	R2.5600.5600.2.dta	239582731	NP_942104.2	tubulin, beta 2c	Danio rerio
R2-1	F067343	699	347.225	3	1038.65	1038.65	-0.386076	36.11	837	845	K	VKPLLQVSR	Q		0	1120.11	R2.2068.2068.3.dta	326665652	XP_001920098.3	PREDICTED: myosin-9, partial	Danio rerio
R2-1	F067343	70	374.224	2	746.433	746.433	0.36172	33.86	403	409	K	SPLFVGK	V		0	1308.81	R2.2550.2550.2.dta	27806941	NP_776307.1	alpha-1-antiproteinase precursor	Bos taurus
R2-1	F067343	704	521.306	2	1040.6	1040.6	-0.303672	18.61	158	166	R	LVLQIDNAR	L		0	1713.56	R2.3597.3597.2.dta	41055898	NP_956862.1	keratin-like	Danio rerio
R2-1	F067343	705	521.307	2	1040.6	1040.6	0.868731	25.81	158	166	R	LVLQIDNAR	L		0	1715.43	R2.3602.3602.2.dta	41055898	NP_956862.1	keratin-like	Danio rerio
R2-1	F067343	706	521.324	2	1040.63	1040.63	0.160479	31.69	197	206	K	VLQSALAAIR	H		0	1900.61	R2.4077.4077.2.dta	54261787	NP_998401.1	interleukin enhancer-binding factor 2 homolog	Danio rerio
R2-1	F067343	711	522.759	2	1043.5	1043.5	0.0258744	73.55	1301	1310	R	YGAATFTSAR	K		0	1157.37	R2.2163.2163.2.dta	157954061	NP_001103265.1	alpha-2-macroglobulin precursor	Bos taurus
R2-1	F067343	712	522.759	2	1043.5	1043.5	0.390032	68.19	1301	1310	R	YGAATFTSAR	K		0	1155.17	R2.2158.2158.2.dta	157954061	NP_001103265.1	alpha-2-macroglobulin precursor	Bos taurus
R2-1	F067343	714	522.816	2	1043.62	1043.62	0.411071	67.09	2221	2230	R	MALLATVLGR	-		0	2880.86	R2.6448.6448.2.dta	57770415	NP_001009884.1	CAD protein	Danio rerio
R2-1	F067343	715	522.816	2	1043.62	1043.62	0.890174	73.87	2221	2230	R	MALLATVLGR	-		0	2877.9	R2.6441.6441.2.dta	57770415	NP_001009884.1	CAD protein	Danio rerio
R2-1	F067343	720	524.313	2	1046.61	1046.61	-0.695577	29.1	36	44	K	AIIDILAYR	S		0	2892.91	R2.6476.6476.2.dta	41282130	NP_571849.2	annexin A13	Danio rerio
R2-1	F067343	725	525.788	2	1049.56	1049.56	0.641221	23.02	33	42	K	STLTDSLVSK	A		0	1488.18	R2.3006.3006.2.dta	41386743	NP_956752.2	eukaryotic translation elongation factor 2b	Danio rerio
R2-1	F067343	726	525.788	2	1049.56	1049.56	0.755554	31.37	33	42	K	STLTDSLVSK	A		0	1489.36	R2.3009.3009.2.dta	41386743	NP_956752.2	eukaryotic translation elongation factor 2b	Danio rerio
R2-1	F067343	730	526.265	2	1050.52	1050.52	-1.15372	58.6	46	53	K	MDELQLFR	G		0	2487.66	R2.5526.5526.2.dta	41393119	NP_958889.1	transitional endoplasmic reticulum ATPase	Danio rerio
R2-1	F067343	731	526.265	2	1050.52	1050.52	-0.335073	55.12	46	53	K	MDELQLFR	G		0	2486.03	R2.5522.5522.2.dta	41393119	NP_958889.1	transitional endoplasmic reticulum ATPase	Danio rerio
R2-1	F067343	734	526.745	2	1051.48	1051.48	0.10937	38.63	107	115	R	GDFCIEVGR	N	Carbamidomethyl (C) [4]	0	1806.18	R2.3837.3837.2.dta	18859107	NP_571001.1	nucleoside diphosphate kinase A	Danio rerio
R2-1	F067343	735	526.745	2	1051.48	1051.48	0.451746	42.22	107	115	R	GDFCIEVGR	N	Carbamidomethyl (C) [4]	0	1807.37	R2.3840.3840.2.dta	18859107	NP_571001.1	nucleoside diphosphate kinase A	Danio rerio
R2-1	F067343	738	527.308	2	1052.6	1052.6	-0.421812	35.27	310	318	R	YLTVAAIFR	G		0	2814.45	R2.6296.6296.2.dta	82658236	NP_001032487.1	tubulin, beta, 2	Danio rerio
R2-1	F067343	739	527.308	2	1052.6	1052.6	-0.0608017	42.46	310	318	R	YLTVAAIFR	G		0	2815.35	R2.6298.6298.2.dta	82658236	NP_001032487.1	tubulin, beta, 2	Danio rerio
R2-1	F067343	747	529.778	2	1057.54	1057.54	0.466176	43.93	314	322	K	EGLEIQDVR	L		0	1601.53	R2.3306.3306.2.dta	225690511	NP_001070120.2	nucleolin	Danio rerio
R2-1	F067343	748	529.778	2	1057.54	1057.54	0.579647	43.05	314	322	K	EGLEIQDVR	L		0	1598.52	R2.3298.3298.2.dta	225690511	NP_001070120.2	nucleolin	Danio rerio
R2-1	F067343	751	530.299	2	1058.58	1058.59	-3.16271	29.85	309	317	R	VWQVTIGTR	-		0	1911.05	R2.4103.4103.2.dta	18859301	NP_571519.1	guanine nucleotide-binding protein subunit beta-2-like 1	Danio rerio
R2-1	F067343	752	530.3	2	1058.59	1058.59	-2.12358	41.97	309	317	R	VWQVTIGTR	-		0	1914.54	R2.4111.4111.2.dta	18859301	NP_571519.1	guanine nucleotide-binding protein subunit beta-2-like 1	Danio rerio
R2-1	F067343	755	530.766	2	1059.52	1059.52	0.615375	26.94	143	152	R	SAGWNIPMGK	L		0	1921.97	R2.4130.4130.2.dta	114326282	NP_803450.2	serotransferrin precursor	Bos taurus
R2-1	F067343	756	530.766	2	1059.52	1059.52	1.08729	21.35	143	152	R	SAGWNIPMGK	L		0	1920.52	R2.4126.4126.2.dta	114326282	NP_803450.2	serotransferrin precursor	Bos taurus
R2-1	F067343	768	532.808	2	1063.6	1063.6	-0.866865	55.22	111	119	R	LASYLDKVR	S		1	1232.03	R2.2354.2354.2.dta	94536645	NP_001035449.1	uncharacterized protein LOC678611	Danio rerio
R2-1	F067343	77	375.219	2	748.424	748.423	0.68945	23.99	262	268	R	VAFSVAR	A		0	1210.83	R2.2300.2300.2.dta	48597014	NP_001001590.1	60S ribosomal protein L3	Danio rerio
R2-1	F067343	770	532.809	2	1063.6	1063.6	-0.0582925	49.46	111	119	R	LASYLDKVR	S		1	1233.67	R2.2358.2358.2.dta	94536645	NP_001035449.1	uncharacterized protein LOC678611	Danio rerio
R2-1	F067343	783	534.314	2	1066.61	1066.61	0.138757	33.7	64	72	K	ESTLHLVLR	L		0	1616.42	R2.3346.3346.2.dta	41055516	NP_956796.1	40S ribosomal protein S27a	Danio rerio
R2-1	F067343	784	534.314	2	1066.61	1066.61	0.588779	26.36	64	72	K	ESTLHLVLR	L		0	1610.37	R2.3330.3330.2.dta	41055516	NP_956796.1	40S ribosomal protein S27a	Danio rerio
R2-1	F067343	79	375.742	2	749.469	749.469	-0.208147	13.47	1526	1531	R	YTILIK	Y		0	1623.23	R2.3363.3363.2.dta	189535920	XP_001922206.1	PREDICTED: filamin-A	Danio rerio
R2-1	F067343	796	536.758	2	1071.5	1071.5	0.397573	34.04	36	45	R	ISSASAMSYR	S		0	1075.73	R2.1958.1958.2.dta	41055898	NP_956862.1	keratin-like	Danio rerio
R2-1	F067343	797	536.759	2	1071.5	1071.5	2.0028	39.45	36	45	R	ISSASAMSYR	S		0	1072.54	R2.1950.1950.2.dta	41055898	NP_956862.1	keratin-like	Danio rerio
R2-1	F067343	798	536.761	2	1071.51	1071.51	-1.28604	22.89	478	489	R	GFPGADGAAGPR	G		0	1124.77	R2.2081.2081.2.dta	56790315	NP_954684.1	collagen alpha-1(I) chain precursor	Danio rerio
R2-1	F067343	809	537.774	2	1073.53	1073.54	-0.815064	40.86	121	130	K	EADLESALAR	L		0	1671.4	R2.3488.3488.2.dta	23308641	NP_694503.1	prelamin-A/C	Danio rerio
R2-1	F067343	810	537.775	2	1073.53	1073.54	-0.684654	40.7	121	130	K	EADLESALAR	L		0	1669.5	R2.3483.3483.2.dta	23308641	NP_694503.1	prelamin-A/C	Danio rerio
R2-1	F067343	811	537.82	2	1073.62	1073.63	-1.60764	17.96	90	98	R	MLLITQVTR	Y		0	2182.49	R2.4787.4787.2.dta	41054473	NP_955949.1	rab GDP dissociation inhibitor beta	Danio rerio
R2-1	F067343	812	537.838	2	1073.66	1073.66	2.11426	36.79	38	46	K	ITFLLQAIR	D		0	2898.8	R2.6490.6490.2.dta	224496028	NP_001139076.1	importin-5	Danio rerio
R2-1	F067343	820	538.763	2	1075.51	1075.51	0.347741	24.88	143	152	R	SAGWNIPMGK	L	Oxidation (M) [8]	0	1520.08	R2.3088.3088.2.dta	114326282	NP_803450.2	serotransferrin precursor	Bos taurus
R2-1	F067343	822	538.764	2	1075.51	1075.51	0.905615	32.85	143	152	R	SAGWNIPMGK	L	Oxidation (M) [8]	0	1521.64	R2.3092.3092.2.dta	114326282	NP_803450.2	serotransferrin precursor	Bos taurus
R2-1	F067343	823	359.554	3	1075.64	1075.64	-0.185936	18.91	39	47	R	LAVYIDKVR	S		1	1405.43	R2.2794.2794.3.dta	23308641	NP_694503.1	prelamin-A/C	Danio rerio
R2-1	F067343	824	359.554	3	1075.64	1075.64	-0.102265	21.04	39	47	R	LAVYIDKVR	S		1	1403.8	R2.2790.2790.3.dta	23308641	NP_694503.1	prelamin-A/C	Danio rerio
R2-1	F067343	826	539.78	2	1077.55	1077.55	0.145702	40.97	61	69	R	QLLFTADDR	V		0	1830.71	R2.3900.3900.2.dta	41282154	NP_919358.2	fructose-bisphosphate aldolase A	Danio rerio
R2-1	F067343	827	539.78	2	1077.55	1077.55	0.36843	34.05	61	69	R	QLLFTADDR	V		0	1831.88	R2.3903.3903.2.dta	41282154	NP_919358.2	fructose-bisphosphate aldolase A	Danio rerio
R2-1	F067343	830	361.538	3	1081.59	1081.59	-0.808068	24.97	126	134	R	FASFIDKVR	F		1	1680.45	R2.3511.3511.3.dta	41056085	NP_956374.1	keratin, type II cytoskeletal 8	Danio rerio
R2-1	F067343	832	541.803	2	1081.59	1081.59	0.0943054	43.09	126	134	R	FASFIDKVR	F		1	1684.51	R2.3522.3522.2.dta	41056085	NP_956374.1	keratin, type II cytoskeletal 8	Danio rerio
R2-1	F067343	833	541.804	2	1081.59	1081.59	0.445639	34.42	126	134	R	FASFIDKVR	F		1	1683.18	R2.3518.3518.2.dta	41056085	NP_956374.1	keratin, type II cytoskeletal 8	Danio rerio
R2-1	F067343	842	542.306	2	1082.6	1082.6	0.0785149	37.32	407	417	K	VLPGVDALSNV	-		0	2893.83	R2.6478.6478.2.dta	47087077	NP_998552.1	phosphoglycerate kinase 1	Danio rerio
R2-1	F067343	843	542.306	2	1082.6	1082.6	0.743582	22.82	407	417	K	VLPGVDALSNV	-		0	2892.21	R2.6474.6474.2.dta	47087077	NP_998552.1	phosphoglycerate kinase 1	Danio rerio
R2-1	F067343	850	543.768	2	1085.52	1085.52	0.702888	24.77	227	235	K	QFAEMYVAK	F		0	1617.58	R2.3349.3349.2.dta	41386743	NP_956752.2	eukaryotic translation elongation factor 2b	Danio rerio
R2-1	F067343	852	543.797	2	1085.58	1085.58	0.107777	37.15	2476	2484	K	VPCEEILVK	H	Carbamidomethyl (C) [3]	0	1589.5	R2.3274.3274.2.dta	189535920	XP_001922206.1	PREDICTED: filamin-A	Danio rerio
R2-1	F067343	853	543.797	2	1085.58	1085.58	0.23674	27.35	2476	2484	K	VPCEEILVK	H	Carbamidomethyl (C) [3]	0	1587.97	R2.3270.3270.2.dta	189535920	XP_001922206.1	PREDICTED: filamin-A	Danio rerio
R2-1	F067343	855	544.291	2	1086.57	1086.57	-0.0386539	45.93	48	57	R	SLEVENAGLR	M		0	1378.37	R2.2726.2726.2.dta	23308641	NP_694503.1	prelamin-A/C	Danio rerio
R2-1	F067343	864	546.297	2	1090.58	1090.58	1.23788	46.52	2	10	M	VNFTVDQIR	A		0	1843.07	R2.3931.3931.2.dta	41386743	NP_956752.2	eukaryotic translation elongation factor 2b	Danio rerio
R2-1	F067343	865	546.297	2	1090.58	1090.58	1.67801	58.28	2	10	M	VNFTVDQIR	A		0	1844.28	R2.3934.3934.2.dta	41386743	NP_956752.2	eukaryotic translation elongation factor 2b	Danio rerio
R2-1	F067343	869	547.316	2	1092.62	1092.62	0.414601	44.78	416	426	R	VFSGVVSTGLK	V		0	1765.96	R2.3733.3733.2.dta	41386743	NP_956752.2	eukaryotic translation elongation factor 2b	Danio rerio
R2-1	F067343	870	547.317	2	1092.62	1092.62	0.524429	41.1	416	426	R	VFSGVVSTGLK	V		0	1760.98	R2.3720.3720.2.dta	41386743	NP_956752.2	eukaryotic translation elongation factor 2b	Danio rerio
R2-1	F067343	874	365.557	3	1093.65	1093.65	-0.730581	17.31	378	386	R	LEILQIHTK	N		0	1690.3	R2.3537.3537.3.dta	41393119	NP_958889.1	transitional endoplasmic reticulum ATPase	Danio rerio
R2-1	F067343	876	549.257	2	1096.5	1096.5	0.657548	27.39	540	548	R	YYGYTGAFR	C		0	1706.22	R2.3578.3578.2.dta	114326282	NP_803450.2	serotransferrin precursor	Bos taurus
R2-1	F067343	877	549.257	2	1096.5	1096.5	0.985866	33.14	540	548	R	YYGYTGAFR	C		0	1707.42	R2.3581.3581.2.dta	114326282	NP_803450.2	serotransferrin precursor	Bos taurus
R2-1	F067343	88	383.22	2	764.425	764.425	-0.330968	23.89	1	6	-	MNFLLK	A		0	1537.04	R2.3133.3133.2.dta	50539986	NP_001002459.1	complexin 2, like	Danio rerio
R2-1	F067343	886	550.807	2	1099.6	1099.6	0.0190979	28.64	12	22	R	GGVTNVLSPTR	I		0	1380.84	R2.2732.2732.2.dta	23308641	NP_694503.1	prelamin-A/C	Danio rerio
R2-1	F067343	887	550.807	2	1099.6	1099.6	0.34649	31.83	12	22	R	GGVTNVLSPTR	I		0	1375.24	R2.2718.2718.2.dta	23308641	NP_694503.1	prelamin-A/C	Danio rerio
R2-1	F067343	89	383.22	2	764.425	764.425	-0.173987	23.42	1	6	-	MNFLLK	A		0	1535.57	R2.3129.3129.2.dta	50539986	NP_001002459.1	complexin 2, like	Danio rerio
R2-1	F067343	896	552.795	2	1103.58	1103.58	-0.527376	21.08	238	246	K	IGFPWSEIR	N		0	2856.52	R2.6391.6391.2.dta	51972166	NP_001004296.1	moesin	Danio rerio
R2-1	F067343	897	552.796	2	1103.58	1103.58	0.233785	39.78	238	246	K	IGFPWSEIR	N		0	2857.8	R2.6394.6394.2.dta	51972166	NP_001004296.1	moesin	Danio rerio
R2-1	F067343	901	554.26	2	1106.51	1106.51	-0.623584	21.21	588	597	K	EACFAVEGPK	L	Carbamidomethyl (C) [3]	0	1284.25	R2.2488.2488.2.dta	30794280	NP_851335.1	serum albumin precursor	Bos taurus
R2-1	F067343	902	554.261	2	1106.51	1106.51	0.587434	35.97	588	597	K	EACFAVEGPK	L	Carbamidomethyl (C) [3]	0	1285.51	R2.2491.2491.2.dta	30794280	NP_851335.1	serum albumin precursor	Bos taurus
R2-1	F067343	903	554.275	2	1106.54	1106.54	-0.222315	58	142	151	K	ASQAEIDAFR	A		0	1424.42	R2.2842.2842.2.dta	47087077	NP_998552.1	phosphoglycerate kinase 1	Danio rerio
R2-1	F067343	904	554.275	2	1106.54	1106.54	0.229545	47.23	142	151	K	ASQAEIDAFR	A		0	1427.23	R2.2849.2849.2.dta	47087077	NP_998552.1	phosphoglycerate kinase 1	Danio rerio
R2-1	F067343	907	554.798	2	1107.58	1107.58	0.068618	37.48	72	81	R	SLFTDVVAEK	D		0	2313.1	R2.5108.5108.2.dta	157954061	NP_001103265.1	alpha-2-macroglobulin precursor	Bos taurus
R2-1	F067343	909	554.871	2	1107.73	1107.73	0.187772	34.54	51	60	K	LLEPLLLLGK	E		0	3411.44	R2.7584.7584.2.dta	115529347	NP_001070200.1	40S ribosomal protein S16	Danio rerio
R2-1	F067343	910	554.871	2	1107.73	1107.73	0.837752	14.4	51	60	K	LLEPLLLLGK	E		0	3409.61	R2.7581.7581.2.dta	115529347	NP_001070200.1	40S ribosomal protein S16	Danio rerio
R2-1	F067343	924	555.848	2	1109.68	1109.68	0.807439	20.49	351	360	K	LLGQPVKLDK	A		1	1261.72	R2.2430.2430.2.dta	225690511	NP_001070120.2	nucleolin	Danio rerio
R2-1	F067343	931	557.325	2	1112.63	1112.63	0.693849	22.8	28	36	K	KLVWVPSER	L		1	1532.9	R2.3122.3122.2.dta	326665652	XP_001920098.3	PREDICTED: myosin-9, partial	Danio rerio
R2-1	F067343	933	557.762	2	1113.51	1113.51	0.708571	36.12	870	878	K	VFAEDQYSR	E		0	1112.6	R2.2048.2048.2.dta	326680066	XP_001923457.2	PREDICTED: chondroitin sulfate proteoglycan 4	Danio rerio
R2-1	F067343	934	557.762	2	1113.51	1113.51	1.03187	33.11	870	878	K	VFAEDQYSR	E		0	1109.68	R2.2041.2041.2.dta	326680066	XP_001923457.2	PREDICTED: chondroitin sulfate proteoglycan 4	Danio rerio
R2-1	F067343	937	557.845	2	1113.68	1113.68	-0.54145	48.6	325	334	R	VLITTDLLAR	G		0	2510.19	R2.5582.5582.2.dta	41393175	NP_958918.1	eukaryotic translation initiation factor 4A, isoform 1B	Danio rerio
R2-1	F067343	938	557.845	2	1113.68	1113.68	0.44627	45.61	325	334	R	VLITTDLLAR	G		0	2511.75	R2.5586.5586.2.dta	41393175	NP_958918.1	eukaryotic translation initiation factor 4A, isoform 1B	Danio rerio
R2-1	F067343	943	558.806	2	1115.6	1115.6	0.312837	52.32	855	864	R	QTVSWAVTPK	S		0	1584.87	R2.3261.3261.2.dta	157954061	NP_001103265.1	alpha-2-macroglobulin precursor	Bos taurus
R2-1	F067343	946	558.807	2	1115.6	1115.6	1.29886	46.68	855	864	R	QTVSWAVTPK	S		0	1583.15	R2.3256.3256.2.dta	157954061	NP_001103265.1	alpha-2-macroglobulin precursor	Bos taurus
R2-1	F067343	948	559.796	2	1117.58	1117.58	0.0903741	49.05	320	329	K	SAETLWGVQK	E		0	1689.07	R2.3534.3534.2.dta	18858959	NP_571321.1	L-lactate dehydrogenase A chain	Danio rerio
R2-1	F067343	949	559.796	2	1117.58	1117.58	0.537771	37.68	320	329	K	SAETLWGVQK	E		0	1687.83	R2.3531.3531.2.dta	18858959	NP_571321.1	L-lactate dehydrogenase A chain	Danio rerio
R2-1	F067343	972	375.916	3	1124.73	1124.73	-1.25008	19.2	168	177	K	LLLALVEAKR	E		1	2092.66	R2.4564.4564.3.dta	32308153	NP_861426.1	annexin A2a	Danio rerio
R2-1	F067343	973	375.916	3	1124.73	1124.73	-1.09004	21.48	168	177	K	LLLALVEAKR	E		1	2096.39	R2.4573.4573.3.dta	32308153	NP_861426.1	annexin A2a	Danio rerio
R2-1	F067343	975	564.343	2	1126.67	1126.67	0.335502	53.55	15	25	K	VLAALELSGVR	C		0	2358.85	R2.5215.5215.2.dta	41056059	NP_956370.1	methionine--tRNA ligase, cytoplasmic	Danio rerio
R2-1	F067343	976	564.343	2	1126.67	1126.67	0.761536	37.29	15	25	K	VLAALELSGVR	C		0	2354.09	R2.5204.5204.2.dta	41056059	NP_956370.1	methionine--tRNA ligase, cytoplasmic	Danio rerio
R2-1	F067343	981	565.85	2	1129.69	1129.69	0.283265	21.85	23	32	R	LLLFSPSVVR	I		0	2762.01	R2.6178.6178.2.dta	262050656	NP_001159957.1	complement C4 precursor	Bos taurus
R2-1	F067343	985	566.322	2	1130.63	1130.63	0.292757	27.69	1119	1129	R	STGTLLNNAIK	G		0	1564.42	R2.3205.3205.2.dta	157954061	NP_001103265.1	alpha-2-macroglobulin precursor	Bos taurus
R2-1	F067343	986	566.322	2	1130.63	1130.63	0.398893	32.22	1119	1129	R	STGTLLNNAIK	G		0	1565.94	R2.3209.3209.2.dta	157954061	NP_001103265.1	alpha-2-macroglobulin precursor	Bos taurus
R2-1	F067343	987	566.767	2	1131.52	1131.52	-0.0220942	44.33	197	206	R	GYSFTTTAER	E		0	1317.69	R2.2572.2572.2.dta	18858335	NP_571106.1	actin, cytoplasmic 1	Danio rerio
R2-1	F067343	988	566.767	2	1131.52	1131.52	0.0839579	40.16	197	206	R	GYSFTTTAER	E		0	1319.32	R2.2576.2576.2.dta	18858335	NP_571106.1	actin, cytoplasmic 1	Danio rerio
R2-1	F067343	989	566.767	2	1131.52	1131.52	0.19001	50.34	197	206	R	GYSFTTTAER	E		0	1255.64	R2.2414.2414.2.dta	18858335	NP_571106.1	actin, cytoplasmic 1	Danio rerio
R2-1	F067343	990	566.768	2	1131.52	1131.52	1.16215	49.25	197	206	R	GYSFTTTAER	E		0	1257.04	R2.2418.2418.2.dta	18858335	NP_571106.1	actin, cytoplasmic 1	Danio rerio
R2-2	F067342	1004	385.56	3	1153.66	1153.66	0.12482	16.28	382	392	K	SRLPGIVAEGR	S		1	1206.58	R2-2.2229.2229.3.dta	77736341	NP_001029870.1	antithrombin-III precursor	Bos taurus
R2-2	F067342	1009	386.224	3	1155.65	1155.65	-0.377277	35.27	1035	1045	K	LKGDVDVSVPK	V		1	1110.38	R2-2.1987.1987.3.dta	189527793	XP_687696.3	PREDICTED: neuroblast differentiation-associated protein AHNAK	Danio rerio
R2-2	F067342	1010	386.224	3	1155.65	1155.65	-0.0398044	32.43	1035	1045	K	LKGDVDVSVPK	V		1	1108.82	R2-2.1983.1983.3.dta	189527793	XP_687696.3	PREDICTED: neuroblast differentiation-associated protein AHNAK	Danio rerio
R2-2	F067342	1012	578.833	2	1155.65	1155.65	0.674945	36.53	1035	1045	K	LKGDVDVSVPK	V		1	1111.99	R2-2.1991.1991.2.dta	189527793	XP_687696.3	PREDICTED: neuroblast differentiation-associated protein AHNAK	Danio rerio
R2-2	F067342	1016	579.338	2	1156.66	1156.66	0.153027	35.58	385	395	K	SILFVPASAPR	G		0	2258	R2-2.4902.4902.2.dta	38016165	NP_937853.1	endoplasmin precursor	Danio rerio
R2-2	F067342	1027	387.191	3	1158.55	1158.55	-0.439341	24.45	157	166	R	MAHAMDEVKK	F		1	433.584	R2-2.608.608.3.dta	46195759	NP_571000.1	KH domain containing, RNA binding, signal transduction associated 1a	Danio rerio
R2-2	F067342	1037	581.811	2	1161.61	1161.6	3.88343	31.26	275	285	K	SVGVQADYVPK	R		0	2057.38	R2-2.4408.4408.2.dta	326671779	XP_692234.5	PREDICTED: hypothetical protein LOC563780, partial	Danio rerio
R2-2	F067342	1038	581.811	2	1161.61	1161.6	4.62378	31.32	275	285	K	SVGVQADYVPK	R		0	2060.52	R2-2.4416.4416.2.dta	326671779	XP_692234.5	PREDICTED: hypothetical protein LOC563780, partial	Danio rerio
R2-2	F067342	1045	582.319	2	1162.62	1162.62	0.327707	29.36	66	75	K	LVNELTEFAK	T		0	2210.41	R2-2.4785.4785.2.dta	30794280	NP_851335.1	serum albumin precursor	Bos taurus
R2-2	F067342	1048	582.32	2	1162.62	1162.62	1.27384	26	66	75	K	LVNELTEFAK	T		0	4059.25	R2-2.8451.8451.2.dta	30794280	NP_851335.1	serum albumin precursor	Bos taurus
R2-2	F067342	1049	582.32	2	1162.62	1162.62	1.37706	35.4	66	75	K	LVNELTEFAK	T		0	2147.75	R2-2.4631.4631.2.dta	30794280	NP_851335.1	serum albumin precursor	Bos taurus
R2-2	F067342	1050	582.32	2	1162.63	1162.62	1.48027	42.01	66	75	K	LVNELTEFAK	T		0	2149	R2-2.4634.4634.2.dta	30794280	NP_851335.1	serum albumin precursor	Bos taurus
R2-2	F067342	1055	582.321	2	1162.63	1162.62	2.75326	26.34	66	75	K	LVNELTEFAK	T		0	2211.66	R2-2.4788.4788.2.dta	30794280	NP_851335.1	serum albumin precursor	Bos taurus
R2-2	F067342	1059	582.828	2	1163.64	1163.64	0.936715	23.92	881	890	R	HQQTITIPAR	S		0	1001.16	R2-2.1721.1721.2.dta	99028969	NP_001035559.2	complement C3 preproprotein	Bos taurus
R2-2	F067342	1060	388.92	3	1163.74	1163.74	-0.439102	19.09	327	336	K	IKIIAPPERK	Y		2	894.675	R2-2.1449.1449.3.dta	18858335	NP_571106.1	actin, cytoplasmic 1	Danio rerio
R2-2	F067342	1066	584.808	2	1167.6	1167.6	-0.331448	56.71	313	322	K	LSISETYDLK	S		0	1965.22	R2-2.4172.4172.2.dta	27806941	NP_776307.1	alpha-1-antiproteinase precursor	Bos taurus
R2-2	F067342	1067	584.809	2	1167.6	1167.6	0.610653	57.4	313	322	K	LSISETYDLK	S		0	1963.74	R2-2.4168.4168.2.dta	27806941	NP_776307.1	alpha-1-antiproteinase precursor	Bos taurus
R2-2	F067342	1069	585.318	2	1168.62	1168.62	1.61473	20.21	43	53	K	LQDAPSGQVVR	G		0	950.899	R2-2.1591.1591.2.dta	262050656	NP_001159957.1	complement C4 precursor	Bos taurus
R2-2	F067342	1073	586.837	2	1171.66	1171.66	0.117782	35.62	240	251	R	GILLYGPPGTGK	T		0	2080.07	R2-2.4464.4464.2.dta	41393119	NP_958889.1	transitional endoplasmic reticulum ATPase	Danio rerio
R2-2	F067342	1074	586.838	2	1171.66	1171.66	0.322619	43.42	240	251	R	GILLYGPPGTGK	T		0	2081.94	R2-2.4469.4469.2.dta	41393119	NP_958889.1	transitional endoplasmic reticulum ATPase	Danio rerio
R2-2	F067342	1079	587.353	2	1172.69	1172.69	0.0179075	22.37	625	634	R	LYLINSPVVR	A		0	2321.08	R2-2.5056.5056.2.dta	41054027	NP_956190.1	isoleucyl-tRNA synthetase, cytoplasmic	Danio rerio
R2-2	F067342	1080	587.354	2	1172.69	1172.69	1.68928	29.2	625	634	R	LYLINSPVVR	A		0	2316.72	R2-2.5045.5045.2.dta	41054027	NP_956190.1	isoleucyl-tRNA synthetase, cytoplasmic	Danio rerio
R2-2	F067342	1082	587.805	2	1173.6	1173.6	-0.0366395	43.17	158	166	K	EGLLLWCQR	K	Carbamidomethyl (C) [7]	0	2599.04	R2-2.5721.5721.2.dta	269973891	NP_001161758.1	alpha-actinin-1	Danio rerio
R2-2	F067342	1083	587.806	2	1173.6	1173.6	0.16786	28.97	158	166	K	EGLLLWCQR	K	Carbamidomethyl (C) [7]	0	2596.22	R2-2.5714.5714.2.dta	269973891	NP_001161758.1	alpha-actinin-1	Danio rerio
R2-2	F067342	1090	589.283	2	1176.55	1176.55	0.801495	21.97	510	520	R	VVSESSEVVQD	-		0	1172.88	R2-2.2142.2142.2.dta	41056085	NP_956374.1	keratin, type II cytoskeletal 8	Danio rerio
R2-2	F067342	1092	589.31	2	1176.61	1176.61	0.140234	28.9	316	326	K	EITSLAPSTMK	I		0	1566.77	R2-2.3148.3148.2.dta	18858335	NP_571106.1	actin, cytoplasmic 1	Danio rerio
R2-2	F067342	1093	589.311	2	1176.61	1176.61	0.667173	34.54	316	326	K	EITSLAPSTMK	I		0	1568.22	R2-2.3152.3152.2.dta	18858335	NP_571106.1	actin, cytoplasmic 1	Danio rerio
R2-2	F067342	1095	589.819	2	1177.62	1177.62	0.78633	44.91	148	157	K	LVDTFLEDVK	N		0	2471.58	R2-2.5415.5415.2.dta	27806941	NP_776307.1	alpha-1-antiproteinase precursor	Bos taurus
R2-2	F067342	1096	589.819	2	1177.62	1177.62	1.00711	56.83	148	157	K	LVDTFLEDVK	N		0	2473.08	R2-2.5419.5419.2.dta	27806941	NP_776307.1	alpha-1-antiproteinase precursor	Bos taurus
R2-2	F067342	1097	590.286	2	1178.56	1178.56	0.433581	61.92	76	86	K	AAYEAELADAR	K		0	1383.51	R2-2.2680.2680.2.dta	23308641	NP_694503.1	prelamin-A/C	Danio rerio
R2-2	F067342	1098	590.286	2	1178.56	1178.56	1.26511	48.27	76	86	K	AAYEAELADAR	K		0	1386.63	R2-2.2688.2688.2.dta	23308641	NP_694503.1	prelamin-A/C	Danio rerio
R2-2	F067342	1099	393.896	3	1178.67	1178.67	0.312217	25.02	656	666	R	ELPPLSPSIAR	R		0	1391.86	R2-2.2702.2702.3.dta	326674132	XP_698830.5	PREDICTED: pleckstrin homology-like domain family B member 1-like	Danio rerio
R2-2	F067342	1109	592.825	2	1183.64	1183.63	0.539862	22.95	241	251	K	HFVALSTNAPK	V		0	1090.14	R2-2.1937.1937.2.dta	21426835	NP_658909.1	glucose phosphate isomerase a	Danio rerio
R2-2	F067342	1120	593.844	2	1185.67	1185.67	0.743039	37.99	51	60	K	IINTTENLIR	E		0	1692	R2-2.3476.3476.2.dta	41053792	NP_957189.1	phosphoserine aminotransferase isoform 2	Danio rerio
R2-2	F067342	1121	593.844	2	1185.67	1185.67	1.04666	30.53	51	60	K	IINTTENLIR	E		0	1690.79	R2-2.3473.3473.2.dta	41053792	NP_957189.1	phosphoserine aminotransferase isoform 2	Danio rerio
R2-2	F067342	1137	594.816	2	1187.62	1187.62	-0.921171	25.1	119	128	R	QAEDIVSWLK	K		0	2691.62	R2-2.5939.5939.2.dta	193788703	NP_998529.3	protein disulfide-isomerase precursor	Danio rerio
R2-2	F067342	1145	595.313	2	1188.61	1188.61	0.59313	53.82	159	170	R	VIGSGTNLDSAR	F		0	1050.53	R2-2.1841.1841.2.dta	18858959	NP_571321.1	L-lactate dehydrogenase A chain	Danio rerio
R2-2	F067342	1146	595.335	2	1188.66	1188.65	1.56732	38.94	213	222	K	DSTLIMQLLR	D		0	3422.72	R2-2.7453.7453.2.dta	47085905	NP_998310.1	14-3-3 protein beta/alpha-B	Danio rerio
R2-2	F067342	1147	595.335	2	1188.66	1188.65	2.08892	36.03	213	222	K	DSTLIMQLLR	D		0	3425.93	R2-2.7460.7460.2.dta	47085905	NP_998310.1	14-3-3 protein beta/alpha-B	Danio rerio
R2-2	F067342	1148	596.304	2	1190.59	1190.59	0.419119	27.72	53	63	R	LAPEYEAAATR	L		0	1136.59	R2-2.2052.2052.2.dta	315075303	NP_001186666.1	protein disulfide-isomerase A3 precursor	Danio rerio
R2-2	F067342	1156	596.33	2	1190.65	1190.64	0.98854	31.77	58	67	K	DRPFYPGLVK	Y		0	1713.64	R2-2.3533.3533.2.dta	18859107	NP_571001.1	nucleoside diphosphate kinase A	Danio rerio
R2-2	F067342	1158	596.33	2	1190.65	1190.64	1.19011	26.68	58	67	K	DRPFYPGLVK	Y		0	1712.16	R2-2.3529.3529.2.dta	18859107	NP_571001.1	nucleoside diphosphate kinase A	Danio rerio
R2-2	F067342	1162	596.833	2	1191.65	1191.65	0.579029	29.99	353	363	R	LGQALTEVYAK	A		0	1701.41	R2-2.3501.3501.2.dta	41393109	NP_958882.1	vigilin	Danio rerio
R2-2	F067342	1163	596.833	2	1191.65	1191.65	0.67973	21.65	353	363	R	LGQALTEVYAK	A		0	1704.5	R2-2.3509.3509.2.dta	41393109	NP_958882.1	vigilin	Danio rerio
R2-2	F067342	1175	598.835	2	1195.66	1195.66	-0.0660725	24.59	72	81	K	IDIIPNVQER	T		0	2113.79	R2-2.4547.4547.2.dta	226823315	NP_571385.2	heat shock protein HSP 90-beta	Danio rerio
R2-2	F067342	1176	598.836	2	1195.66	1195.66	0.736834	27.13	72	81	K	IDIIPNVQER	T		0	2116.52	R2-2.4553.4553.2.dta	226823315	NP_571385.2	heat shock protein HSP 90-beta	Danio rerio
R2-2	F067342	1180	598.866	2	1195.72	1195.72	-0.39976	35.38	229	239	K	AVDSQLLPLIK	K		0	2628.66	R2-2.5792.5792.2.dta	51467911	NP_001003844.1	60S ribosomal protein L6	Danio rerio
R2-2	F067342	1181	598.866	2	1195.72	1195.72	0.620548	42.83	229	239	K	AVDSQLLPLIK	K		0	2631.61	R2-2.5799.5799.2.dta	51467911	NP_001003844.1	60S ribosomal protein L6	Danio rerio
R2-2	F067342	1191	599.857	2	1197.7	1197.7	0.501796	43.45	29	39	R	AVFPSIVGRPR	H		0	1714.52	R2-2.3535.3535.2.dta	18858335	NP_571106.1	actin, cytoplasmic 1	Danio rerio
R2-2	F067342	1192	599.857	2	1197.7	1197.7	0.70218	46.94	29	39	R	AVFPSIVGRPR	H		0	1713.04	R2-2.3531.3531.2.dta	18858335	NP_571106.1	actin, cytoplasmic 1	Danio rerio
R2-2	F067342	1197	600.372	2	1198.73	1198.73	0.707416	28.18	507	517	K	TAVETAILLLR	I		0	2989.82	R2-2.6581.6581.2.dta	27545249	NP_775357.1	T-complex protein 1 subunit gamma	Danio rerio
R2-2	F067342	12	322.72	2	643.426	643.427	-0.74756	19.01	2223	2228	R	LGLLTK	L		0	1575.73	R2-2.3173.3173.2.dta	292613807	XP_698507.4	PREDICTED: dynein heavy chain 10, axonemal	Danio rerio
R2-2	F067342	1202	600.822	2	1199.63	1199.63	0.325934	25.74	302	312	K	YASSANLHLPK	L		0	1189.61	R2-2.2184.2184.2.dta	27806941	NP_776307.1	alpha-1-antiproteinase precursor	Bos taurus
R2-2	F067342	1203	600.823	2	1199.63	1199.63	0.726057	43.98	302	312	K	YASSANLHLPK	L		0	1191.41	R2-2.2189.2189.2.dta	27806941	NP_776307.1	alpha-1-antiproteinase precursor	Bos taurus
R2-2	F067342	1204	400.89	3	1199.65	1199.65	-1.30705	29.86	377	386	R	IKDLEDALQR	A		1	1522.97	R2-2.3035.3035.3.dta	41056085	NP_956374.1	keratin, type II cytoskeletal 8	Danio rerio
R2-2	F067342	1205	600.832	2	1199.65	1199.65	-1.23202	31.61	199	209	R	LAVISEQGVER	Q		0	1497.59	R2-2.2970.2970.2.dta	18859271	NP_571227.1	proteasome subunit beta type-6	Danio rerio
R2-2	F067342	1206	400.891	3	1199.65	1199.65	-0.706872	31.19	377	386	R	IKDLEDALQR	A		1	1523.87	R2-2.3037.3037.3.dta	41056085	NP_956374.1	keratin, type II cytoskeletal 8	Danio rerio
R2-2	F067342	1207	600.833	2	1199.65	1199.65	0.198391	27.6	377	386	R	IKDLEDALQR	A		1	1532.77	R2-2.3060.3060.2.dta	41056085	NP_956374.1	keratin, type II cytoskeletal 8	Danio rerio
R2-2	F067342	1208	600.833	2	1199.65	1199.65	1.11532	22.24	377	386	R	IKDLEDALQR	A		1	1528.81	R2-2.3050.3050.2.dta	41056085	NP_956374.1	keratin, type II cytoskeletal 8	Danio rerio
R2-2	F067342	1217	602.309	2	1202.6	1202.6	0.756692	40.91	458	468	R	VTVDEVDLEGK	F		0	1672.05	R2-2.3425.3425.2.dta	23308641	NP_694503.1	prelamin-A/C	Danio rerio
R2-2	F067342	1219	602.322	2	1202.63	1202.63	0.388316	35.66	749	758	R	ALELDPNLYR	I		0	2287.38	R2-2.4973.4973.2.dta	326665652	XP_001920098.3	PREDICTED: myosin-9, partial	Danio rerio
R2-2	F067342	1221	602.323	2	1202.63	1202.63	1.30298	35.94	749	758	R	ALELDPNLYR	I		0	2289.02	R2-2.4977.4977.2.dta	326665652	XP_001920098.3	PREDICTED: myosin-9, partial	Danio rerio
R2-2	F067342	1226	603.312	2	1204.61	1204.61	0.45907	34.55	395	404	R	EIFDQAVDIR	V		0	2192.62	R2-2.4740.4740.2.dta	225690511	NP_001070120.2	nucleolin	Danio rerio
R2-2	F067342	1233	603.818	2	1205.62	1205.62	0.415553	27.23	315	324	R	LITLEEEMTK	Y		0	2057.08	R2-2.4407.4407.2.dta	193788703	NP_998529.3	protein disulfide-isomerase precursor	Danio rerio
R2-2	F067342	1234	603.819	2	1205.62	1205.62	1.21182	26.84	315	324	R	LITLEEEMTK	Y		0	2053.68	R2-2.4398.4398.2.dta	193788703	NP_998529.3	protein disulfide-isomerase precursor	Danio rerio
R2-2	F067342	1235	402.939	3	1205.8	1205.8	-0.471058	15.22	377	386	K	LINRPLIVLR	G		0	1944.28	R2-2.4118.4118.3.dta	115494998	NP_001070028.1	fascin	Danio rerio
R2-2	F067342	1236	402.94	3	1205.8	1205.8	0.225577	14.91	377	386	K	LINRPLIVLR	G		0	1942.77	R2-2.4114.4114.3.dta	115494998	NP_001070028.1	fascin	Danio rerio
R2-2	F067342	1242	604.296	2	1206.58	1206.57	2.4093	22.98	204	213	R	GYAFLTFCTK	E	Carbamidomethyl (C) [8]	0	2634.11	R2-2.5805.5805.2.dta	47550699	NP_999861.1	heterogeneous nuclear ribonucleoprotein Q	Danio rerio
R2-2	F067342	1265	607.304	2	1212.59	1212.59	0.486561	35.8	264	273	K	APDFVFYAQR	L		0	2305.3	R2-2.5017.5017.2.dta	51972166	NP_001004296.1	moesin	Danio rerio
R2-2	F067342	1266	607.305	2	1212.6	1212.59	2.10293	38.36	264	273	K	APDFVFYAQR	L		0	2299.78	R2-2.5003.5003.2.dta	51972166	NP_001004296.1	moesin	Danio rerio
R2-2	F067342	1267	607.807	2	1213.6	1213.6	0.706989	19.79	142	151	K	NLQYYDISAK	S		0	1717.88	R2-2.3544.3544.2.dta	18859307	NP_571384.1	GTP-binding nuclear protein Ran	Danio rerio
R2-2	F067342	1268	607.807	2	1213.6	1213.6	0.904748	26.88	142	151	K	NLQYYDISAK	S		0	1719.11	R2-2.3547.3547.2.dta	18859307	NP_571384.1	GTP-binding nuclear protein Ran	Danio rerio
R2-2	F067342	1276	608.314	2	1214.61	1214.61	1.21603	27.15	695	704	K	LLEACTFHKP	-	Carbamidomethyl (C) [5]	0	1304.14	R2-2.2479.2479.2.dta	114326282	NP_803450.2	serotransferrin precursor	Bos taurus
R2-2	F067342	1280	608.338	2	1214.66	1214.66	0.355655	59.99	160	171	K	DAGTISGLNVLR	I		0	2334.02	R2-2.5088.5088.2.dta	160333682	NP_001103873.1	heat shock cognate 71 kDa protein	Danio rerio
R2-2	F067342	1282	608.339	2	1214.66	1214.66	0.652033	52.3	160	171	K	DAGTISGLNVLR	I		0	2332.47	R2-2.5084.5084.2.dta	160333682	NP_001103873.1	heat shock cognate 71 kDa protein	Danio rerio
R2-2	F067342	1283	608.82	2	1215.62	1215.62	0.162057	44.36	9	19	K	VADISLAEWGR	K		0	2422.94	R2-2.5300.5300.2.dta	40363541	NP_954688.1	adenosylhomocysteinase	Danio rerio
R2-2	F067342	1290	609.343	2	1216.67	1216.67	0.862189	22.52	17	26	K	IIQLLDDYPK	C		0	2453.35	R2-2.5370.5370.2.dta	339639641	NP_571655.2	60S acidic ribosomal protein P0	Danio rerio
R2-2	F067342	1291	609.344	2	1216.67	1216.67	2.65396	21.88	17	26	K	IIQLLDDYPK	C		0	2451.37	R2-2.5365.5365.2.dta	339639641	NP_571655.2	60S acidic ribosomal protein P0	Danio rerio
R2-2	F067342	1298	609.822	2	1217.63	1217.63	0.165896	22.9	61	70	R	ELLNVPENYK	I		0	1878.43	R2-2.3953.3953.2.dta	41053792	NP_957189.1	phosphoserine aminotransferase isoform 2	Danio rerio
R2-2	F067342	1307	610.829	2	1219.64	1219.64	-1.87596	34.77	77	87	K	TTALEFSPLNK	V		0	2118.99	R2-2.4559.4559.2.dta	68448489	NP_001020341.1	eukaryotic translation initiation factor 2A	Danio rerio
R2-2	F067342	1322	613.288	2	1224.56	1224.56	-0.12086	54.47	1184	1194	R	EATTDFTVDAR	A		0	1371.21	R2-2.2649.2649.2.dta	189535920	XP_001922206.1	PREDICTED: filamin-A	Danio rerio
R2-2	F067342	1323	613.289	2	1224.56	1224.56	0.973409	56.49	1184	1194	R	EATTDFTVDAR	A		0	1375.61	R2-2.2660.2660.2.dta	189535920	XP_001922206.1	PREDICTED: filamin-A	Danio rerio
R2-2	F067342	1324	613.349	2	1224.68	1224.68	0.960249	21.01	140	150	R	QITINDLPVGR	S		0	2179.45	R2-2.4708.4708.2.dta	50539996	NP_001002468.1	peroxiredoxin-2	Danio rerio
R2-2	F067342	1325	613.349	2	1224.68	1224.68	0.960249	28.01	140	150	R	QITINDLPVGR	S		0	2183.28	R2-2.4717.4717.2.dta	50539996	NP_001002468.1	peroxiredoxin-2	Danio rerio
R2-2	F067342	1328	613.846	2	1225.68	1225.68	-0.525424	49.54	210	221	K	DAGQIAGLNVLR	V		0	2415.24	R2-2.5281.5281.2.dta	54262125	NP_958483.2	stress-70 protein, mitochondrial	Danio rerio
R2-2	F067342	1329	613.889	2	1225.76	1225.76	-0.631443	48.42	78	88	R	LIALLEVLSQK	K		0	3496.69	R2-2.7587.7587.2.dta	189535920	XP_001922206.1	PREDICTED: filamin-A	Danio rerio
R2-2	F067342	1330	613.89	2	1225.77	1225.76	0.559651	32.76	78	88	R	LIALLEVLSQK	K		0	3493.68	R2-2.7580.7580.2.dta	189535920	XP_001922206.1	PREDICTED: filamin-A	Danio rerio
R2-2	F067342	1331	614.3	2	1226.58	1226.59	-0.471227	59.43	168	178	R	FMETATESLAK	Y		0	1574.26	R2-2.3169.3169.2.dta	77735387	NP_001029390.1	fetuin-B precursor	Bos taurus
R2-2	F067342	1332	614.3	2	1226.59	1226.59	0.425572	34.58	168	178	R	FMETATESLAK	Y		0	1572.8	R2-2.3165.3165.2.dta	77735387	NP_001029390.1	fetuin-B precursor	Bos taurus
R2-2	F067342	1339	614.867	2	1227.72	1227.72	0.0317662	49.07	1234	1245	K	TLGVDLVALATR	V		0	2988.52	R2-2.6578.6578.2.dta	57770415	NP_001009884.1	CAD protein	Danio rerio
R2-2	F067342	1340	614.867	2	1227.72	1227.72	0.829995	31.03	1234	1245	K	TLGVDLVALATR	V		0	2979.25	R2-2.6560.6560.2.dta	57770415	NP_001009884.1	CAD protein	Danio rerio
R2-2	F067342	1343	615.302	2	1228.59	1228.59	-0.786267	49.89	381	390	R	ISEQFTAMFR	R		0	2483.73	R2-2.5445.5445.2.dta	239582731	NP_942104.2	tubulin, beta 2c	Danio rerio
R2-2	F067342	1344	615.303	2	1228.59	1228.59	0.109068	49.5	381	390	R	ISEQFTAMFR	R		0	2485.33	R2-2.5449.5449.2.dta	239582731	NP_942104.2	tubulin, beta 2c	Danio rerio
R2-2	F067342	1349	616.337	2	1230.66	1230.66	2.00625	36.37	344	355	R	NELSGALTGLTR	V		0	2198.06	R2-2.4754.4754.2.dta	54400362	NP_001005932.1	threonyl-tRNA synthetase, cytoplasmic isoform 2	Danio rerio
R2-2	F067342	1360	617.35	2	1232.69	1232.69	-1.16412	19.76	249	259	R	LTRPASYANIK	E		0	991.658	R2-2.1699.1699.2.dta	47085833	NP_998259.1	glyceraldehyde 3-phosphate dehydrogenase 2	Danio rerio
R2-2	F067342	1361	411.903	3	1232.69	1232.69	0.0722	23.2	249	259	R	LTRPASYANIK	E		0	966.723	R2-2.1633.1633.3.dta	47085833	NP_998259.1	glyceraldehyde 3-phosphate dehydrogenase 2	Danio rerio
R2-2	F067342	1363	411.903	3	1232.69	1232.69	0.729301	21.12	249	259	R	LTRPASYANIK	E		0	969.354	R2-2.1640.1640.3.dta	47085833	NP_998259.1	glyceraldehyde 3-phosphate dehydrogenase 2	Danio rerio
R2-2	F067342	137	403.25	2	804.485	804.486	-0.560607	24.7	148	154	R	GVTFLLR	L		0	2154.53	R2-2.4648.4648.2.dta	114053019	NP_001039708.1	alpha-1B-glycoprotein precursor	Bos taurus
R2-2	F067342	1371	618.801	2	1235.59	1235.59	2.00391	22.56	966	976	R	TLGEGFVPCEK	A	Carbamidomethyl (C) [9]	0	1823.47	R2-2.3814.3814.2.dta	326674754	XP_682807.5	PREDICTED: valyl-tRNA synthetase	Danio rerio
R2-2	F067342	138	403.25	2	804.486	804.486	-0.262279	28.81	148	154	R	GVTFLLR	L		0	2155.44	R2-2.4650.4650.2.dta	114053019	NP_001039708.1	alpha-1B-glycoprotein precursor	Bos taurus
R2-2	F067342	1386	620.309	2	1238.6	1238.6	0.872757	28.23	431	441	K	DFETASLSEIK	A		0	2244.51	R2-2.4869.4869.2.dta	269973891	NP_001161758.1	alpha-actinin-1	Danio rerio
R2-2	F067342	1387	620.344	2	1238.67	1238.67	-0.24058	37.25	43	54	K	VLANPGNTQVAR	V		0	956.571	R2-2.1606.1606.2.dta	302393607	NP_001032791.2	importin subunit beta-1	Danio rerio
R2-2	F067342	1388	620.344	2	1238.67	1238.67	0.938101	30.31	43	54	K	VLANPGNTQVAR	V		0	958.018	R2-2.1610.1610.2.dta	302393607	NP_001032791.2	importin subunit beta-1	Danio rerio
R2-2	F067342	139	404.203	2	806.392	806.392	-0.855663	32.7	180	186	K	LAADDFR	L		0	1200.05	R2-2.2212.2212.2.dta	94536645	NP_001035449.1	uncharacterized protein LOC678611	Danio rerio
R2-2	F067342	1390	620.78	2	1239.55	1239.54	0.672828	34.71	78	88	R	FDDGVVQSDMK	H		0	1479.19	R2-2.2922.2922.2.dta	160333682	NP_001103873.1	heat shock cognate 71 kDa protein	Danio rerio
R2-2	F067342	140	404.203	2	806.392	806.392	-0.384428	29.18	180	186	K	LAADDFR	L		0	1198.82	R2-2.2209.2209.2.dta	94536645	NP_001035449.1	uncharacterized protein LOC678611	Danio rerio
R2-2	F067342	1405	621.856	2	1241.7	1241.7	0.23033	38.2	95	106	K	ADLINNLGTIAK	S		0	2302.82	R2-2.5011.5011.2.dta	226823315	NP_571385.2	heat shock protein HSP 90-beta	Danio rerio
R2-2	F067342	1406	621.857	2	1241.7	1241.7	1.3095	68.15	95	106	K	ADLINNLGTIAK	S		0	2308.58	R2-2.5025.5025.2.dta	226823315	NP_571385.2	heat shock protein HSP 90-beta	Danio rerio
R2-2	F067342	1408	622.298	2	1242.58	1242.58	0.485281	21.04	168	178	R	FMETATESLAK	Y	Oxidation (M) [2]	0	1210.03	R2-2.2238.2238.2.dta	77735387	NP_001029390.1	fetuin-B precursor	Bos taurus
R2-2	F067342	1411	622.896	2	1243.78	1243.78	2.45382	37.71	339	350	R	SIATLAITTLLK	T		0	3535.65	R2-2.7659.7659.2.dta	18858453	NP_571069.1	coatomer subunit gamma-2	Danio rerio
R2-2	F067342	1412	622.897	2	1243.78	1243.78	2.74326	15.39	339	350	R	SIATLAITTLLK	T		0	3539.3	R2-2.7664.7664.2.dta	18858453	NP_571069.1	coatomer subunit gamma-2	Danio rerio
R2-2	F067342	1415	623.818	2	1245.62	1245.62	0.00561969	30	193	203	R	LMMDPLSGLNR	G		0	2636.95	R2-2.5812.5812.2.dta	47550699	NP_999861.1	heterogeneous nuclear ribonucleoprotein Q	Danio rerio
R2-2	F067342	1416	623.818	2	1245.62	1245.62	0.00561969	29.35	193	203	R	LMMDPLSGLNR	G		0	2635.33	R2-2.5808.5808.2.dta	47550699	NP_999861.1	heterogeneous nuclear ribonucleoprotein Q	Danio rerio
R2-2	F067342	1421	624.344	2	1246.67	1246.67	2.03983	23.13	46	57	R	SPAFLGNFPLGK	V		0	2758.38	R2-2.6083.6083.2.dta	27545277	NP_775370.1	elongation factor 1-gamma	Danio rerio
R2-2	F067342	1422	624.757	2	1247.5	1247.5	0.836875	37.52	612	622	R	DNSTMGYMMAK	K		0	1667.2	R2-2.3412.3412.2.dta	226823315	NP_571385.2	heat shock protein HSP 90-beta	Danio rerio
R2-2	F067342	1423	625.28	2	1248.55	1248.55	0.331586	29.53	312	320	K	YMACCLLYR	G	Carbamidomethyl (C) [4], Carbamidomethyl (C) [5]	0	2055.88	R2-2.4404.4404.2.dta	41055710	NP_956479.1	tubulin, alpha 8 like 4	Danio rerio
R2-2	F067342	1424	625.281	2	1248.55	1248.55	2.18975	23.86	312	320	K	YMACCLLYR	G	Carbamidomethyl (C) [4], Carbamidomethyl (C) [5]	0	2058.26	R2-2.4410.4410.2.dta	41055710	NP_956479.1	tubulin, alpha 8 like 4	Danio rerio
R2-2	F067342	1426	313.16	4	1248.61	1248.61	-1.20133	22.7	35	44	R	FKDLGEEHFK	G		1	1014.87	R2-2.1753.1753.4.dta	30794280	NP_851335.1	serum albumin precursor	Bos taurus
R2-2	F067342	1428	313.161	4	1248.61	1248.61	-0.43248	20.5	35	44	R	FKDLGEEHFK	G		1	1075.2	R2-2.1900.1900.4.dta	30794280	NP_851335.1	serum albumin precursor	Bos taurus
R2-2	F067342	1429	417.212	3	1248.61	1248.61	-0.339577	34.05	35	44	R	FKDLGEEHFK	G		1	1009.84	R2-2.1741.1741.3.dta	30794280	NP_851335.1	serum albumin precursor	Bos taurus
R2-2	F067342	1430	417.212	3	1248.61	1248.61	-0.195417	43.14	35	44	R	FKDLGEEHFK	G		1	1072.25	R2-2.1892.1892.3.dta	30794280	NP_851335.1	serum albumin precursor	Bos taurus
R2-2	F067342	1431	417.212	3	1248.61	1248.61	-0.123337	41.96	35	44	R	FKDLGEEHFK	G		1	1070.71	R2-2.1888.1888.3.dta	30794280	NP_851335.1	serum albumin precursor	Bos taurus
R2-2	F067342	1432	417.212	3	1248.61	1248.61	0.164983	24.47	35	44	R	FKDLGEEHFK	G		1	1008.89	R2-2.1739.1739.3.dta	30794280	NP_851335.1	serum albumin precursor	Bos taurus
R2-2	F067342	1433	625.315	2	1248.61	1248.61	0.570232	33.78	35	44	R	FKDLGEEHFK	G		1	1035.62	R2-2.1804.1804.2.dta	30794280	NP_851335.1	serum albumin precursor	Bos taurus
R2-2	F067342	1434	625.315	2	1248.61	1248.61	0.682357	27.29	35	44	R	FKDLGEEHFK	G		1	1037.57	R2-2.1809.1809.2.dta	30794280	NP_851335.1	serum albumin precursor	Bos taurus
R2-2	F067342	1441	626.293	2	1250.57	1250.57	0.498172	19.9	370	380	K	MVSDISNSWGR	L		0	1730.16	R2-2.3576.3576.2.dta	269973891	NP_001161758.1	alpha-actinin-1	Danio rerio
R2-2	F067342	1442	626.314	2	1250.61	1250.61	0.869175	27.35	513	524	K	GVLFYGPPGCGK	T	Carbamidomethyl (C) [10]	0	1994.3	R2-2.4247.4247.2.dta	41393119	NP_958889.1	transitional endoplasmic reticulum ATPase	Danio rerio
R2-2	F067342	1450	418.225	3	1251.65	1251.65	-0.429033	27.69	127	137	K	MKEIAEAYLGK	T		1	1487.92	R2-2.2944.2944.3.dta	160333682	NP_001103873.1	heat shock cognate 71 kDa protein	Danio rerio
R2-2	F067342	1451	418.225	3	1251.65	1251.65	-0.141413	29.1	127	137	K	MKEIAEAYLGK	T		1	1489.39	R2-2.2948.2948.3.dta	160333682	NP_001103873.1	heat shock cognate 71 kDa protein	Danio rerio
R2-2	F067342	1452	626.835	2	1251.66	1251.65	1.68497	30.64	127	137	K	MKEIAEAYLGK	T		1	1491.52	R2-2.2954.2954.2.dta	160333682	NP_001103873.1	heat shock cognate 71 kDa protein	Danio rerio
R2-2	F067342	1453	626.836	2	1251.66	1251.65	3.04318	29.33	127	137	K	MKEIAEAYLGK	T		1	1487.03	R2-2.2942.2942.2.dta	160333682	NP_001103873.1	heat shock cognate 71 kDa protein	Danio rerio
R2-2	F067342	1454	627.312	2	1252.61	1252.61	0.948421	40.16	302	311	R	FEELNADLFR	G		0	2612.32	R2-2.5753.5753.2.dta	160333682	NP_001103873.1	heat shock cognate 71 kDa protein	Danio rerio
R2-2	F067342	1455	627.313	2	1252.61	1252.61	2.40139	41.83	302	311	R	FEELNADLFR	G		0	2619.95	R2-2.5772.5772.2.dta	160333682	NP_001103873.1	heat shock cognate 71 kDa protein	Danio rerio
R2-2	F067342	1468	628.835	2	1255.66	1255.66	0.104328	35.7	584	596	R	AWGPGLESGVVGK	S		0	1981.58	R2-2.4215.4215.2.dta	189535920	XP_001922206.1	PREDICTED: filamin-A	Danio rerio
R2-2	F067342	1469	628.835	2	1255.66	1255.66	0.104328	33.2	584	596	R	AWGPGLESGVVGK	S		0	1980.38	R2-2.4212.4212.2.dta	189535920	XP_001922206.1	PREDICTED: filamin-A	Danio rerio
R2-2	F067342	1477	630.353	2	1258.69	1258.69	-0.683249	51.42	690	702	K	GVYALDAPLAAAK	A		0	2168.83	R2-2.4683.4683.2.dta	113195586	NP_001037775.1	alanyl-tRNA synthetase, cytoplasmic isoform 1	Danio rerio
R2-2	F067342	1478	630.354	2	1258.69	1258.69	1.15993	42.73	690	702	K	GVYALDAPLAAAK	A		0	2167.22	R2-2.4679.4679.2.dta	113195586	NP_001037775.1	alanyl-tRNA synthetase, cytoplasmic isoform 1	Danio rerio
R2-2	F067342	1486	631.318	2	1260.62	1260.62	1.24701	55.94	41	52	R	ELVSNASDALDK	I		0	1412.11	R2-2.2753.2753.2.dta	226823315	NP_571385.2	heat shock protein HSP 90-beta	Danio rerio
R2-2	F067342	1487	631.318	2	1260.62	1260.62	1.64364	62.02	41	52	R	ELVSNASDALDK	I		0	1413.64	R2-2.2757.2757.2.dta	226823315	NP_571385.2	heat shock protein HSP 90-beta	Danio rerio
R2-2	F067342	1498	632.83	2	1263.65	1263.65	-0.163812	44.14	89	99	R	LWDLTTGTTTR	R		0	2100.32	R2-2.4514.4514.2.dta	18859301	NP_571519.1	guanine nucleotide-binding protein subunit beta-2-like 1	Danio rerio
R2-2	F067342	1499	632.831	2	1263.65	1263.65	1.08654	52.46	89	99	R	LWDLTTGTTTR	R		0	2097.48	R2-2.4507.4507.2.dta	18859301	NP_571519.1	guanine nucleotide-binding protein subunit beta-2-like 1	Danio rerio
R2-2	F067342	1501	633.321	2	1264.63	1264.63	-0.488681	24.77	237	246	R	MVNHFITEFK	R		0	1814.79	R2-2.3792.3792.2.dta	160333682	NP_001103873.1	heat shock cognate 71 kDa protein	Danio rerio
R2-2	F067342	1502	422.55	3	1264.63	1264.63	-0.382721	33.32	237	246	R	MVNHFITEFK	R		0	1820.12	R2-2.3805.3805.3.dta	160333682	NP_001103873.1	heat shock cognate 71 kDa protein	Danio rerio
R2-2	F067342	1506	633.42	2	1264.82	1264.82	1.15273	24.61	104	115	R	LLGNVLVVVLAR	R		0	3530.19	R2-2.7649.7649.2.dta	62460494	NP_001014902.1	hemoglobin fetal subunit beta	Bos taurus
R2-2	F067342	1507	633.421	2	1264.83	1264.82	3.19254	15.95	104	115	R	LLGNVLVVVLAR	R		0	3533.82	R2-2.7656.7656.2.dta	62460494	NP_001014902.1	hemoglobin fetal subunit beta	Bos taurus
R2-2	F067342	1510	633.811	2	1265.61	1265.61	-0.417981	25.43	27	38	K	CFIVGADNVGSK	Q	Carbamidomethyl (C) [1]	0	1644.42	R2-2.3354.3354.2.dta	339639641	NP_571655.2	60S acidic ribosomal protein P0	Danio rerio
R2-2	F067342	1511	633.811	2	1265.61	1265.61	0.545983	28.48	27	38	K	CFIVGADNVGSK	Q	Carbamidomethyl (C) [1]	0	1642.41	R2-2.3349.3349.2.dta	339639641	NP_571655.2	60S acidic ribosomal protein P0	Danio rerio
R2-2	F067342	1526	635.327	2	1268.64	1268.64	-0.0102472	46.55	121	131	K	QDGQFSVLFTK	C		0	2402.28	R2-2.5250.5250.2.dta	27806751	NP_776409.1	alpha-2-HS-glycoprotein precursor	Bos taurus
R2-2	F067342	1527	635.328	2	1268.64	1268.64	0.368111	43.25	121	131	K	QDGQFSVLFTK	C		0	2405.05	R2-2.5257.5257.2.dta	27806751	NP_776409.1	alpha-2-HS-glycoprotein precursor	Bos taurus
R2-2	F067342	1528	635.328	2	1268.64	1268.64	0.856823	29.67	121	131	K	QDGQFSVLFTK	C		0	2502.67	R2-2.5491.5491.2.dta	27806751	NP_776409.1	alpha-2-HS-glycoprotein precursor	Bos taurus
R2-2	F067342	1529	635.328	2	1268.64	1268.64	1.046	36.55	121	131	K	QDGQFSVLFTK	C		0	2504.12	R2-2.5495.5495.2.dta	27806751	NP_776409.1	alpha-2-HS-glycoprotein precursor	Bos taurus
R2-2	F067342	1534	424.563	3	1270.67	1270.67	-0.401364	22.07	1101	1111	R	FQLQVSDGLHK	T		0	1678.27	R2-2.3441.3441.3.dta	326680066	XP_001923457.2	PREDICTED: chondroitin sulfate proteoglycan 4	Danio rerio
R2-2	F067342	1537	636.369	2	1270.72	1270.72	0.411577	39.41	252	262	R	KLAVNMVPFPR	L		1	2108.73	R2-2.4535.4535.2.dta	239582731	NP_942104.2	tubulin, beta 2c	Danio rerio
R2-2	F067342	1538	636.369	2	1270.72	1270.72	0.600446	37.09	252	262	R	KLAVNMVPFPR	L		1	2112.87	R2-2.4545.4545.2.dta	239582731	NP_942104.2	tubulin, beta 2c	Danio rerio
R2-2	F067342	1548	637.298	2	1272.58	1272.58	0.146945	32.25	540	550	K	NGLESYAFNMK	S		0	2196.16	R2-2.4749.4749.2.dta	160333682	NP_001103873.1	heat shock cognate 71 kDa protein	Danio rerio
R2-2	F067342	1549	637.298	2	1272.58	1272.58	0.917034	36.93	540	550	K	NGLESYAFNMK	S		0	2194.58	R2-2.4745.4745.2.dta	160333682	NP_001103873.1	heat shock cognate 71 kDa protein	Danio rerio
R2-2	F067342	1550	637.313	2	1272.61	1272.61	0.729996	68.73	90	102	K	FASATGSTTFAGR	F		0	1254.67	R2-2.2353.2353.2.dta	41054972	NP_957346.1	40S ribosomal protein SA	Danio rerio
R2-2	F067342	1551	637.313	2	1272.61	1272.61	1.40577	63.72	90	102	K	FASATGSTTFAGR	F		0	1257.17	R2-2.2359.2359.2.dta	41054972	NP_957346.1	40S ribosomal protein SA	Danio rerio
R2-2	F067342	1558	637.866	2	1273.72	1273.72	-0.238671	25.86	30	39	R	LLVVYPWTQR	F		0	2751.98	R2-2.6068.6068.2.dta	62460494	NP_001014902.1	hemoglobin fetal subunit beta	Bos taurus
R2-2	F067342	1559	637.867	2	1273.72	1273.72	1.48856	21.45	30	39	R	LLVVYPWTQR	F		0	2753.58	R2-2.6072.6072.2.dta	62460494	NP_001014902.1	hemoglobin fetal subunit beta	Bos taurus
R2-2	F067342	1566	639.358	2	1276.7	1276.7	-0.422181	42.63	406	416	K	LALDIEIATYR	K		0	2873.8	R2-2.6336.6336.2.dta	41056085	NP_956374.1	keratin, type II cytoskeletal 8	Danio rerio
R2-2	F067342	1569	639.359	2	1276.7	1276.7	1.09736	64.64	406	416	K	LALDIEIATYR	K		0	2870.52	R2-2.6328.6328.2.dta	41056085	NP_956374.1	keratin, type II cytoskeletal 8	Danio rerio
R2-2	F067342	1570	639.359	2	1276.7	1276.7	1.19135	51.06	406	416	K	LALDIEIATYR	K		0	2801.33	R2-2.6179.6179.2.dta	41056085	NP_956374.1	keratin, type II cytoskeletal 8	Danio rerio
R2-2	F067342	1571	639.36	2	1276.71	1276.7	2.63256	63.23	406	416	K	LALDIEIATYR	K		0	2802.58	R2-2.6182.6182.2.dta	41056085	NP_956374.1	keratin, type II cytoskeletal 8	Danio rerio
R2-2	F067342	1584	428.575	3	1282.7	1282.7	-0.399157	30.13	361	371	R	HPEYAVSVLLR	L		0	2014.28	R2-2.4299.4299.3.dta	30794280	NP_851335.1	serum albumin precursor	Bos taurus
R2-2	F067342	1585	428.575	3	1282.7	1282.7	-0.328993	19.38	361	371	R	HPEYAVSVLLR	L		0	2009.49	R2-2.4287.4287.3.dta	30794280	NP_851335.1	serum albumin precursor	Bos taurus
R2-2	F067342	1588	642.827	2	1283.64	1283.64	-0.407435	20.43	313	324	K	EFSPFGTITSAK	V		0	2381.15	R2-2.5200.5200.2.dta	41053728	NP_957176.1	poly A binding protein, cytoplasmic 1 b	Danio rerio
R2-2	F067342	1593	643.803	2	1285.59	1285.59	0.577944	27.04	249	258	R	FCIWTEGAFR	K	Carbamidomethyl (C) [2]	0	2772.34	R2-2.6115.6115.2.dta	54261775	NP_998272.1	60S ribosomal protein L4	Danio rerio
R2-2	F067342	1606	644.349	2	1286.68	1286.68	0.325644	54.58	777	789	R	DTGLGLSPTASLR	V		0	2087.45	R2-2.4483.4483.2.dta	157954061	NP_001103265.1	alpha-2-macroglobulin precursor	Bos taurus
R2-2	F067342	1607	644.35	2	1286.69	1286.68	1.74013	43.7	777	789	R	DTGLGLSPTASLR	V		0	2085.87	R2-2.4479.4479.2.dta	157954061	NP_001103265.1	alpha-2-macroglobulin precursor	Bos taurus
R2-2	F067342	1615	644.839	2	1287.66	1287.66	2.09372	42.01	95	106	R	GLCAIAQAESLR	Y	Carbamidomethyl (C) [3]	0	2031.54	R2-2.4343.4343.2.dta	41056077	NP_957447.1	40S ribosomal protein S3	Danio rerio
R2-2	F067342	1624	647.325	2	1292.63	1292.64	-1.23004	47.33	107	118	K	DVLSVAFSADNR	Q		0	2509.05	R2-2.5508.5508.2.dta	18859301	NP_571519.1	guanine nucleotide-binding protein subunit beta-2-like 1	Danio rerio
R2-2	F067342	1625	647.325	2	1292.64	1292.64	-0.367466	41.22	955	965	R	VFSNEDLSLNR	L		0	1786.48	R2-2.3719.3719.2.dta	326680066	XP_001923457.2	PREDICTED: chondroitin sulfate proteoglycan 4	Danio rerio
R2-2	F067342	1626	647.326	2	1292.64	1292.64	0.471904	60.95	107	118	K	DVLSVAFSADNR	Q		0	2503.25	R2-2.5493.5493.2.dta	18859301	NP_571519.1	guanine nucleotide-binding protein subunit beta-2-like 1	Danio rerio
R2-2	F067342	1627	647.327	2	1292.64	1292.64	2.09262	34.56	955	965	R	VFSNEDLSLNR	L		0	1790.9	R2-2.3730.3730.2.dta	326680066	XP_001923457.2	PREDICTED: chondroitin sulfate proteoglycan 4	Danio rerio
R2-2	F067342	1635	648.838	2	1295.66	1295.66	-0.00617445	35.19	1216	1226	K	LLYNNVSNFGR	L		0	1994.96	R2-2.4249.4249.2.dta	226823301	NP_001005391.2	clathrin, heavy polypeptide a	Danio rerio
R2-2	F067342	1636	648.839	2	1295.66	1295.66	0.364292	36.33	1216	1226	K	LLYNNVSNFGR	L		0	1996.46	R2-2.4253.4253.2.dta	226823301	NP_001005391.2	clathrin, heavy polypeptide a	Danio rerio
R2-2	F067342	1637	648.886	2	1295.76	1295.76	0.64827	43.1	162	173	R	LAIIENANVLAR	Y		0	2372.25	R2-2.5178.5178.2.dta	41282154	NP_919358.2	fructose-bisphosphate aldolase A	Danio rerio
R2-2	F067342	1638	648.886	2	1295.76	1295.76	0.83349	57.15	162	173	R	LAIIENANVLAR	Y		0	2373.75	R2-2.5182.5182.2.dta	41282154	NP_919358.2	fructose-bisphosphate aldolase A	Danio rerio
R2-2	F067342	1642	433.587	3	1297.74	1297.74	-0.252747	33.89	135	146	R	EHALLAFTLGVK	Q		0	2511.82	R2-2.5515.5515.3.dta	18858587	NP_571338.1	elongation factor 1-alpha	Danio rerio
R2-2	F067342	1643	433.587	3	1297.74	1297.74	-0.252747	41.5	135	146	R	EHALLAFTLGVK	Q		0	2513.37	R2-2.5519.5519.3.dta	18858587	NP_571338.1	elongation factor 1-alpha	Danio rerio
R2-2	F067342	1644	649.877	2	1297.74	1297.74	0.707384	31.21	135	146	R	EHALLAFTLGVK	Q		0	2515.96	R2-2.5525.5525.2.dta	18858587	NP_571338.1	elongation factor 1-alpha	Danio rerio
R2-2	F067342	1645	649.878	2	1297.74	1297.74	1.37007	34.77	135	146	R	EHALLAFTLGVK	Q		0	2519.43	R2-2.5533.5533.2.dta	18858587	NP_571338.1	elongation factor 1-alpha	Danio rerio
R2-2	F067342	1649	433.918	3	1298.73	1298.73	-1.16883	27.36	358	369	K	VTVLFAGQHISK	S		0	1623.47	R2-2.3301.3301.3.dta	189535920	XP_001922206.1	PREDICTED: filamin-A	Danio rerio
R2-2	F067342	1651	650.375	2	1298.73	1298.73	0.221754	44.87	358	369	K	VTVLFAGQHISK	S		0	1629.59	R2-2.3317.3317.2.dta	189535920	XP_001922206.1	PREDICTED: filamin-A	Danio rerio
R2-2	F067342	1652	650.375	2	1298.74	1298.73	1.25353	21.97	358	369	K	VTVLFAGQHISK	S		0	1635.62	R2-2.3332.3332.2.dta	189535920	XP_001922206.1	PREDICTED: filamin-A	Danio rerio
R2-2	F067342	1661	651.846	2	1301.68	1301.68	0.341867	47.03	587	598	R	VTASPQSLCALR	A	Carbamidomethyl (C) [9]	0	1665.34	R2-2.3407.3407.2.dta	157954061	NP_001103265.1	alpha-2-macroglobulin precursor	Bos taurus
R2-2	F067342	1662	651.846	2	1301.68	1301.68	1.00255	35.23	587	598	R	VTASPQSLCALR	A	Carbamidomethyl (C) [9]	0	1666.91	R2-2.3411.3411.2.dta	157954061	NP_001103265.1	alpha-2-macroglobulin precursor	Bos taurus
R2-2	F067342	167	410.239	2	818.464	818.465	-0.872365	32.85	149	155	K	GDIFLVR	G		0	1999.14	R2-2.4260.4260.2.dta	41393119	NP_958889.1	transitional endoplasmic reticulum ATPase	Danio rerio
R2-2	F067342	1676	652.347	2	1302.68	1302.68	-1.86385	35.93	389	401	K	TDIIGGDPGFIAK	L		0	2221.86	R2-2.4813.4813.2.dta	326670114	XP_690946.4	PREDICTED: complement component C7	Danio rerio
R2-2	F067342	1677	652.347	2	1302.68	1302.68	-1.49538	24.2	389	401	K	TDIIGGDPGFIAK	L		0	2227.16	R2-2.4826.4826.2.dta	326670114	XP_690946.4	PREDICTED: complement component C7	Danio rerio
R2-2	F067342	168	410.24	2	818.465	818.465	-0.285901	30.78	149	155	K	GDIFLVR	G		0	2008.24	R2-2.4284.4284.2.dta	41393119	NP_958889.1	transitional endoplasmic reticulum ATPase	Danio rerio
R2-2	F067342	1681	652.839	2	1303.66	1303.66	0.46868	23.11	1209	1219	R	DRDLEVDTTLK	S		1	1348.03	R2-2.2590.2590.2.dta	56790315	NP_954684.1	collagen alpha-1(I) chain precursor	Danio rerio
R2-2	F067342	1682	652.839	2	1303.66	1303.66	0.560728	29.97	1209	1219	R	DRDLEVDTTLK	S		1	1352.18	R2-2.2600.2600.2.dta	56790315	NP_954684.1	collagen alpha-1(I) chain precursor	Danio rerio
R2-2	F067342	1685	653.293	2	1304.57	1304.57	0.791831	35.55	420	429	K	EYFAWEGEFK	H		0	2672.09	R2-2.5895.5895.2.dta	27545277	NP_775370.1	elongation factor 1-gamma	Danio rerio
R2-2	F067342	1686	653.294	2	1304.57	1304.57	1.91097	26.01	420	429	K	EYFAWEGEFK	H		0	2671.21	R2-2.5893.5893.2.dta	27545277	NP_775370.1	elongation factor 1-gamma	Danio rerio
R2-2	F067342	1689	653.362	2	1304.71	1304.71	0.0889087	35.96	402	412	K	HLVDEPQNLIK	Q		0	1576.93	R2-2.3176.3176.2.dta	30794280	NP_851335.1	serum albumin precursor	Bos taurus
R2-2	F067342	1690	653.362	2	1304.71	1304.71	0.0889087	35.29	402	412	K	HLVDEPQNLIK	Q		0	1575.44	R2-2.3172.3172.2.dta	30794280	NP_851335.1	serum albumin precursor	Bos taurus
R2-2	F067342	1692	435.91	3	1304.71	1304.71	0.206943	28.08	402	412	K	HLVDEPQNLIK	Q		0	1580.2	R2-2.3185.3185.3.dta	30794280	NP_851335.1	serum albumin precursor	Bos taurus
R2-2	F067342	1693	653.362	2	1304.71	1304.71	0.380161	26.37	402	412	K	HLVDEPQNLIK	Q		0	1638.05	R2-2.3338.3338.2.dta	30794280	NP_851335.1	serum albumin precursor	Bos taurus
R2-2	F067342	1717	655.804	2	1309.59	1309.59	0.439831	20.59	60	70	K	YNVWDTAGQEK	F		0	1634.03	R2-2.3328.3328.2.dta	18859307	NP_571384.1	GTP-binding nuclear protein Ran	Danio rerio
R2-2	F067342	172	411.23	2	820.445	820.444	0.296181	27.31	150	156	R	TFLVGER	I		0	1416.77	R2-2.2765.2765.2.dta	27545277	NP_775370.1	elongation factor 1-gamma	Danio rerio
R2-2	F067342	1720	656.331	2	1310.65	1310.65	-0.0602756	41.07	131	142	R	TGYTLDVTTGQR	K		0	1559.56	R2-2.3130.3130.2.dta	47550699	NP_999861.1	heterogeneous nuclear ribonucleoprotein Q	Danio rerio
R2-2	F067342	1721	656.331	2	1310.65	1310.65	0.0656165	36.26	156	166	K	ELPDPQESIQR	A		0	1490.87	R2-2.2952.2952.2.dta	114326282	NP_803450.2	serotransferrin precursor	Bos taurus
R2-2	F067342	1722	656.332	2	1310.65	1310.65	1.5458	24.55	156	166	K	ELPDPQESIQR	A		0	1489.97	R2-2.2950.2950.2.dta	114326282	NP_803450.2	serotransferrin precursor	Bos taurus
R2-2	F067342	1724	656.345	2	1310.68	1310.68	-0.675987	30.08	126	136	K	HVVTNEVVMQR	V		0	945.87	R2-2.1578.1578.2.dta	59858543	NP_001012312.1	gelsolin	Danio rerio
R2-2	F067342	1726	437.9	3	1310.68	1310.68	0.418105	20.75	126	136	K	HVVTNEVVMQR	V		0	940.786	R2-2.1565.1565.3.dta	59858543	NP_001012312.1	gelsolin	Danio rerio
R2-2	F067342	1727	656.357	2	1310.7	1310.7	0.435646	31.46	1041	1051	K	AILYLNTGYQR	Q		0	2062.9	R2-2.4422.4422.2.dta	157954061	NP_001103265.1	alpha-2-macroglobulin precursor	Bos taurus
R2-2	F067342	1728	656.357	2	1310.7	1310.7	1.458	40.78	1041	1051	K	AILYLNTGYQR	Q		0	2064.52	R2-2.4426.4426.2.dta	157954061	NP_001103265.1	alpha-2-macroglobulin precursor	Bos taurus
R2-2	F067342	173	411.23	2	820.445	820.444	0.296181	27.4	150	156	R	TFLVGER	I		0	1419.59	R2-2.2772.2772.2.dta	27545277	NP_775370.1	elongation factor 1-gamma	Danio rerio
R2-2	F067342	1733	657.358	2	1312.7	1312.7	-1.28361	27.02	135	146	K	TSFFQALGITTK	I		0	3066.79	R2-2.6748.6748.2.dta	339639641	NP_571655.2	60S acidic ribosomal protein P0	Danio rerio
R2-2	F067342	1734	657.36	2	1312.71	1312.7	2.05302	31.07	135	146	K	TSFFQALGITTK	I		0	3064.75	R2-2.6743.6743.2.dta	339639641	NP_571655.2	60S acidic ribosomal protein P0	Danio rerio
R2-2	F067342	1741	658.838	2	1315.66	1315.66	-0.895367	21.98	316	326	K	IIEDQQESINK	R		0	927.57	R2-2.1531.1531.2.dta	41054695	NP_955841.1	Sjogren syndrome antigen B (autoantigen La)	Danio rerio
R2-2	F067342	1744	659.349	2	1316.68	1316.68	-0.179998	60.05	147	157	K	WSLLQNQTATR	S		0	1962.18	R2-2.4164.4164.2.dta	41056085	NP_956374.1	keratin, type II cytoskeletal 8	Danio rerio
R2-2	F067342	1745	659.35	2	1316.68	1316.68	0.928849	54.36	147	157	K	WSLLQNQTATR	S		0	1964	R2-2.4169.4169.2.dta	41056085	NP_956374.1	keratin, type II cytoskeletal 8	Danio rerio
R2-2	F067342	1747	439.905	3	1316.69	1316.69	1.24251	22.57	8	18	R	AMETLITVFHR	Y		0	2399.06	R2-2.5242.5242.3.dta	47085671	NP_998168.1	S100 calcium binding protein A10b	Danio rerio
R2-2	F067342	1748	440.214	3	1317.62	1317.62	-0.891759	19.57	229	239	R	DFHVDEQTTVK	V		0	1165.09	R2-2.2123.2123.3.dta	27806941	NP_776307.1	alpha-1-antiproteinase precursor	Bos taurus
R2-2	F067342	1750	659.817	2	1317.62	1317.62	0.160137	33.11	229	239	R	DFHVDEQTTVK	V		0	1161.51	R2-2.2114.2114.2.dta	27806941	NP_776307.1	alpha-1-antiproteinase precursor	Bos taurus
R2-2	F067342	1751	659.818	2	1317.62	1317.62	0.630683	30.76	229	239	R	DFHVDEQTTVK	V		0	1159.85	R2-2.2110.2110.2.dta	27806941	NP_776307.1	alpha-1-antiproteinase precursor	Bos taurus
R2-2	F067342	1754	659.847	2	1317.68	1317.68	1.37439	78.8	29	42	K	GILAADESTGSVAK	R		0	1332.18	R2-2.2550.2550.2.dta	41282154	NP_919358.2	fructose-bisphosphate aldolase A	Danio rerio
R2-2	F067342	1755	659.847	2	1317.68	1317.68	1.5717	91.81	29	42	K	GILAADESTGSVAK	R		0	1329.32	R2-2.2543.2543.2.dta	41282154	NP_919358.2	fructose-bisphosphate aldolase A	Danio rerio
R2-2	F067342	1757	660.355	2	1318.7	1318.7	0.285889	49.93	163	174	R	IMNTFSVVPSPK	V		0	2166.3	R2-2.4677.4677.2.dta	239582731	NP_942104.2	tubulin, beta 2c	Danio rerio
R2-2	F067342	1758	660.356	2	1318.7	1318.7	0.847049	67.97	163	174	R	IMNTFSVVPSPK	V		0	2163.75	R2-2.4671.4671.2.dta	239582731	NP_942104.2	tubulin, beta 2c	Danio rerio
R2-2	F067342	1781	662.82	2	1323.62	1323.63	-2.76135	34.72	1160	1170	R	NALFCLDSAWK	S	Carbamidomethyl (C) [5]	0	2855.11	R2-2.6293.6293.2.dta	157954061	NP_001103265.1	alpha-2-macroglobulin precursor	Bos taurus
R2-2	F067342	1782	662.821	2	1323.63	1323.63	-0.645952	20.73	1160	1170	R	NALFCLDSAWK	S	Carbamidomethyl (C) [5]	0	2853.82	R2-2.6290.6290.2.dta	157954061	NP_001103265.1	alpha-2-macroglobulin precursor	Bos taurus
R2-2	F067342	1785	664.365	2	1326.72	1326.71	0.854743	58.27	575	586	R	EAIQAIQAEVQK	I		0	1719.44	R2-2.3548.3548.2.dta	41054603	NP_955880.1	alpha-actinin-4	Danio rerio
R2-2	F067342	1786	664.828	2	1327.64	1327.64	1.03944	41.79	47	58	R	INVYYNEATGGK	Y		0	1406.26	R2-2.2738.2738.2.dta	239582731	NP_942104.2	tubulin, beta 2c	Danio rerio
R2-2	F067342	1787	664.828	2	1327.64	1327.64	1.22021	41.48	47	58	R	INVYYNEATGGK	Y		0	1407.8	R2-2.2742.2742.2.dta	239582731	NP_942104.2	tubulin, beta 2c	Danio rerio
R2-2	F067342	1788	443.582	3	1327.73	1327.72	0.572408	35.4	301	312	K	KYASSANLHLPK	L		1	970.845	R2-2.1644.1644.3.dta	27806941	NP_776307.1	alpha-1-antiproteinase precursor	Bos taurus
R2-2	F067342	1789	443.583	3	1327.73	1327.72	0.775763	31.38	301	312	K	KYASSANLHLPK	L		1	969.703	R2-2.1641.1641.3.dta	27806941	NP_776307.1	alpha-1-antiproteinase precursor	Bos taurus
R2-2	F067342	1793	665.35	2	1328.68	1328.68	0.660804	56.79	454	465	R	WALSQSNPSALR	E		0	1892.12	R2-2.3987.3987.2.dta	41393119	NP_958889.1	transitional endoplasmic reticulum ATPase	Danio rerio
R2-2	F067342	1794	665.35	2	1328.68	1328.68	0.931749	51.35	454	465	R	WALSQSNPSALR	E		0	1893.56	R2-2.3991.3991.2.dta	41393119	NP_958889.1	transitional endoplasmic reticulum ATPase	Danio rerio
R2-2	F067342	1796	665.879	2	1329.74	1329.74	1.52962	30.42	8	19	R	TFIAVKPDGVQR	G		0	1332.9	R2-2.2552.2552.2.dta	41053595	NP_571002.1	nucleoside diphosphate kinase B	Danio rerio
R2-2	F067342	1797	665.879	2	1329.74	1329.74	1.80035	30.38	8	19	R	TFIAVKPDGVQR	G		0	1333.78	R2-2.2554.2554.2.dta	41053595	NP_571002.1	nucleoside diphosphate kinase B	Danio rerio
R2-2	F067342	1805	668.336	2	1334.66	1334.66	0.158093	69.4	100	112	K	AAAQEQYSAAVAR	G		0	973.054	R2-2.1650.1650.2.dta	75832116	NP_001015590.2	inter-alpha-trypsin inhibitor heavy chain H4 precursor	Bos taurus
R2-2	F067342	1806	668.337	2	1334.66	1334.66	1.26699	71.48	100	112	K	AAAQEQYSAAVAR	G		0	974.212	R2-2.1653.1653.2.dta	75832116	NP_001015590.2	inter-alpha-trypsin inhibitor heavy chain H4 precursor	Bos taurus
R2-2	F067342	1807	668.343	2	1334.67	1334.67	-0.427821	22.45	16	27	R	GNPTVEVDLYTK	K		0	1853.37	R2-2.3889.3889.2.dta	48762657	NP_997887.1	alpha-enolase	Danio rerio
R2-2	F067342	1808	668.344	2	1334.67	1334.67	1.50524	31.05	16	27	R	GNPTVEVDLYTK	K		0	1850.08	R2-2.3881.3881.2.dta	48762657	NP_997887.1	alpha-enolase	Danio rerio
R2-2	F067342	1811	668.35	2	1334.68	1334.68	1.32915	22	74	84	R	EIAQDFKTDLR	F		1	1542.78	R2-2.3086.3086.2.dta	41053381	NP_956297.1	H3 histone, family 3C	Danio rerio
R2-2	F067342	1812	668.353	2	1334.69	1334.69	1.0774	47.45	48	59	R	ILESGPFVSCVK	K	Carbamidomethyl (C) [10]	0	2031.22	R2-2.4342.4342.2.dta	114326282	NP_803450.2	serotransferrin precursor	Bos taurus
R2-2	F067342	1813	668.354	2	1334.69	1334.69	2.08138	48	48	59	R	ILESGPFVSCVK	K	Carbamidomethyl (C) [10]	0	2030.02	R2-2.4339.4339.2.dta	114326282	NP_803450.2	serotransferrin precursor	Bos taurus
R2-2	F067342	182	415.268	2	828.522	828.522	-0.0881087	21.23	330	336	R	ALLFIPR	R		0	2387.19	R2-2.5214.5214.2.dta	226823315	NP_571385.2	heat shock protein HSP 90-beta	Danio rerio
R2-2	F067342	1828	671.347	2	1340.68	1340.68	-0.49005	36.04	355	365	K	ILAAYMEDFLR	N		0	3272.36	R2-2.7167.7167.2.dta	41053792	NP_957189.1	phosphoserine aminotransferase isoform 2	Danio rerio
R2-2	F067342	1830	671.348	2	1340.68	1340.68	0.59895	44.84	355	365	K	ILAAYMEDFLR	N		0	3274.97	R2-2.7173.7173.2.dta	41053792	NP_957189.1	phosphoserine aminotransferase isoform 2	Danio rerio
R2-2	F067342	1834	672.367	2	1342.72	1342.72	-0.2912	38.69	341	352	R	LQSEIDAVKGQR	A		1	961.033	R2-2.1618.1618.2.dta	41056085	NP_956374.1	keratin, type II cytoskeletal 8	Danio rerio
R2-2	F067342	1835	672.368	2	1342.72	1342.72	0.617403	38.22	341	352	R	LQSEIDAVKGQR	A		1	961.811	R2-2.1620.1620.2.dta	41056085	NP_956374.1	keratin, type II cytoskeletal 8	Danio rerio
R2-2	F067342	1838	673.343	2	1344.67	1344.67	0.830687	62.65	277	288	R	NLDMDAIVAEVR	A		0	2855.46	R2-2.6294.6294.2.dta	41056085	NP_956374.1	keratin, type II cytoskeletal 8	Danio rerio
R2-2	F067342	1839	673.343	2	1344.67	1344.67	0.830687	75.36	277	288	R	NLDMDAIVAEVR	A		0	2856.75	R2-2.6297.6297.2.dta	41056085	NP_956374.1	keratin, type II cytoskeletal 8	Danio rerio
R2-2	F067342	1846	673.811	2	1345.61	1345.61	-0.168697	24.19	27	37	R	WCTISTHEANK	C	Carbamidomethyl (C) [2]	0	895.87	R2-2.1452.1452.2.dta	114326282	NP_803450.2	serotransferrin precursor	Bos taurus
R2-2	F067342	1847	673.812	2	1345.61	1345.61	0.559598	28.92	27	37	R	WCTISTHEANK	C	Carbamidomethyl (C) [2]	0	899.016	R2-2.1460.1460.2.dta	114326282	NP_803450.2	serotransferrin precursor	Bos taurus
R2-2	F067342	1848	674.366	2	1346.72	1346.72	-0.785613	30.76	352	363	R	SQFEGIVADLIR	R		0	3282.84	R2-2.7185.7185.2.dta	54262125	NP_958483.2	stress-70 protein, mitochondrial	Danio rerio
R2-2	F067342	1849	674.86	2	1347.71	1347.71	-0.396229	33.5	987	998	K	MTVGKDQEITVK	S		1	1047.32	R2-2.1833.1833.2.dta	189535920	XP_001922206.1	PREDICTED: filamin-A	Danio rerio
R2-2	F067342	1852	674.862	2	1347.71	1347.71	1.87429	59.55	987	998	K	MTVGKDQEITVK	S		1	1049.34	R2-2.1838.1838.2.dta	189535920	XP_001922206.1	PREDICTED: filamin-A	Danio rerio
R2-2	F067342	1853	675.34	2	1348.66	1348.67	-0.553139	35.5	401	412	K	SALLQQSESQMK	N		0	1276.38	R2-2.2409.2409.2.dta	51972166	NP_001004296.1	moesin	Danio rerio
R2-2	F067342	1854	675.34	2	1348.67	1348.67	0.529412	32.67	401	412	K	SALLQQSESQMK	N		0	1279.51	R2-2.2417.2417.2.dta	51972166	NP_001004296.1	moesin	Danio rerio
R2-2	F067342	1860	451.257	3	1350.75	1350.75	-0.277623	20.56	507	519	R	VAVEAKNPADLPK	L		1	1083.56	R2-2.1921.1921.3.dta	41386743	NP_956752.2	eukaryotic translation elongation factor 2b	Danio rerio
R2-2	F067342	1861	451.272	3	1350.79	1350.8	-3.11816	19.52	100	112	R	DLLLANKVPAAAR	A		1	1822.81	R2-2.3812.3812.3.dta	339639641	NP_571655.2	60S acidic ribosomal protein P0	Danio rerio
R2-2	F067342	1863	677.807	2	1353.6	1353.6	0.761674	59.09	245	255	K	NYELLCGDNTR	K	Carbamidomethyl (C) [6]	0	1609.56	R2-2.3264.3264.2.dta	114326282	NP_803450.2	serotransferrin precursor	Bos taurus
R2-2	F067342	1864	677.807	2	1353.6	1353.6	1.04241	54.01	245	255	K	NYELLCGDNTR	K	Carbamidomethyl (C) [6]	0	1611.18	R2-2.3268.3268.2.dta	114326282	NP_803450.2	serotransferrin precursor	Bos taurus
R2-2	F067342	1865	677.888	2	1353.76	1353.76	-0.032502	56.33	24	35	K	LVAIVDVIDQNR	A		0	2695.47	R2-2.5948.5948.2.dta	50838812	NP_001002866.1	60S ribosomal protein L14	Danio rerio
R2-2	F067342	1866	677.889	2	1353.76	1353.76	0.691407	44.95	24	35	K	LVAIVDVIDQNR	A		0	2696.78	R2-2.5951.5951.2.dta	50838812	NP_001002866.1	60S ribosomal protein L14	Danio rerio
R2-2	F067342	1867	452.293	3	1353.86	1353.86	-0.764481	14.19	78	89	R	LIALLEVLSQKK	M		1	2936.83	R2-2.6468.6468.3.dta	189535920	XP_001922206.1	PREDICTED: filamin-A	Danio rerio
R2-2	F067342	1868	677.937	2	1353.86	1353.86	-0.287327	24.69	78	89	R	LIALLEVLSQKK	M		1	2940.33	R2-2.6476.6476.2.dta	189535920	XP_001922206.1	PREDICTED: filamin-A	Danio rerio
R2-2	F067342	1869	677.937	2	1353.86	1353.86	-0.110056	19.65	78	89	R	LIALLEVLSQKK	M		1	2942.31	R2-2.6481.6481.2.dta	189535920	XP_001922206.1	PREDICTED: filamin-A	Danio rerio
R2-2	F067342	1893	680.357	2	1358.7	1358.7	0.615295	48.06	45	57	R	NTGIICTIGPASR	S	Carbamidomethyl (C) [6]	0	1737.12	R2-2.3593.3593.2.dta	40786398	NP_955365.1	pyruvate kinase isozymes M1/M2	Danio rerio
R2-2	F067342	1894	680.357	2	1358.7	1358.7	1.14521	53.7	45	57	R	NTGIICTIGPASR	S	Carbamidomethyl (C) [6]	0	1735.85	R2-2.3590.3590.2.dta	40786398	NP_955365.1	pyruvate kinase isozymes M1/M2	Danio rerio
R2-2	F067342	1897	681.859	2	1361.7	1361.7	0.865829	27.16	424	435	K	CGLVPVLAENYK	T	Carbamidomethyl (C) [1]	0	2367.71	R2-2.5167.5167.2.dta	114326282	NP_803450.2	serotransferrin precursor	Bos taurus
R2-2	F067342	1899	681.888	2	1361.76	1361.76	0.706439	20.24	32	43	R	VVFELFADVVPK	T		0	3542.05	R2-2.7668.7668.2.dta	50344784	NP_001002065.1	peptidyl-prolyl cis-trans isomerase D	Danio rerio
R2-2	F067342	190	416.25	2	830.486	830.486	0.268517	27.41	58	64	K	STELLIR	K		0	1522.08	R2-2.3033.3033.2.dta	41053381	NP_956297.1	H3 histone, family 3C	Danio rerio
R2-2	F067342	1900	682.329	2	1362.64	1362.64	1.61231	25.61	100	111	R	TWGDSSVQQDIK	Y		0	1555.14	R2-2.3118.3118.2.dta	47085775	NP_998223.1	78 kDa glucose-regulated protein precursor	Danio rerio
R2-2	F067342	1901	682.379	2	1362.74	1362.74	0.740418	67.46	82	94	R	TLTLIDTGIGMTK	A		0	2608.53	R2-2.5744.5744.2.dta	226823315	NP_571385.2	heat shock protein HSP 90-beta	Danio rerio
R2-2	F067342	1902	682.38	2	1362.74	1362.74	1.3715	72.19	82	94	R	TLTLIDTGIGMTK	A		0	2609.78	R2-2.5747.5747.2.dta	226823315	NP_571385.2	heat shock protein HSP 90-beta	Danio rerio
R2-2	F067342	1905	455.579	3	1363.72	1363.72	-0.357846	26.02	549	560	R	CLVEKGDVAFVK	D	Carbamidomethyl (C) [1]	1	1573.11	R2-2.3166.3166.3.dta	114326282	NP_803450.2	serotransferrin precursor	Bos taurus
R2-2	F067342	191	416.25	2	830.486	830.486	0.268517	24.77	58	64	K	STELLIR	K		0	1457.19	R2-2.2866.2866.2.dta	41053381	NP_956297.1	H3 histone, family 3C	Danio rerio
R2-2	F067342	1911	683.354	2	1364.69	1364.69	0.175864	45.45	476	487	R	IYGNQDTSVQLK	K		0	1321.87	R2-2.2524.2524.2.dta	148238273	NP_001091485.1	inter-alpha-trypsin inhibitor heavy chain H2 precursor	Bos taurus
R2-2	F067342	1912	683.355	2	1364.7	1364.69	1.68536	36.96	476	487	R	IYGNQDTSVQLK	K		0	1323.4	R2-2.2528.2528.2.dta	148238273	NP_001091485.1	inter-alpha-trypsin inhibitor heavy chain H2 precursor	Bos taurus
R2-2	F067342	1913	683.372	2	1364.73	1364.73	-0.199307	22.24	1158	1170	R	LHVEPAVETSGVK	V		0	1127	R2-2.2028.2028.2.dta	189535920	XP_001922206.1	PREDICTED: filamin-A	Danio rerio
R2-2	F067342	1919	683.89	2	1365.76	1365.77	-0.477388	59.23	216	227	R	FVFGTTLEAILR	N		0	3687.63	R2-2.7896.7896.2.dta	292624775	XP_690395.4	PREDICTED: thrombospondin-1	Danio rerio
R2-2	F067342	1920	683.89	2	1365.77	1365.77	-0.301662	56.98	216	227	R	FVFGTTLEAILR	N		0	3688.54	R2-2.7898.7898.2.dta	292624775	XP_690395.4	PREDICTED: thrombospondin-1	Danio rerio
R2-2	F067342	1923	456.575	3	1366.7	1366.7	0.16024	24.07	172	184	R	AHSSMVGVNLPQK	A		0	1219.11	R2-2.2262.2262.3.dta	47087077	NP_998552.1	phosphoglycerate kinase 1	Danio rerio
R2-2	F067342	1924	686.322	2	1370.63	1370.63	-0.00218878	25.72	38	49	R	QLCTGQPGYGYK	G	Carbamidomethyl (C) [3]	0	1150.37	R2-2.2086.2086.2.dta	47086533	NP_997923.1	2-peptidylprolyl isomerase A	Danio rerio
R2-2	F067342	1925	686.322	2	1370.63	1370.63	0.172913	26.41	38	49	R	QLCTGQPGYGYK	G	Carbamidomethyl (C) [3]	0	1148.76	R2-2.2082.2082.2.dta	47086533	NP_997923.1	2-peptidylprolyl isomerase A	Danio rerio
R2-2	F067342	1926	457.933	3	1370.78	1370.78	-0.705439	25.56	699	710	R	IQHHTLLASPVR	A		0	966.364	R2-2.1632.1632.3.dta	157954061	NP_001103265.1	alpha-2-macroglobulin precursor	Bos taurus
R2-2	F067342	1928	457.933	3	1370.78	1370.78	-0.0926481	23.98	699	710	R	IQHHTLLASPVR	A		0	963.692	R2-2.1625.1625.3.dta	157954061	NP_001103265.1	alpha-2-macroglobulin precursor	Bos taurus
R2-2	F067342	1930	686.898	2	1371.78	1371.78	1.05483	57.73	75	86	K	LMLLLEVISGER	L		0	3864.81	R2-2.8168.8168.2.dta	269973891	NP_001161758.1	alpha-actinin-1	Danio rerio
R2-2	F067342	1931	686.899	2	1371.78	1371.78	2.46906	62.62	75	86	K	LMLLLEVISGER	L		0	3862.96	R2-2.8164.8164.2.dta	269973891	NP_001161758.1	alpha-actinin-1	Danio rerio
R2-2	F067342	1939	688.365	2	1374.72	1374.71	0.715058	59.35	1375	1387	R	ANIPQVFSVDASK	A		0	2210.07	R2-2.4784.4784.2.dta	189535920	XP_001922206.1	PREDICTED: filamin-A	Danio rerio
R2-2	F067342	1940	688.365	2	1374.72	1374.71	0.889639	59.25	1375	1387	R	ANIPQVFSVDASK	A		0	2208.81	R2-2.4781.4781.2.dta	189535920	XP_001922206.1	PREDICTED: filamin-A	Danio rerio
R2-2	F067342	1942	689.337	2	1376.66	1376.66	1.585	30.31	47	57	R	DIPVNPMCIYR	S	Carbamidomethyl (C) [8]	0	2638.51	R2-2.5815.5815.2.dta	77736341	NP_001029870.1	antithrombin-III precursor	Bos taurus
R2-2	F067342	1946	689.823	2	1377.63	1377.63	0.795568	50.07	1146	1157	R	YGDQDVPNFPAR	L		0	1748.26	R2-2.3622.3622.2.dta	189535920	XP_001922206.1	PREDICTED: filamin-A	Danio rerio
R2-2	F067342	1947	689.824	2	1377.63	1377.63	1.2311	32.48	1146	1157	R	YGDQDVPNFPAR	L		0	1747.01	R2-2.3619.3619.2.dta	189535920	XP_001922206.1	PREDICTED: filamin-A	Danio rerio
R2-2	F067342	1950	460.249	3	1377.73	1377.73	0.150974	26.03	121	131	K	KDTDFKLNELR	G		2	1313.59	R2-2.2503.2503.3.dta	114326282	NP_803450.2	serotransferrin precursor	Bos taurus
R2-2	F067342	1957	691.306	2	1380.6	1380.6	0.0195567	17.15	155	166	K	MDSTEPPYSQAR	F		0	1016.51	R2-2.1757.1757.2.dta	18858587	NP_571338.1	elongation factor 1-alpha	Danio rerio
R2-2	F067342	1958	691.307	2	1380.6	1380.6	1.09156	40.46	155	166	K	MDSTEPPYSQAR	F		0	1015.57	R2-2.1755.1755.2.dta	18858587	NP_571338.1	elongation factor 1-alpha	Danio rerio
R2-2	F067342	1963	691.87	2	1381.72	1381.72	0.402396	54.02	341	351	K	VLDQYIFELSR	K		0	2920.69	R2-2.6434.6434.2.dta	78369364	NP_001030457.1	vitamin D-binding protein precursor	Bos taurus
R2-2	F067342	1964	691.87	2	1381.73	1381.72	0.836636	46.47	341	351	K	VLDQYIFELSR	K		0	2921.61	R2-2.6436.6436.2.dta	78369364	NP_001030457.1	vitamin D-binding protein precursor	Bos taurus
R2-2	F067342	1967	462.593	3	1384.76	1384.76	-0.0844914	20.28	739	751	R	IQGEAAVEEAKLK	A		1	2188.48	R2-2.4730.4730.3.dta	41151982	NP_958482.1	major vault protein	Danio rerio
R2-2	F067342	1973	693.891	2	1385.77	1385.77	1.23758	78.56	725	736	R	VGWEQLLTTIAR	T		0	3591.64	R2-2.7754.7754.2.dta	269973891	NP_001161758.1	alpha-actinin-1	Danio rerio
R2-2	F067342	1974	693.892	2	1385.77	1385.77	1.75715	84.27	725	736	R	VGWEQLLTTIAR	T		0	3592.94	R2-2.7757.7757.2.dta	269973891	NP_001161758.1	alpha-actinin-1	Danio rerio
R2-2	F067342	1976	695.325	2	1388.64	1388.64	0.652439	55.07	272	283	K	GNVLECLQDGER	V	Carbamidomethyl (C) [6]	0	1983.8	R2-2.4221.4221.2.dta	77735479	NP_001029434.1	alpha-fetoprotein precursor	Bos taurus
R2-2	F067342	1977	695.326	2	1388.64	1388.64	1.08452	64.76	272	283	K	GNVLECLQDGER	V	Carbamidomethyl (C) [6]	0	1977.34	R2-2.4204.4204.2.dta	77735479	NP_001029434.1	alpha-fetoprotein precursor	Bos taurus
R2-2	F067342	1978	695.342	2	1388.67	1388.67	0.804368	48.07	457	468	K	TSDANINWNNLK	D		0	1859.28	R2-2.3904.3904.2.dta	114326282	NP_803450.2	serotransferrin precursor	Bos taurus
R2-2	F067342	1979	695.342	2	1388.67	1388.67	0.890781	71.64	457	468	K	TSDANINWNNLK	D		0	1860.55	R2-2.3907.3907.2.dta	114326282	NP_803450.2	serotransferrin precursor	Bos taurus
R2-2	F067342	1980	695.362	2	1388.71	1388.71	-3.05894	34.49	20	32	K	SIEELANTLNSAK	L		0	2257.64	R2-2.4901.4901.2.dta	47271422	NP_705954.2	triosephosphate isomerase B	Danio rerio
R2-2	F067342	1981	695.366	2	1388.72	1388.71	1.67925	44.79	20	32	K	SIEELANTLNSAK	L		0	2255.13	R2-2.4895.4895.2.dta	47271422	NP_705954.2	triosephosphate isomerase B	Danio rerio
R2-2	F067342	1989	696.826	2	1391.64	1391.64	2.18951	51.64	227	239	K	DSAGVVTCLDEAR	H	Carbamidomethyl (C) [8]	0	1776.37	R2-2.3694.3694.2.dta	47085781	NP_998227.1	ubiquitin-like modifier-activating enzyme 1	Danio rerio
R2-2	F067342	1995	697.848	2	1393.68	1393.68	-1.01458	78.4	69	82	K	GYDVIAQAQSGTGK	T		0	1450.58	R2-2.2849.2849.2.dta	41393175	NP_958918.1	eukaryotic translation initiation factor 4A, isoform 1B	Danio rerio
R2-2	F067342	1996	697.85	2	1393.69	1393.68	0.908384	87.55	69	82	K	GYDVIAQAQSGTGK	T		0	1454.94	R2-2.2860.2860.2.dta	41393175	NP_958918.1	eukaryotic translation initiation factor 4A, isoform 1B	Danio rerio
R2-2	F067342	2005	698.834	2	1395.65	1395.65	0.447103	67	217	229	K	CLMEGAGDVAFVK	H	Carbamidomethyl (C) [1]	0	2239.65	R2-2.4857.4857.2.dta	114326282	NP_803450.2	serotransferrin precursor	Bos taurus
R2-2	F067342	2006	698.834	2	1395.65	1395.65	0.805358	54.35	217	229	K	CLMEGAGDVAFVK	H	Carbamidomethyl (C) [1]	0	2238.05	R2-2.4853.4853.2.dta	114326282	NP_803450.2	serotransferrin precursor	Bos taurus
R2-2	F067342	2012	700.351	2	1398.69	1398.69	1.4292	33.68	569	580	K	TVMENFVAFVDK	C		0	3108.49	R2-2.6832.6832.2.dta	30794280	NP_851335.1	serum albumin precursor	Bos taurus
R2-2	F067342	2013	700.352	2	1398.69	1398.69	3.25949	49.74	569	580	K	TVMENFVAFVDK	C		0	3106.83	R2-2.6828.6828.2.dta	30794280	NP_851335.1	serum albumin precursor	Bos taurus
R2-2	F067342	2018	700.903	2	1399.79	1399.79	0.065724	40.23	69	81	K	DVLTIIEKPTGSK	Q		0	2060.16	R2-2.4415.4415.2.dta	77735479	NP_001029434.1	alpha-fetoprotein precursor	Bos taurus
R2-2	F067342	2021	468.273	3	1401.8	1401.8	0.316736	20.35	439	449	K	KEDLYLKPIQR	T		1	1182.51	R2-2.2166.2166.3.dta	41386743	NP_956752.2	eukaryotic translation elongation factor 2b	Danio rerio
R2-2	F067342	2027	469.596	3	1405.77	1405.77	-0.724871	24.83	350	361	K	LSFVTVDSNLRR	G		1	1909.52	R2-2.4031.4031.3.dta	157954061	NP_001103265.1	alpha-2-macroglobulin precursor	Bos taurus
R2-2	F067342	2029	704.869	2	1407.72	1407.72	-0.241525	80.6	342	354	R	ASLYNAVTVEDVK	I		0	2020.79	R2-2.4316.4316.2.dta	41053792	NP_957189.1	phosphoserine aminotransferase isoform 2	Danio rerio
R2-2	F067342	2039	706.358	2	1410.7	1410.7	0.0737222	70.57	850	866	R	GAAGPPGATGFPGAAGR	V		0	1448.96	R2-2.2845.2845.2.dta	56790315	NP_954684.1	collagen alpha-1(I) chain precursor	Danio rerio
R2-2	F067342	204	418.219	2	834.424	834.424	0.430237	29.87	167	173	R	LAVDDFR	V		0	1602.41	R2-2.3246.3246.2.dta	41055898	NP_956862.1	keratin-like	Danio rerio
R2-2	F067342	2040	706.358	2	1410.7	1410.7	0.768413	81.56	850	866	R	GAAGPPGATGFPGAAGR	V		0	1445.72	R2-2.2837.2837.2.dta	56790315	NP_954684.1	collagen alpha-1(I) chain precursor	Danio rerio
R2-2	F067342	2046	708.379	2	1414.74	1414.74	0.831247	64.75	65	77	R	IANLQTDLSDGLR	L		0	2248.63	R2-2.4879.4879.2.dta	189535920	XP_001922206.1	PREDICTED: filamin-A	Danio rerio
R2-2	F067342	2047	708.379	2	1414.74	1414.74	0.916068	68.03	65	77	R	IANLQTDLSDGLR	L		0	2250.22	R2-2.4883.4883.2.dta	189535920	XP_001922206.1	PREDICTED: filamin-A	Danio rerio
R2-2	F067342	2050	708.825	2	1415.64	1415.64	0.339777	34.89	1532	1543	K	YGGDEIPYSPYR	I		0	1946.58	R2-2.4124.4124.2.dta	189535920	XP_001922206.1	PREDICTED: filamin-A	Danio rerio
R2-2	F067342	2051	708.826	2	1415.64	1415.64	0.594079	53.52	1532	1543	K	YGGDEIPYSPYR	I		0	1951.58	R2-2.4137.4137.2.dta	189535920	XP_001922206.1	PREDICTED: filamin-A	Danio rerio
R2-2	F067342	2056	473.903	3	1418.69	1418.69	-0.133222	22.67	89	100	K	SLHTLFGDELCK	V	Carbamidomethyl (C) [11]	0	2136.82	R2-2.4603.4603.3.dta	30794280	NP_851335.1	serum albumin precursor	Bos taurus
R2-2	F067342	2057	473.903	3	1418.69	1418.69	-0.0697829	21.28	89	100	K	SLHTLFGDELCK	V	Carbamidomethyl (C) [11]	0	2073.44	R2-2.4447.4447.3.dta	30794280	NP_851335.1	serum albumin precursor	Bos taurus
R2-2	F067342	2058	473.903	3	1418.69	1418.69	0.437729	29.65	89	100	K	SLHTLFGDELCK	V	Carbamidomethyl (C) [11]	0	2075.01	R2-2.4451.4451.3.dta	30794280	NP_851335.1	serum albumin precursor	Bos taurus
R2-2	F067342	2059	710.351	2	1418.69	1418.69	0.921275	41.26	89	100	K	SLHTLFGDELCK	V	Carbamidomethyl (C) [11]	0	2074.09	R2-2.4449.4449.2.dta	30794280	NP_851335.1	serum albumin precursor	Bos taurus
R2-2	F067342	2060	710.352	2	1418.69	1418.69	1.61205	45.22	89	100	K	SLHTLFGDELCK	V	Carbamidomethyl (C) [11]	0	2075.63	R2-2.4453.4453.2.dta	30794280	NP_851335.1	serum albumin precursor	Bos taurus
R2-2	F067342	2063	710.377	2	1418.74	1418.74	-0.149428	28.93	375	386	R	GFLLEDTVEQLR	C		0	3045.1	R2-2.6699.6699.2.dta	41056059	NP_956370.1	methionine--tRNA ligase, cytoplasmic	Danio rerio
R2-2	F067342	2064	710.378	2	1418.74	1418.74	0.964236	54.04	375	386	R	GFLLEDTVEQLR	C		0	3049.44	R2-2.6709.6709.2.dta	41056059	NP_956370.1	methionine--tRNA ligase, cytoplasmic	Danio rerio
R2-2	F067342	2068	710.867	2	1419.72	1419.72	0.584623	45.8	728	739	R	VLYACQLTAEPR	L	Carbamidomethyl (C) [5]	0	1815.7	R2-2.3794.3794.2.dta	41386743	NP_956752.2	eukaryotic translation elongation factor 2b	Danio rerio
R2-2	F067342	2069	710.867	2	1419.72	1419.72	1.69752	55.31	728	739	R	VLYACQLTAEPR	L	Carbamidomethyl (C) [5]	0	1817.36	R2-2.3798.3798.2.dta	41386743	NP_956752.2	eukaryotic translation elongation factor 2b	Danio rerio
R2-2	F067342	2072	711.356	2	1420.7	1420.7	-1.33104	38.96	387	397	K	GYEEWLLNEIR	R		0	3248.26	R2-2.7114.7114.2.dta	269973891	NP_001161758.1	alpha-actinin-1	Danio rerio
R2-2	F067342	2074	711.363	2	1420.71	1420.71	-1.27753	26.19	2378	2390	K	YGGPYHIVGSPFK	A		0	1922.54	R2-2.4063.4063.2.dta	189535920	XP_001922206.1	PREDICTED: filamin-A	Danio rerio
R2-2	F067342	2077	711.375	2	1420.73	1420.74	-0.153442	60.4	455	466	R	SNSFVYLEPLPR	E		0	2590.64	R2-2.5700.5700.2.dta	157954061	NP_001103265.1	alpha-2-macroglobulin precursor	Bos taurus
R2-2	F067342	2078	711.375	2	1420.74	1420.74	0.705269	58.15	455	466	R	SNSFVYLEPLPR	E		0	2587.72	R2-2.5693.5693.2.dta	157954061	NP_001103265.1	alpha-2-macroglobulin precursor	Bos taurus
R2-2	F067342	2081	712.339	2	1422.66	1422.66	1.13449	55.85	28	40	R	ELAEDGYSGVEVR	V		0	1617.86	R2-2.3286.3286.2.dta	41056077	NP_957447.1	40S ribosomal protein S3	Danio rerio
R2-2	F067342	2087	475.926	3	1424.76	1424.76	-0.0238638	21.65	270	281	R	YISPDKLADLYK	S		1	2198.97	R2-2.4756.4756.3.dta	48762657	NP_997887.1	alpha-enolase	Danio rerio
R2-2	F067342	2089	713.385	2	1424.76	1424.76	0.682223	23.4	270	281	R	YISPDKLADLYK	S		1	2214.79	R2-2.4796.4796.2.dta	48762657	NP_997887.1	alpha-enolase	Danio rerio
R2-2	F067342	2090	713.385	2	1424.76	1424.76	0.948935	35.54	270	281	R	YISPDKLADLYK	S		1	2209.15	R2-2.4782.4782.2.dta	48762657	NP_997887.1	alpha-enolase	Danio rerio
R2-2	F067342	2095	715.918	2	1429.82	1429.82	-0.544124	51.38	324	336	R	IVSQLLTLMDGLK	Q		0	3653.22	R2-2.7848.7848.2.dta	41393119	NP_958889.1	transitional endoplasmic reticulum ATPase	Danio rerio
R2-2	F067342	2096	715.918	2	1429.82	1429.82	0.0573498	60.29	324	336	R	IVSQLLTLMDGLK	Q		0	3654.15	R2-2.7850.7850.2.dta	41393119	NP_958889.1	transitional endoplasmic reticulum ATPase	Danio rerio
R2-2	F067342	2098	716.862	2	1431.71	1431.71	-0.0572742	36.85	326	338	K	IQEEGTEVELTGK	G		0	1369.91	R2-2.2646.2646.2.dta	157954061	NP_001103265.1	alpha-2-macroglobulin precursor	Bos taurus
R2-2	F067342	2099	716.862	2	1431.71	1431.71	0.711038	44.44	326	338	K	IQEEGTEVELTGK	G		0	1358.41	R2-2.2616.2616.2.dta	157954061	NP_001103265.1	alpha-2-macroglobulin precursor	Bos taurus
R2-2	F067342	2100	717.36	2	1432.71	1432.7	0.362252	83.84	447	460	K	ELQASGLSGDSLEK	L		0	1563.67	R2-2.3140.3140.2.dta	21426835	NP_658909.1	glucose phosphate isomerase a	Danio rerio
R2-2	F067342	2101	717.36	2	1432.71	1432.7	0.44601	73.59	447	460	K	ELQASGLSGDSLEK	L		0	1562.38	R2-2.3137.3137.2.dta	21426835	NP_658909.1	glucose phosphate isomerase a	Danio rerio
R2-2	F067342	2102	478.578	3	1432.71	1432.71	-0.29664	29.34	357	369	R	LSNRPAFMPSEGK	M		0	1227.81	R2-2.2284.2284.3.dta	269973891	NP_001161758.1	alpha-actinin-1	Danio rerio
R2-2	F067342	2121	718.387	2	1434.76	1434.76	0.518554	44.43	201	215	R	GAHQNIIPASTGAAK	A		0	826.38	R2-2.1279.1279.2.dta	47085833	NP_998259.1	glyceraldehyde 3-phosphate dehydrogenase 2	Danio rerio
R2-2	F067342	2122	718.387	2	1434.76	1434.76	1.45251	45.11	201	215	R	GAHQNIIPASTGAAK	A		0	827.941	R2-2.1283.1283.2.dta	47085833	NP_998259.1	glyceraldehyde 3-phosphate dehydrogenase 2	Danio rerio
R2-2	F067342	2131	719.865	2	1437.72	1437.71	1.41822	28.32	1939	1950	R	TFEPAEFIIDTR	D		0	2973.05	R2-2.6546.6546.2.dta	189535920	XP_001922206.1	PREDICTED: filamin-A	Danio rerio
R2-2	F067342	2132	719.866	2	1437.72	1437.71	2.61457	22.71	1939	1950	R	TFEPAEFIIDTR	D		0	2974.35	R2-2.6549.6549.2.dta	189535920	XP_001922206.1	PREDICTED: filamin-A	Danio rerio
R2-2	F067342	2137	480.608	3	1438.8	1438.8	-2.48609	27.96	360	371	R	RHPEYAVSVLLR	L		1	1900.53	R2-2.4009.4009.3.dta	30794280	NP_851335.1	serum albumin precursor	Bos taurus
R2-2	F067342	2138	480.608	3	1438.8	1438.8	-0.630384	29.37	360	371	R	RHPEYAVSVLLR	L		1	1905.4	R2-2.4021.4021.3.dta	30794280	NP_851335.1	serum albumin precursor	Bos taurus
R2-2	F067342	2139	480.609	3	1438.8	1438.8	-0.0674171	34.88	360	371	R	RHPEYAVSVLLR	L		1	1836.4	R2-2.3847.3847.3.dta	30794280	NP_851335.1	serum albumin precursor	Bos taurus
R2-2	F067342	2140	480.609	3	1438.8	1438.8	-0.00486515	52.07	360	371	R	RHPEYAVSVLLR	L		1	1772.92	R2-2.3685.3685.3.dta	30794280	NP_851335.1	serum albumin precursor	Bos taurus
R2-2	F067342	2141	480.609	3	1438.8	1438.8	0.0576868	39.5	360	371	R	RHPEYAVSVLLR	L		1	1834.54	R2-2.3842.3842.3.dta	30794280	NP_851335.1	serum albumin precursor	Bos taurus
R2-2	F067342	2142	480.609	3	1438.8	1438.8	0.120239	50.94	360	371	R	RHPEYAVSVLLR	L		1	1710.02	R2-2.3523.3523.3.dta	30794280	NP_851335.1	serum albumin precursor	Bos taurus
R2-2	F067342	2143	480.609	3	1438.81	1438.8	0.391297	42.21	360	371	R	RHPEYAVSVLLR	L		1	1771.45	R2-2.3681.3681.3.dta	30794280	NP_851335.1	serum albumin precursor	Bos taurus
R2-2	F067342	2144	480.609	3	1438.81	1438.8	0.391297	58.53	360	371	R	RHPEYAVSVLLR	L		1	1708.83	R2-2.3520.3520.3.dta	30794280	NP_851335.1	serum albumin precursor	Bos taurus
R2-2	F067342	2145	720.41	2	1438.81	1438.8	0.562272	36	360	371	R	RHPEYAVSVLLR	L		1	1714.8	R2-2.3536.3536.2.dta	30794280	NP_851335.1	serum albumin precursor	Bos taurus
R2-2	F067342	2146	720.41	2	1438.81	1438.8	0.729078	35.63	360	371	R	RHPEYAVSVLLR	L		1	1716.05	R2-2.3539.3539.2.dta	30794280	NP_851335.1	serum albumin precursor	Bos taurus
R2-2	F067342	2151	721.405	2	1440.8	1440.79	1.40062	45.29	1372	1384	K	ALLLQGSNDIEIR	A		0	2413.96	R2-2.5278.5278.2.dta	41393113	NP_958886.1	collagen, type I, alpha 1b precursor	Danio rerio
R2-2	F067342	2154	721.86	2	1441.7	1441.7	1.4254	37.8	112	125	K	GLQYMQGGVASGFK	H		0	2049.32	R2-2.4387.4387.2.dta	59858543	NP_001012312.1	gelsolin	Danio rerio
R2-2	F067342	2157	722.325	2	1442.64	1442.63	0.580882	62.01	286	297	K	YICDNQDTISSK	L	Carbamidomethyl (C) [3]	0	1038.82	R2-2.1812.1812.2.dta	30794280	NP_851335.1	serum albumin precursor	Bos taurus
R2-2	F067342	2158	722.326	2	1442.64	1442.63	1.42656	74.06	286	297	K	YICDNQDTISSK	L	Carbamidomethyl (C) [3]	0	1037.22	R2-2.1808.1808.2.dta	30794280	NP_851335.1	serum albumin precursor	Bos taurus
R2-2	F067342	2159	722.326	2	1442.64	1442.63	1.68996	56.08	286	297	K	YICDNQDTISSK	L	Carbamidomethyl (C) [3]	0	976.849	R2-2.1660.1660.2.dta	30794280	NP_851335.1	serum albumin precursor	Bos taurus
[truncated: 20,212 more rows]
