# Supplementary material for: Low Doses of Gamma-Irradiation Induce an Early Bystander Effect in Zebrafish Cells Which Is Sufficient to Radioprotect Cells
Source: PLoS One. 2014 Mar 25;9(3):e92974. doi: 10.1371/journal.pone.0092974 (PMC3965492; doi:10.1371/journal.pone.0092974)
Supplement: Table S2 — List of MS/MS-identified proteins from Zebrafish. (XLSX) [file pone.0092974.s003.xlsx]

## Sheet: Table S2
Proteins validated with at least two different peptides								Spectral counts Control				Spectral counts 100 mGy				Spectral counts 750 mGy
Protein GI	NCBI Protein reference	Protein name	Functional annotation	Predicted location	Protein type	Isoelectric point	Theoretical mass (Da)	Rep 1	Rep 2	Rep 3	Rep 4	Rep 1	Rep 2	Rep 3	Rep 4	Rep 1	Rep 2	Rep 3	Rep 4
50344802	NP_001002074.1	ACTBL2	actin, beta-like 2	unknown	other	5.17556	41978.8	0	1	0	1	0	0	0	0	0	0	0	0
269973891	NP_001161758.1	ACTN1	actinin, alpha 1	Cytoplasm	other	5.35539	104139	27	21	24	22	20	17	17	14	32	34	15	14
41054603	NP_955880.1	ACTN4	actinin, alpha 4	Cytoplasm	other	5.05063	103721	2	1	0	0	0	0	0	0	4	5	0	0
40363541	NP_954688.1	AHCY	adenosylhomocysteinase	Cytoplasm	enzyme	6.3329	47933.4	11	8	10	7	3	4	4	6	14	12	3	2
189527793	XP_687696.3	AHNAK	AHNAK nucleoprotein	Nucleus	other	5.83425	641751	5	3	3	4	2	4	4	4	3	2	4	4
113195586	NP_001037775.1	AARS	alanyl-tRNA synthetase	Cytoplasm	enzyme	5.46156	109595	11	11	10	7	2	5	7	5	15	16	4	5
35902900	NP_919365.1	Aldoart1	aldolase 1 A retrogene 1	unknown	other	6.20725	39234.8	2	0	2	1	0	0	1	2	2	1	0	0
41282154	NP_919358.2	ALDOA	aldolase A, fructose-bisphosphate	Cytoplasm	enzyme	8.45246	39715.3	16	13	10	11	13	11	10	5	17	15	6	6
47086021	NP_998380.1	ALDOA	aldolase A, fructose-bisphosphate	Cytoplasm	enzyme	8.48502	39500.3	1	0	1	2	0	0	0	0	2	4	1	1
32308156	NP_861423.1	ANXA1	annexin A1	Plasma Membrane	other	6.26031	37730.6	3	3	2	4	3	4	2	3	6	5	3	3
32308153	NP_861426.1	ANXA2	annexin A2	Plasma Membrane	other	7.56282	38128.8	6	6	6	4	5	5	3	3	9	8	5	4
40254661	NP_861422.2	ANXA5	annexin A5	Plasma Membrane	other	5.45563	35039	2	1	2	0	1	2	0	0	3	1	1	0
115495543	NP_001070095.1	BCAM	basal cell adhesion molecule (Lutheran blood group)	Plasma Membrane	transmembrane receptor	6.00463	59818.3	0	2	4	1	2	3	0	0	3	4	0	0
57770415	NP_001009884.1	CAD	carbamoyl-phosphate synthetase 2, aspartate transcarbamylase, and dihydroorotase	Cytoplasm	enzyme	6.18599	247044	8	7	5	6	4	5	5	3	4	6	3	1
27545249	NP_775357.1	CCT3	chaperonin containing TCP1, subunit 3 (gamma)	Cytoplasm	other	5.67763	60260.1	3	2	1	0	0	1	2	0	1	2	0	1
226823301	NP_001005391.2	CLTC	clathrin, heavy chain (Hc)	Plasma Membrane	other	5.48875	191698	6	4	2	2	1	0	1	1	0	0	1	0
303227979	NP_001181907.1	CLTC	clathrin, heavy chain (Hc)	Plasma Membrane	other	5.49755	191515	0	0	0	0	0	5	0	0	13	7	0	0
56790315	NP_954684.1	COL1A1	collagen, type I, alpha 1	Extracellular Space	other	5.43135	137060	10	11	15	15	23	26	3	2	36	35	6	7
48762667	NP_892013.2	COL1A2	collagen, type I, alpha 2	Extracellular Space	other	9.40922	127133	4	4	6	6	8	6	3	3	11	13	2	1
326677363	XP_691404.5	COL12A1	collagen, type XII, alpha 1	Extracellular Space	other	5.63699	335019	0	0	0	0	0	3	0	0	7	6	0	0
326670114	XP_690946.4	C7	complement component 7	Extracellular Space	other	7.16304	96052.2	3	2	6	3	6	8	0	0	27	23	0	0
48762657	NP_997887.1	ENO1	enolase 1, (alpha)	Cytoplasm	enzyme	6.1568	47030.2	17	17	20	14	13	11	10	11	23	23	12	12
18858587	NP_571338.1	EEF1A1	eukaryotic translation elongation factor 1 alpha 1	Cytoplasm	translation regulator	9.15783	50016	27	29	24	22	28	28	12	15	27	25	17	19
27545277	NP_775370.1	EEF1G	eukaryotic translation elongation factor 1 gamma	Cytoplasm	translation regulator	6.96562	50484.3	11	8	9	11	5	8	10	10	11	10	13	10
41393175	NP_958918.1	EIF4A1	eukaryotic translation initiation factor 4A1	Cytoplasm	translation regulator	5.18686	46093.6	8	9	9	9	5	9	4	3	9	9	6	6
38198643	NP_938180.1	EIF4A1	eukaryotic translation initiation factor 4A1	Cytoplasm	translation regulator	5.25571	46223.7	0	1	0	0	0	0	0	0	0	0	0	0
115494998	NP_001070028.1	FSCN1	fascin homolog 1, actin-bundling protein (Strongylocentrotus purpuratus)	Cytoplasm	other	6.18941	54637.7	0	3	3	1	4	4	1	3	4	3	0	4
189535920	XP_001922206.1	FLNA	filamin A, alpha	Cytoplasm	other	5.55234	269043	74	71	77	60	74	89	64	54	104	101	48	51
41054473	NP_955949.1	GDI2	GDP dissociation inhibitor 2	Cytoplasm	other	5.60239	50482.6	2	0	2	1	0	0	0	0	3	4	0	0
59858543	NP_001012312.1	GSN	gelsolin	Extracellular Space	other	5.53951	81309.2	2	3	5	4	4	6	3	3	10	7	1	1
21426835	NP_658909.1	GPI	glucose-6-phosphate isomerase	Extracellular Space	enzyme	6.4475	62045.2	13	15	17	13	6	9	10	7	16	16	11	9
47086875	NP_997741.1	GLUD1	glutamate dehydrogenase 1	Cytoplasm	enzyme	8.01889	60076.5	1	0	0	0	0	2	0	0	1	0	2	3
47085833	NP_998259.1	GAPDHS	glyceraldehyde-3-phosphate dehydrogenase, spermatogenic	Cytoplasm	enzyme	6.55214	36084.1	18	19	19	16	19	20	17	14	25	27	20	20
18859301	NP_571519.1	GNB2L1	guanine nucleotide binding protein (G protein), beta polypeptide 2-like 1	Cytoplasm	enzyme	7.60326	35100.5	17	9	14	9	8	8	6	6	16	14	5	4
41055102	NP_957367.1	H2AFX	H2A histone family, member X	Nucleus	transcription regulator	10.7388	14992.3	0	2	4	3	0	0	6	6	6	5	0	0
31044489	NP_851847.1	HSPD1	heat shock 60kDa protein 1 (chaperonin)	Cytoplasm	enzyme	5.5642	61157.9	2	3	2	1	1	2	1	1	3	2	6	4
47085775	NP_998223.1	HSPA5	heat shock 70kDa protein 5 (glucose-regulated protein, 78kDa)	Cytoplasm	enzyme	5.03918	71930.1	11	7	7	7	5	10	5	5	11	12	5	5
160333682	NP_001103873.1	HSPA8	heat shock 70kDa protein 8	Cytoplasm	enzyme	5.32089	71136.2	39	40	37	37	37	34	29	32	40	33	25	31
54262125	NP_958483.2	HSPA9	heat shock 70kDa protein 9 (mortalin)	Cytoplasm	other	6.72246	73922	5	3	1	0	2	2	0	0	1	1	6	7
226823315	NP_571385.2	HSP90AB1	heat shock protein 90kDa alpha (cytosolic), class B member 1	Cytoplasm	enzyme	4.90331	83305	42	44	35	34	26	35	32	32	44	40	32	35
67972636	NP_997752.2	HNRNPAB	heterogeneous nuclear ribonucleoprotein A/B	Nucleus	enzyme	5.7607	37087.5	2	2	5	2	4	5	1	1	4	4	5	6
47086935	NP_998467.1	HNRNPAB	heterogeneous nuclear ribonucleoprotein A/B	Nucleus	enzyme	6.8547	34227.3	0	0	0	0	0	0	0	0	1	0	0	1
47550715	NP_999871.1	HNRNPA0	heterogeneous nuclear ribonucleoprotein A0	Nucleus	other	8.51462	32524.4	2	2	2	0	2	2	0	0	2	3	4	3
41053816	NP_956789.1	HNRNPA1	heterogeneous nuclear ribonucleoprotein A1	Nucleus	other	8.79709	38435.5	0	1	0	0	1	1	0	0	1	0	2	3
47086105	NP_998436.1	HNRNPUL1	heterogeneous nuclear ribonucleoprotein U-like 1	Nucleus	other	5.33663	88995	0	1	0	0	0	0	0	1	0	1	0	2
162138982	NP_001104652.1	HTRA1	HtrA serine peptidase 1	Extracellular Space	peptidase	7.40344	51089.6	0	0	0	0	2	1	0	0	4	4	0	0
224496028	NP_001139076.1	IPO5	importin 5	Nucleus	transporter	4.8115	121040	6	6	3	1	0	3	3	2	2	3	2	2
41055898	NP_956862.1	KRT18	keratin 18	Cytoplasm	other	4.86983	44743.4	8	7	5	3	5	11	2	3	13	12	6	8
30410758	NP_848524.1	KRT18	keratin 18	Cytoplasm	other	5.53236	48573.1	0	0	0	0	0	0	0	0	2	5	0	1
41056085	NP_956374.1	KRT8	keratin 8	Cytoplasm	other	5.14581	57723.4	36	34	21	21	26	33	15	15	33	38	28	25
46195759	NP_571000.1	KHDRBS1	KH domain containing, RNA binding, signal transduction associated 1	Nucleus	transcription regulator	8.32666	40295.7	1	3	3	3	1	2	4	3	3	3	4	7
18858959	NP_571321.1	LDHA	lactate dehydrogenase A	Cytoplasm	enzyme	6.83246	36222.9	4	7	5	4	2	6	3	4	8	8	4	3
18858961	NP_571322.1	LDHB	lactate dehydrogenase B	Cytoplasm	enzyme	6.39424	36220	1	0	2	1	0	0	0	0	5	2	0	0
23308641	NP_694503.1	LMNA	lamin A/C	Nucleus	other	6.56062	73687.4	13	16	9	10	17	18	8	8	19	19	12	11
41151982	NP_958482.1	MVP	major vault protein	Nucleus	other	5.35191	96470	5	2	2	5	1	1	2	1	8	7	3	2
41056059	NP_956370.1	MARS	methionyl-tRNA synthetase	Cytoplasm	enzyme	6.39086	103457	4	4	2	0	0	1	0	0	2	1	0	0
51972166	NP_001004296.1	MSN	moesin	Plasma Membrane	other	5.84161	67990.8	16	12	14	11	8	11	8	4	19	18	8	6
326668417	XP_683046.5	MYH10	myosin, heavy chain 10, non-muscle	Cytoplasm	other	5.43574	229697	9	6	8	6	3	5	5	2	10	8	0	3
326665652	XP_001920098.3	MYH9	myosin, heavy chain 9, non-muscle	Cytoplasm	transporter	5.45808	196608	29	20	24	23	17	20	18	14	30	29	22	24
18859107	NP_571001.1	NME1	NME/NM23 nucleoside diphosphate kinase 1	Cytoplasm	kinase	7.74526	17222.8	8	8	6	4	5	6	7	4	14	16	5	8
41053595	NP_571002.1	NME2	NME/NM23 nucleoside diphosphate kinase 2	Nucleus	kinase	6.74873	17112.8	1	2	0	0	3	2	0	0	3	2	0	0
42415509	NP_963873.1	NONO	non-POU domain containing, octamer-binding	Nucleus	other	8.4452	50427.2	0	0	2	1	0	0	0	0	0	0	0	0
225690511	NP_001070120.2	NCL	nucleolin	Nucleus	other	4.61608	75016.5	23	17	15	16	12	16	11	11	12	15	15	17
47086533	NP_997923.1	PPIA	peptidylprolyl isomerase A (cyclophilin A)	Cytoplasm	enzyme	8.86758	17389.6	9	10	8	7	6	6	7	7	8	9	7	6
41152400	NP_956251.1	PPIA	peptidylprolyl isomerase A (cyclophilin A)	Cytoplasm	enzyme	8.26016	17477.6	0	0	3	1	0	0	0	0	3	0	0	0
53749651	NP_998184.1	PPIB	peptidylprolyl isomerase B (cyclophilin B)	Cytoplasm	enzyme	9.23092	23913.5	0	2	5	3	2	4	0	0	5	5	0	1
47087205	NP_998717.1	PGD	phosphogluconate dehydrogenase	Cytoplasm	enzyme	6.32779	53208.9	0	0	0	0	0	0	0	0	2	0	0	0
47087077	NP_998552.1	PGK1	phosphoglycerate kinase 1	Cytoplasm	kinase	6.47424	44661.9	11	11	12	12	8	8	8	10	13	12	6	8
38488700	NP_942099.1	PGAM1	phosphoglycerate mutase 1 (brain)	Cytoplasm	phosphatase	6.19488	28893.7	1	1	3	3	0	0	0	2	3	3	1	1
41053792	NP_957189.1	PSAT1	phosphoserine aminotransferase 1	Cytoplasm	enzyme	8.28659	40384.6	5	6	7	9	3	5	4	4	14	13	2	6
50539712	NP_001002326.1	PLS3	plastin 3	Cytoplasm	other	5.94727	70105.1	0	0	0	0	0	0	0	0	2	0	0	0
18858335	NP_571106.1	POTEI	POTE ankyrin domain family, member I	unknown	other	5.30192	41725.7	55	48	48	49	54	52	49	46	58	54	49	43
40254659	NP_853632.2	POTEI	POTE ankyrin domain family, member I	unknown	other	5.29625	41654.7	4	3	3	3	4	4	4	4	3	2	4	3
193788703	NP_998529.3	P4HB	prolyl 4-hydroxylase, beta polypeptide	Cytoplasm	enzyme	4.54697	56598.2	13	12	10	9	5	8	6	6	18	13	7	8
41054527	NP_956840.1	PSMD2	proteasome (prosome, macropain) 26S subunit, non-ATPase, 2	Cytoplasm	other	5.2417	99415.5	5	1	0	0	0	0	0	1	2	2	0	0
66773056	NP_001019612.1	PSMA2	proteasome (prosome, macropain) subunit, alpha type, 2	Cytoplasm	peptidase	5.99011	25888.2	2	0	2	2	1	0	0	0	3	2	1	1
40786398	NP_955365.1	PKM	pyruvate kinase, muscle	Cytoplasm	kinase	6.54355	58020.6	22	14	18	16	12	12	7	8	22	21	13	15
18859307	NP_571384.1	RAN	RAN, member RAS oncogene family	Nucleus	enzyme	6.59814	24444.6	4	3	2	2	1	4	1	0	5	5	1	4
48597014	NP_001001590.1	RPL3	ribosomal protein L3	Cytoplasm	other	10.1608	46169.6	2	1	0	0	0	0	0	0	0	0	0	0
54261775	NP_998272.1	RPL4	ribosomal protein L4	Cytoplasm	enzyme	11.116	42525.1	4	1	0	0	0	0	0	0	0	0	0	0
41056077	NP_957447.1	RPS3	ribosomal protein S3	Cytoplasm	enzyme	9.68136	26821.5	2	4	2	1	2	2	0	0	1	1	1	0
41152457	NP_956353.1	RPS3A	ribosomal protein S3A	Cytoplasm	other	9.75191	30179.9	4	3	4	1	0	1	0	0	0	2	0	2
53933236	NP_001005589.1	RPS4X	ribosomal protein S4, X-linked	Cytoplasm	other	10.1826	29669.1	2	5	5	3	0	0	1	1	3	1	3	3
41054972	NP_957346.1	RPSA	ribosomal protein SA	Cytoplasm	translation regulator	4.75027	33990.9	6	4	6	5	6	5	5	7	6	8	4	6
339639641	NP_571655.2	RPLP0	ribosomal protein, large, P0	Cytoplasm	other	5.72864	34404	9	13	7	8	6	7	0	2	7	5	4	6
41054695	NP_955841.1	SSB	Sjogren syndrome antigen B (autoantigen La)	Nucleus	enzyme	6.68085	46109.5	10	7	9	7	5	7	5	7	7	6	6	6
62414165	NP_001014827.1	STC2	stanniocalcin 2	Extracellular Space	other	7.92069	31312.5	0	0	0	0	0	0	0	0	3	5	0	0
47550699	NP_999861.1	SYNCRIP	synaptotagmin binding, cytoplasmic RNA interacting protein	Nucleus	other	8.75543	69920	9	9	5	0	4	0	4	0	5	3	4	0
218563696	NP_001116258.1	TARS	threonyl-tRNA synthetase	Nucleus	enzyme	6.58245	82808.6	0	0	0	1	0	0	0	0	0	2	0	0
292624775	XP_690395.4	THBS1	thrombospondin 1	Extracellular Space	other	4.68392	129797	4	4	6	4	4	4	4	4	8	4	4	4
186288308	NP_932336.3	TKTL2	transketolase-like 2	Cytoplasm	enzyme	6.81238	67795.3	16	15	19	17	18	17	10	10	24	24	11	14
47271422	NP_705954.2	TPI1	triosephosphate isomerase 1	Cytoplasm	enzyme	6.90214	26809.8	5	4	4	6	2	2	0	0	14	12	2	2
41055710	NP_956479.1	TUBA3E	tubulin, alpha 3e	Cytoplasm	other	4.96966	49957.4	4	24	26	3	4	4	4	4	4	6	28	27
54261795	NP_001003558.1	TUBA3E	tubulin, alpha 3e	Cytoplasm	other	4.93209	50034.4	2	2	2	1	2	2	1	0	2	0	0	0
41152353	NP_956985.1	TUBA4A	tubulin, alpha 4a	Cytoplasm	other	5.01485	50126.5	0	0	0	0	0	0	0	0	1	0	0	0
52353322	NP_997937.1	TUBA8	tubulin, alpha 8	Cytoplasm	other	5.0193	50018.4	4	4	3	4	3	4	0	3	4	3	2	2
239582731	NP_942104.2	TUBB2B	tubulin, beta 2B class IIb	Cytoplasm	other	4.7862	49755	43	38	39	37	35	37	35	41	36	36	37	33
82658236	NP_001032487.1	TUBB4B	tubulin, beta 4B class IVb	Cytoplasm	other	4.81202	49684.9	3	3	2	2	2	2	2	2	2	2	2	2
229606068	NP_001076267.1	YWHAB	tyrosine 3-monooxygenase/tryptophan 5-monooxygenase activation protein, beta polypeptide	Cytoplasm	transcription regulator	4.70932	27629.6	0	0	6	7	4	0	0	0	9	9	0	0
47085905	NP_998310.1	YWHAB	tyrosine 3-monooxygenase/tryptophan 5-monooxygenase activation protein, beta polypeptide	Cytoplasm	transcription regulator	4.683	27375.5	5	4	0	0	0	5	4	6	0	0	2	0
47085781	NP_998227.1	UBA1	ubiquitin-like modifier activating enzyme 1	Cytoplasm	enzyme	5.46166	118143	8	8	4	5	6	5	2	2	6	9	2	1
41393119	NP_958889.1	VCP	valosin containing protein	Cytoplasm	enzyme	5.13543	89367.7	47	37	37	37	28	29	33	36	45	44	32	30
41054770	NP_957333.1	WDR1	WD repeat domain 1	Extracellular Space	other	6.62294	66470.2	2	0	2	3	2	1	0	1	2	2	0	0
41386743	NP_956752.2		not refrenced in IPA			6.27846	95436.8	55	54	49	42	40	39	42	42	50	50	45	37
326680066	XP_001923457.2		not refrenced in IPA			5.10732	255338	13	18	17	11	34	37	4	5	65	55	5	8
125818111	XP_001334783.1		not refrenced in IPA			4.94288	50111.5	25	6	5	23	24	27	27	28	30	30	4	4
41055516	NP_956796.1		not refrenced in IPA			9.67763	17987.5	4	6	3	5	2	4	4	3	6	3	4	2
41152402	NP_956411.1		not refrenced in IPA			10.3146	13939.6	2	4	5	6	4	2	4	4	8	6	4	4
94536645	NP_001035449.1		not refrenced in IPA			8.17071	50899.8	4	5	4	4	2	3	2	2	2	2	4	2
45120092	NP_957161.1		not refrenced in IPA			11.1562	29552.1	4	3	3	2	4	2	0	0	0	1	2	2
41054109	NP_956151.1		not refrenced in IPA			5.09648	94686.4	3	4	2	2	2	3	3	3	5	0	2	1
47550881	NP_999958.1		not refrenced in IPA			10.5309	24078.3	3	1	2	2	0	0	0	2	0	2	0	0
68438361	XP_699304.1		not refrenced in IPA			11.2694	15378.5	0	0	3	5	0	0	3	0	6	5	2	0
68362808	XP_693032.1		not refrenced in IPA			11.3629	11360.4	2	0	3	3	2	0	2	2	3	4	0	1
41393113	NP_958886.1		not refrenced in IPA			5.39127	136846	2	1	1	2	7	7	0	0	7	10	1	0
302393607	NP_001032791.2		not refrenced in IPA			4.67323	97448.1	2	2	1	1	1	0	0	0	1	1	0	1
47271384	NP_998806.1		not refrenced in IPA			6.84233	18758.5	1	1	2	1	2	0	2	1	4	4	0	1
41053381	NP_956297.1		not refrenced in IPA			11.2694	15318.5	2	3	0	0	1	3	0	1	0	0	0	2
326679186	XP_003201256.1		not refrenced in IPA			6.04792	405225	2	2	0	1	4	6	0	0	15	17	0	0
41054427	NP_955973.1		not refrenced in IPA			8.77823	62697.7	0	0	0	3	0	5	0	4	0	0	0	3
326666531	XP_698846.5		not refrenced in IPA			5.40717	268742	0	0	0	1	0	0	2	0	0	0	0	0
24119230	NP_705941.1		not refrenced in IPA			8.71546	25875.1	0	0	0	1	1	0	0	0	2	3	0	0
322366519	NP_963878.3		not refrenced in IPA			9.37451	17658.5	0	0	0	0	0	0	0	0	2	3	0	0
47550833	NP_999881.1		not refrenced in IPA			5.16503	93284.9	0	0	0	0	0	0	1	0	0	5	0	0
326677607	XP_002665924.2		not refrenced in IPA			4.95852	210792	0	0	0	0	1	1	0	0	5	3	0	0
41054233	NP_956089.1		not refrenced in IPA			4.96808	50182.4	0	0	0	0	0	0	2	0	0	0	0	0
41152453	NP_955856.1		not refrenced in IPA			4.75824	27918	0	0	0	0	1	0	0	0	4	5	0	2
