# Supplementary material for: Low Doses of Gamma-Irradiation Induce an Early Bystander Effect in Zebrafish Cells Which Is Sufficient to Radioprotect Cells
Source: PLoS One. 2014 Mar 25;9(3):e92974. doi: 10.1371/journal.pone.0092974 (PMC3965492; doi:10.1371/journal.pone.0092974)
Supplement: Table S3 — List of extracellular proteins (IPA analysis). (XLSX) [file pone.0092974.s004.xlsx]

## Sheet: Table S3
Proteins validated with at least two different peptides								Normalized spectral counts - Control				Normalized spectral counts 100 mGy				Normalized spectral counts 750 mGy				100 mGy/Control		750 mGy/Control
Protein GI	Protein ID	Protein name	Functional annotation	Predicted location	Protein type	Isoelectric point	Theoretical mass (Da)	Rep 1	Rep 2	Rep 3	Rep 4	Rep 1	Rep 2	Rep 3	Rep 4	Rep 1	Rep 2	Rep 3	Rep 4	Fold change	p-value	Fold change	p-value
56790315	NP_954684.1	COL1A1	collagen, type I, alpha 1	Extracellular Space	other	5.43135	137060	9.02691	10.6472	14.7924	16.3613	23.3617	24.5876	3.86521	2.60596	26.3779	26.4529	7.25945	8.45161	1.07068	1	1.34851	1
48762667	NP_892013.2	COL1A2	collagen, type I, alpha 2	Extracellular Space	other	9.40922	127133	3.61076	3.87171	5.91695	6.54451	8.12581	5.67406	3.86521	3.90894	8.0599	9.82535	2.41982	1.20737	1.08173	0.75	1.07865	1
326677363	XP_691404.5	COL12A1	collagen, type XII, alpha 1	Extracellular Space	other	5.63699	335019	0	0	0	0	0	2.83703	0	0	5.12903	4.53478	0	0	∞	0.686	∞	0.343
326670114	XP_690946.4	C7	complement component 7	Extracellular Space	other	7.16304	96052.2	2.70807	1.93585	5.91695	3.27225	6.09436	7.56541	0	0	19.7834	17.3833	0	0	0.987467	1	2.68679	1
59858543	NP_001012312.1	GSN	gelsolin	Extracellular Space	other	5.53951	81309.2	1.80538	2.90378	4.93079	4.36301	4.0629	5.67406	3.86521	3.90894	7.32718	5.29057	1.20991	1.20737	1.25053	0.33	1.0737	1
21426835	NP_658909.1	GPI	glucose-6-phosphate isomerase	Extracellular Space	enzyme	6.4475	62045.2	11.735	14.5189	16.7647	14.1798	6.09436	8.51108	12.884	9.12085	11.7235	12.0927	13.309	10.8664	0.640059	0.025	0.839038	0.09
162138982	NP_001104652.1	HTRA1	HtrA serine peptidase 1	Extracellular Space	peptidase	7.40344	51089.6	0	0	0	0	2.03145	0.945676	0	0	2.93087	3.02318	0	0	∞	0.343	∞	0.343
62414165	NP_001014827.1	STC2	stanniocalcin 2	Extracellular Space	other	7.92069	31312.5	0	0	0	0	0	0	0	0	2.19816	3.77898	0	0	∞	1	∞	0.343
292624775	XP_690395.4	THBS1	thrombospondin 1	Extracellular Space	other	4.68392	129797	3.61076	3.87171	5.91695	4.36301	4.0629	3.7827	5.15362	5.21192	5.86175	3.02318	4.83964	4.82949	1.02526	0.86	1.04457	0.81
41054770	NP_957333.1	WDR1	WD repeat domain 1	Extracellular Space	other	6.62294	66470.2	1.80538	0	1.97232	3.27225	2.03145	0.945676	0	1.30298	1.46544	1.51159	0	0	0.607111	0.42	0.422276	0.249
